# Supplementary material for: Proteasome Inhibition Reprograms Chromatin Landscape in Breast Cancer
Source: Cancer Res Commun. 2024 Apr 16;4(4):1082–99. doi: 10.1158/2767-9764.CRC-23-0476 (PMC11019832; doi:10.1158/2767-9764.CRC-23-0476)
Supplement: Table S2 — List of genomic coordinates of open (OCR) and differential open chromatin regions (DOCR) in cells treated with MG132, relating to Figure 1. [file crc-23-0476-s08.xlsx]

## Sheet: Table S2_README
Table S2: ATAC differential open chromatin regions
Worksheet	Description
MG24H_vs_UNTR_ATAC_14008_OCR	ALL Open chromatin regions sorted by FDR
MG24H_vs_UNTR_4016_DOCRFDR_0.05	Differential Open chromatin regions 24H sorted by FDR_hg38 coordinates
MG24H_vs_UNTR_2487_GAIN	Differential Open chromatin regions 24H GAIN sorted by Log2FC_hg38 coordinates
MG24H_vs_UNTR_1529_LOST	Differential Open chromatin regions 24H LOST sorted by Log2FC_hg38 coordinates
MG4H_vs_UNTR_334_GAIN	Differential Open chromatin regions 4H GAIN sorted by Log2FC_hg38 coordinates
MG4H_vs_UNTR_12_LOST	Differential Open chromatin regions 4H LOST sorted by Log2FC_hg38 coordinates

## Sheet: MG24H_vs_UNTR_ATAC_14008_OCR
chr	start	end	gene_category	UNTR_ATAC_mean	MG24H_ATAC_mean	log2_fold_change	pval	FDR	closest_TSS	location_relative_to_TSS	closest_TTS	location_relative_to_TTS
chr20	55780767	55781130	gene	296.115	1635.01	2.46507	4.79412e-127	6.7156e-123	BMP7-AS1	-8979	BMP7-AS1	-9972
chr15	94372439	94373153	gene	348.566	1800.9	2.36921	4.7186e-126	3.30491e-122	AC103996.3	23413	AC103996.3	8044
chr8	90624062	90624426	gene	137.696	844.483	2.61658	1.09476e-91	5.11182e-88	AF117829.1	145710	AF117829.1	-2606
chr14	80682056	80682431	gene	214.851	1121.97	2.38463	6.24065e-79	2.18548e-75	DIO2-AS1	4481	DIO2	-18373
chr7	134976561	134977012	intergenic	129.229	709.667	2.45721	2.61482e-75	7.32568e-72	STRA8	60055	STRA8	33543
chr3	152856507	152856959	intergenic	144.798	745.439	2.36405	1.82233e-71	4.25454e-68	AC117394.1	-9305	AC117394.1	-9870
chr1	218879263	218879735	intergenic	140.427	741.946	2.40149	4.95524e-69	9.91615e-66	NXNP1	176492	NXNP1	175443
chr3	64252115	64252738	gene	722.864	2346.85	1.69893	7.25192e-68	1.26981e-64	PRICKLE2-AS3	79206	PRICKLE2-AS3	65786
chr6	105159268	105159589	intergenic	135.35	694.339	2.35895	1.98875e-66	3.09539e-63	AL356967.1	24312	HACE1	16539
chr3	63926070	63926513	gene	1022.36	2979.76	1.54329	7.98442e-63	1.11846e-59	AC012557.3	-28844	AC012557.3	-29097
chr3	64090249	64090738	gene	698.916	2201.02	1.65498	5.20594e-61	6.62953e-58	PRICKLE2-AS2	1347	PRICKLE2-AS2	-1237
chr2	154085523	154086184	intergenic	940.407	257.274	-1.86998	1.97929e-54	2.3105e-51	AC079150.2	-21177	AC079150.2	-21253
chr20	50912076	50912577	gene	157.013	788.002	2.32732	3.68241e-53	3.96793e-50	LINC01524	85142	AL109610.1	155676
chr7	111139121	111139563	gene	446.628	1291.36	1.53174	4.29019e-52	4.29264e-49	IMMP2L	63230	AC003989.1	87404
chr5	156817564	156818030	gene	316.711	1015.92	1.68155	1.27792e-51	1.19341e-48	AC008676.1	-5840	ADAM19	4745
chr8	104222449	104223092	gene	196.199	833.957	2.08765	2.43855e-51	2.13495e-48	AC025370.1	18770	AC025370.1	17882
chr8	87426518	87426991	gene	115.862	759.492	2.71263	4.99258e-51	4.11388e-48	NTAN1P2	68475	RMDN1	53731
chr17	64948194	64948650	intergenic	1136.18	361.007	-1.65409	2.0752e-50	1.61496e-47	CACNG4	-12604	RNA5SP446	56734
chr1	107298369	107298860	intergenic	265.944	875.585	1.71912	1.57727e-49	1.16286e-46	AL596327.1	-24230	AL596327.1	-24441
chr1	216637770	216638173	intergenic	220.595	896.862	2.02349	2.87295e-49	2.01221e-46	USH2A	-41234	ESRRG	38616
chr1	200452649	200452899	promoter	168.509	652.871	1.95397	9.34516e-49	6.23367e-46	AL359834.1	-43	AC104461.1	5354
chr5	76101763	76102321	intergenic	178.181	676.894	1.92559	1.03432e-48	6.58578e-46	F2RL1	-12716	F2RL1	-29097
chr5	92414228	92414811	intergenic	118.727	1102.22	3.21468	2.62581e-48	1.59923e-45	AC012625.1	-10145	AC012625.1	-59150
chr2	193365576	193365914	intergenic	134.006	561.514	2.06703	7.40307e-48	4.32092e-45	AC062039.1	-128900	AC013401.1	143083
chr17	56863794	56863976	gene	158.03	622.642	1.9782	8.54151e-48	4.78598e-45	PPM1E	30655	AC025521.1	39185
chr20	45903280	45903533	gene	122.037	724.641	2.56994	8.97422e-48	4.83503e-45	RN7SL243P	33718	RN7SL243P	33390
chr20	10152673	10153387	gene	320.579	985.283	1.61986	1.05352e-47	5.46583e-45	AL354824.1	-1138	AL354824.2	-13392
chr11	79130205	79130539	gene	100.346	473.886	2.23956	6.1111e-47	3.0573e-44	MIR5579	2897	MIR5579	2841
chr8	86940193	86940659	gene	187.087	671.83	1.84438	1.05067e-46	5.07512e-44	ATP6V0D2	-59126	AC100801.1	-22885
chr20	52481596	52482205	intergenic	5510.81	1455.46	-1.92079	3.55035e-46	1.65778e-43	SUMO1P1	10194	SUMO1P1	9890
chr5	81931463	81931870	intergenic	174.664	749.045	2.10047	1.43151e-45	6.32047e-43	AC026782.2	-48437	AC026782.2	-49071
chr1	172468663	172469313	intergenic	366.098	1061.32	1.53556	1.44385e-45	6.32047e-43	SUCO	-32501	C1orf105	31018
chr3	27402020	27402373	gene	184.952	659.187	1.83353	3.98668e-45	1.69228e-42	NEK10	8753	SLC4A7	12015
chr7	83306487	83307148	intergenic	424.273	1164.66	1.45684	2.07594e-44	8.55287e-42	RAD23BP2	14082	RAD23BP2	12877
chr3	63329463	63329713	gene	154.669	586.683	1.92339	2.9218e-44	1.16939e-41	AC099545.1	9125	AC099545.1	9046
chr8	49701280	49701623	intergenic	119.527	500.949	2.06733	3.48066e-43	1.35436e-40	EFCAB1	-53582	EFCAB1	-78103
chr1	177224600	177224952	gene	144.831	769.026	2.40867	5.89566e-43	2.23207e-40	AL021398.1	-69189	BRINP2	-26781
chr3	171858315	171858807	gene	387.562	1061.12	1.45308	6.59312e-43	2.43043e-40	RPS27AP8	85100	RPS27AP8	84657
chr3	64307423	64307693	gene	439.641	1158.38	1.39771	7.97905e-43	2.86591e-40	AC096888.1	-123349	PRICKLE2-AS3	120918
chr5	14615461	14615918	intergenic	110.249	536.893	2.28386	1.07792e-42	3.77487e-40	AC010627.1	-4439	FAM105A	574
chr2	1679414	1679756	gene	152.86	573.745	1.9082	2.34542e-42	8.01333e-40	AC144450.1	-50395	PXDN	-43926
chr15	52945704	52946142	gene	196.592	656.133	1.73878	1.02196e-41	3.40847e-39	AC009754.1	-3861	AC009754.1	-5092
chr20	10982438	10982848	intergenic	188.197	672.001	1.83622	1.79365e-41	5.84314e-39	AL158042.1	691	AL158042.1	233
chr15	96438566	96439358	intergenic	688.146	206.079	-1.73952	2.25804e-40	7.18878e-38	AC012409.2	-94849	AC015574.1	70283
chr20	49415222	49415552	gene	550.712	1920.79	1.80233	2.61098e-40	8.1277e-38	BCAS4	3956	TMSB4XP6	41765
chr6	92835871	92836188	intergenic	167.525	581.603	1.79566	5.28191e-39	1.60846e-36	RPL5P19	112469	RPL5P19	111578
chr7	21050853	21051153	gene	115.147	454.938	1.98219	2.97767e-38	8.87473e-36	RPS26P30	167757	LINC01162	-11763
chr2	12596418	12596845	gene	142.796	527.745	1.88588	3.7192e-38	1.08539e-35	RNU6-843P	-45005	RNU6-843P	-45107
chr8	133724231	133724923	gene	150.187	540.01	1.84623	4.13512e-38	1.18214e-35	AF216667.1	-31330	TMEM71	-27324
chr3	62672200	62672742	gene	148.903	1006.93	2.75752	6.88651e-38	1.92932e-35	AC012519.1	92988	AC012519.1	92380
chr8	87014861	87015301	gene	194.674	967.76	2.31359	8.15452e-38	2.23977e-35	AC023194.1	-13967	AC023194.1	-14273
chr8	122736579	122737036	intergenic	139.473	505.075	1.85651	1.55721e-37	4.19488e-35	AC104233.2	-40006	AC104233.1	16937
chr1	188675904	188676248	gene	260.942	744.332	1.51221	3.86649e-37	1.02192e-34	AL691515.1	3934	AL691515.1	-1322
chr8	110241365	110241986	intergenic	324.999	867.577	1.41655	5.97971e-37	1.55118e-34	AC021237.1	-69151	NUDCD1	11472
chrX	149369113	149369559	gene	191.589	617.021	1.68731	9.66032e-37	2.4604e-34	MIR2114	-26903	LINC00894	-23478
chr7	81679400	81679787	gene	129.527	634.898	2.29327	1.20014e-36	3.00207e-34	AC006145.1	41100	AC006145.1	20323
chr3	189655165	189655913	intergenic	591.228	1365.5	1.20764	1.62005e-36	3.98135e-34	MTAPP2	32110	P3H2	18978
chr8	89427675	89428187	gene	665.202	190.265	-1.80578	1.92914e-36	4.65921e-34	RNA5SP272	-19156	RNA5SP272	-19265
chr3	4458679	4459029	gene	197.714	620.935	1.65103	3.51197e-36	8.33825e-34	MRPS10P2	-2211	MRPS10P2	-2590
chr8	125641850	125642308	gene	186.915	595.652	1.67209	4.73167e-36	1.10469e-33	AC090922.1	50207	AC090922.1	49191
chr2	186448238	186448606	intergenic	110.43	425.042	1.94447	7.91406e-36	1.81738e-33	AC080125.1	-35878	AC080125.1	-36560
chr7	94250064	94250433	gene	112.732	526.221	2.22277	2.45877e-35	5.55524e-33	SGCE	35271	SGCE	-35706
chr16	83566735	83567112	gene	142.729	499.381	1.80686	3.98393e-35	8.85823e-33	MIR3182	24972	MIR3182	24911
chr2	163438967	163439316	gene	164.989	545.945	1.72639	5.70009e-35	1.24761e-32	RNA5SP109	85695	RNA5SP109	85581
chr5	120609567	120610091	gene	164.182	629.065	1.93792	1.13756e-34	2.45154e-32	AC008568.1	74430	AC010350.1	-78154
chr9	38008260	38008671	gene	160.41	529.592	1.72312	1.42197e-34	3.01801e-32	AL138752.2	60217	RNU7-124P	-71761
chr3	61880642	61880960	gene	161.049	561.388	1.8015	2.12439e-34	4.44156e-32	AC096919.1	-152022	AC096919.1	-152672
chr8	27219363	27219920	gene	113.7	422.232	1.89281	4.8226e-34	9.93455e-32	PTK2B	50642	TRIM35	-77237
chr7	122882687	122883149	intergenic	587.023	187.184	-1.64896	1.10358e-33	2.24043e-31	LYPLA1P1	-12124	LYPLA1P1	-12744
chr5	39100963	39101299	intergenic	125.512	444.91	1.82569	1.9574e-33	3.91703e-31	AC008964.1	-4227	FYB1	4207
chr8	128813031	128813424	gene	739.334	265.893	-1.47538	5.23034e-33	1.03192e-30	PVT1	6448	MYC	59548
chr6	123017977	123018421	gene	413.882	1015.29	1.2946	6.02942e-33	1.17306e-30	RN7SL564P	-48220	PKIB	-29318
chr9	120162362	120162894	gene	675.258	238.943	-1.49877	1.41625e-32	2.71765e-30	ASTN2	14719	AL445644.1	61944
chr17	59568012	59568290	intergenic	346.444	1460.21	2.07548	2.64296e-32	5.00305e-30	AC005901.1	-27407	TBX4	5681
chr8	126618708	126619027	intergenic	140.424	474.716	1.75727	4.78996e-32	8.94636e-30	AC091114.1	139686	AC091114.1	65253
chr20	46450548	46450802	intergenic	242.063	676.371	1.48243	5.77441e-32	1.06432e-29	RNU7-173P	5112	RNU7-173P	5038
chr18	3623862	3624511	gene	177.233	540.689	1.60916	6.31773e-32	1.14933e-29	DLGAP1-AS2	21188	DLGAP1-AS2	15853
chr6	113852057	113852372	promoter	118.186	423.98	1.84294	8.88378e-32	1.59544e-29	AL513123.1	-105	AL513123.1	-12779
chr2	169067727	169068025	gene	140.907	454.854	1.69065	1.64174e-31	2.91108e-29	AC067940.1	20853	AC067940.1	20555
chr3	192315344	192315960	gene	1037.77	434.492	-1.25608	1.77933e-31	3.1156e-29	FGF12-AS3	81032	FGF12-AS3	76466
chr14	61992010	61992582	gene	442.479	1037.02	1.22877	1.83067e-31	3.16593e-29	AL355916.3	-3550	AL355916.2	11930
chr8	110986438	110987109	gene	668.916	1420.35	1.08635	2.00375e-31	3.423e-29	AC027451.1	601	AC027451.1	-235
chr8	129047396	129047764	gene	340.772	842.368	1.30564	3.05194e-31	5.15079e-29	MIR1207	-13818	MIR1207	-13903
chr15	93347012	93347798	gene	915.454	1906.24	1.05817	6.94823e-31	1.1587e-28	AC106028.4	-4276	AC106028.2	1595
chr20	46538559	46538758	intergenic	151.633	487.164	1.68382	7.59108e-31	1.25101e-28	RNU7-92P	5566	RNU7-92P	5492
chr8	74332138	74332522	promoter	142.807	465.637	1.70514	1.20429e-30	1.96158e-28	STAU2-AS1	91	STAU2	274
chr17	58641136	58641568	promoter	242.184	990.563	2.03214	1.28271e-30	2.06531e-28	LINC01999	-556	RPSAP66	749
chr20	49341362	49341922	intergenic	594.753	1777.28	1.57931	1.3572e-30	2.16041e-28	PARD6B	-6439	PARD6B	-31689
chr20	52480598	52481450	intergenic	9580.73	4639.33	-1.04622	2.14968e-30	3.38345e-28	SUMO1P1	11071	SUMO1P1	10767
chr8	129440380	129440757	gene	176.837	670.647	1.92313	3.02476e-30	4.70788e-28	LINC00824	136355	LINC00824	-23053
chr3	5252539	5253009	gene	451.087	1280.1	1.50478	4.38358e-30	6.74782e-28	AC026202.3	-22792	EDEM1	-8867
chr9	83761359	83762094	intergenic	171.51	534.466	1.6398	5.89382e-30	8.97398e-28	RPS20P25	-263467	RPS20P25	-263817
chr20	52516207	52516481	intergenic	224.436	1115.73	2.31361	8.89581e-30	1.33992e-27	SUMO1P1	-24249	SUMO1P1	-24553
chr7	130588890	130589396	gene	154.581	537.226	1.79717	1.01588e-29	1.51388e-27	AC016831.1	8925	LINC00513	-24264
chr13	47525657	47526086	intergenic	112.903	454.911	2.0105	1.08206e-29	1.59553e-27	HTR2A	-54661	HTR2A-AS1	95438
chr15	62042567	62043123	intergenic	626.742	229.584	-1.44885	1.09845e-29	1.60283e-27	LINC02349	20796	LINC02349	19258
chr3	181930228	181930916	intergenic	321.114	781.986	1.28406	1.23472e-29	1.78309e-27	AC012081.1	90900	AC012081.1	70648
chr20	10905146	10905772	gene	160.35	525.489	1.71244	1.50328e-29	2.14878e-27	AL050403.1	-15540	FAT1P1	-36229
chr6	102114109	102114478	gene	117.792	410.374	1.8007	2.46148e-29	3.48286e-27	ACTG1P18	-234865	ACTG1P18	-236006
chr1	177554687	177555231	gene	940.044	393.464	-1.2565	2.66903e-29	3.73878e-27	AL122019.1	11884	LINC01741	-124505
chr20	58500938	58501478	gene	735.357	228.924	-1.68358	5.28032e-29	7.32344e-27	SYCP2	7501	PPP1R3D	10515
chr20	52543132	52543690	intergenic	471.399	3712.46	2.97736	6.42283e-29	8.82068e-27	AC005220.1	-13288	BCAS1	9905
chr8	94205667	94206194	intergenic	150.738	709.336	2.23443	1.06128e-28	1.44334e-26	C8orf87	-26852	LINC00535	19600
chr8	124179502	124180019	intergenic	203.646	580.241	1.51059	1.43647e-28	1.93481e-26	FAM83A	-11439	AC068228.2	14117
chr20	46417791	46417981	intergenic	488.315	161.499	-1.59629	2.59111e-28	3.45679e-26	SULF2	-2527	RNU7-173P	37827
chr8	81665216	81665826	gene	882.873	376.12	-1.23101	3.34852e-28	4.4251e-26	RNU11-6P	-3594	RNU11-6P	-3725
chr20	52883839	52884548	intergenic	2232.46	4886.38	1.13013	3.38442e-28	4.43075e-26	PFDN4	59807	PFDN4	39603
chr20	52749017	52749618	intergenic	615.193	3838.6	2.64147	3.47792e-28	4.51099e-26	CYP24A1	41193	CYP24A1	20670
chr3	129225234	129225825	gene	604.207	221.642	-1.44681	3.96552e-28	5.09624e-26	RHO	-21953	IFT122	-13819
chr11	20057240	20058111	gene	323.329	1245.12	1.94521	5.09505e-28	6.48832e-26	NAV2-AS2	13172	NAV2-AS2	7716
chr7	137777165	137777676	gene	164.397	577.268	1.81206	8.9588e-28	1.13058e-25	RN7SKP223	1420	RN7SKP223	1360
chr8	103801182	103801437	intergenic	141.382	450.489	1.6719	9.25742e-28	1.15253e-25	AP003356.1	-16435	AP003356.1	-20888
chr12	66025435	66025847	gene	321.467	762.251	1.24559	9.29725e-28	1.15253e-25	AC025419.1	10510	PCNPP3	14131
chr14	45996278	45996753	intergenic	220.273	630.788	1.51786	1.12124e-27	1.37775e-25	AL162632.2	-24173	AL162632.2	-24570
chr14	27311172	27311643	gene	143.479	582.034	2.02027	1.4202e-27	1.72993e-25	AL110292.1	5473	LINC02293	5744
chr17	58450588	58450745	gene	167.754	854.007	2.3479	1.51003e-27	1.82349e-25	C17orf64	-19123	AC104763.2	57091
chr1	107163155	107163596	intergenic	475.807	1776.92	1.90093	3.00983e-27	3.60357e-25	AL499605.1	-76010	AL499605.1	-76411
chr5	7878414	7878988	gene	368.512	872.843	1.24401	3.8619e-27	4.58454e-25	FASTKD3	-9552	FASTKD3	-19429
chr6	133214880	133215603	intergenic	594.085	215.522	-1.46283	4.45622e-27	5.24561e-25	AL137783.1	2178	AL137783.1	284
chr3	148897863	148898238	gene	200.627	542.604	1.43538	7.31564e-27	8.53979e-25	CP	41790	HPS3	6532
chr11	22174452	22175008	intergenic	183.519	555.212	1.59711	7.83831e-27	9.0743e-25	AC107882.1	39736	AC107882.1	36184
chr17	49028086	49028354	intergenic	113.271	377.835	1.73797	9.66733e-27	1.11e-24	AC005920.1	-6147	AC005920.3	2110
chr6	151388919	151389404	gene	196.979	538.306	1.45039	1.35587e-26	1.54415e-24	AL133260.2	-11969	AL133260.2	-13128
chr6	52217108	52217557	intergenic	281.613	691.943	1.29694	1.57875e-26	1.78347e-24	PAQR8	-8886	PAQR8	-55241
chr7	149387895	149388419	intergenic	257.397	653.437	1.34405	4.01067e-26	4.49451e-24	KRBA1	-23715	KRBA1	-43506
chr3	171847783	171848221	gene	203.512	662.281	1.70233	5.2286e-26	5.81287e-24	FNDC3B	90584	RPS27AP8	95216
chr8	102619836	102620614	gene	1113.38	515.973	-1.10958	5.45267e-26	6.01425e-24	AP001207.1	-45510	AP001207.1	-45989
chr5	32768240	32768582	gene	123.612	546.667	2.14484	7.18512e-26	7.86321e-24	AC026703.2	-13233	AC026703.2	-13333
chr6	86070899	86071379	intergenic	218.267	559.647	1.35842	8.89781e-26	9.66206e-24	LINC02535	28764	LINC02535	25798
chr3	5068099	5068871	intergenic	382.037	856.032	1.16395	1.19612e-25	1.28887e-23	RNF10P1	42243	BHLHE40	41478
chr14	29122031	29122492	intergenic	130.241	521.578	2.0017	1.28061e-25	1.36938e-23	AL121766.1	20670	AL121766.1	20185
chr5	141228259	141228769	intergenic	207.222	544.512	1.39378	1.30205e-25	1.38175e-23	AC005753.1	-22625	PCDH1	4162
chr8	123580836	123581237	intergenic	392.724	1239.12	1.65773	1.56491e-25	1.64821e-23	AC108136.1	-78983	AC108136.1	-83282
chr5	118610092	118610622	gene	300.934	774.063	1.363	2.38715e-25	2.49546e-23	TNFAIP8	5970	AC027320.1	-17322
chr2	200093782	200094212	intergenic	189.495	513.346	1.43777	2.69572e-25	2.79716e-23	RNU7-147P	38215	RNU7-147P	38155
chr3	188550737	188551271	gene	172.692	477.564	1.46749	2.83539e-25	2.92045e-23	TPRG1	-113999	LPP	-57455
chr8	126676764	126677206	intergenic	349.962	778.551	1.15359	3.19888e-25	3.27079e-23	AC016074.1	85499	AC016074.1	84314
chr5	14268271	14268847	gene	219.48	904.099	2.04239	3.93994e-25	3.99933e-23	TRIO	124748	TRIO	-263677
chr3	101957240	101957629	gene	130.817	565.15	2.11109	4.07398e-25	4.10564e-23	ZPLD1	139346	AC106712.1	240665
chr7	96178029	96178390	gene	330.151	741.89	1.16808	4.44405e-25	4.44659e-23	AC004458.1	-80476	SEM1	-67271
chr8	90901719	90901979	intergenic	132.219	404.24	1.61228	7.13586e-25	7.0893e-23	RNU6-925P	11202	RNU6-925P	11100
chr6	123412204	123412701	intergenic	410.223	883.938	1.10754	8.72811e-25	8.6101e-23	CLVS2	95336	CLVS2	18381
chr3	188556947	188557405	gene	204.143	528.388	1.37201	1.09016e-24	1.0679e-22	TPRG1	-107827	LPP	-51283
chr4	148499125	148499481	gene	226.47	563.884	1.31607	1.20334e-24	1.17058e-22	LINC02507	10545	LINC02507	-16435
chr20	49057092	49057608	intergenic	239.383	588.684	1.29817	1.26683e-24	1.22385e-22	RN7SL636P	-11331	RN7SL636P	-11621
chr8	56799061	56799776	gene	631.129	249.302	-1.34004	1.44875e-24	1.39e-22	AC018607.1	-6735	AC018607.1	-8878
chr15	52199624	52200081	gene	602.089	1250.8	1.0548	1.79335e-24	1.70893e-22	AC090971.1	1985	AC090971.1	1246
chr3	156530333	156530714	gene	338.252	758.536	1.16512	2.63395e-24	2.493e-22	PA2G4P4	-2003	PA2G4P4	-3183
chr17	60803214	60803774	gene	875.586	380.755	-1.20139	3.71392e-24	3.49158e-22	AC005821.1	26889	AC005821.1	-11788
chr3	79346251	79346766	gene	152.826	784.535	2.35995	5.71223e-24	5.33446e-22	MIR3923	-210528	MIR3923	-210609
chr12	58819263	58819796	intergenic	108.166	338.181	1.64455	9.93901e-24	9.22024e-22	AC025578.1	31150	AC025578.1	30609
chr8	128047743	128048330	intergenic	267.592	711.206	1.41023	1.03025e-23	9.49457e-22	PRNCR1	-44082	PCAT1	14778
chr4	159795069	159795539	gene	148.683	444.172	1.57888	1.59963e-23	1.46455e-21	RNU6-128P	-79457	C4orf45	18982
chr6	129822600	129823002	gene	176.861	482.873	1.44903	2.32351e-23	2.11349e-21	AL356124.2	-20247	LAMA2	-14912
chr7	95179110	95179366	intergenic	114.894	388.473	1.75752	2.67872e-23	2.42087e-21	AC002451.2	7781	AC002451.2	5385
chr6	8557028	8557530	intergenic	115.848	350.696	1.59799	3.35568e-23	3.01323e-21	HULC	-95091	HULC	-96799
chr15	71587334	71587994	gene	226.537	704.571	1.637	4.12821e-23	3.68331e-21	AC064799.1	46386	AC064799.1	45833
chr6	153723007	153723339	intergenic	158.977	434.308	1.4499	4.48677e-23	3.97789e-21	AL358134.2	17051	AL358134.2	16983
chr8	98102170	98102585	gene	129.524	547.698	2.08016	5.09449e-23	4.48828e-21	AP003117.2	43228	AP003117.2	42685
chr17	14641327	14641888	intergenic	212.703	532.311	1.32343	6.17997e-23	5.41056e-21	AC013248.1	12561	AC013248.1	8605
chr3	64328521	64328975	gene	707.452	1329.69	0.910388	6.30551e-23	5.48619e-21	AC096888.1	-102159	AC096888.1	-111759
chr6	161231283	161231674	intergenic	118.628	349.891	1.56046	6.73486e-23	5.82358e-21	AL109933.3	36458	AL109933.3	27233
chr6	51543932	51544414	gene	111.241	339.514	1.60978	9.30666e-23	7.99801e-21	AL355997.1	79652	AL355997.1	56492
chr12	71863055	71863325	gene	190.648	491.25	1.36554	1.17715e-22	1.00545e-20	AC090116.1	21005	AC090116.1	20561
chr7	92563203	92563750	intergenic	830.982	327.308	-1.34417	1.69134e-22	1.4359e-20	RN7SL7P	37135	AC002454.1	16976
chr2	20431372	20431839	intergenic	457.367	944.951	1.04689	1.70813e-22	1.44142e-20	SDC1	-6412	AC007041.1	8047
chr8	119356219	119356630	gene	211.234	519.92	1.29945	1.76986e-22	1.48457e-20	AC023590.1	62046	AC023590.1	-56418
chr17	66324736	66325460	gene	1369.68	336.649	-2.02453	2.27187e-22	1.8943e-20	SLC16A6	-37691	SLC16A6	-61931
chr11	110066955	110067517	gene	151.83	579.118	1.9314	5.84203e-22	4.84232e-20	RDX	100210	RDX	-21631
chr1	181294224	181294420	intergenic	97.2618	327.956	1.75356	6.79357e-22	5.5979e-20	CACNA1E	-87916	LINC01699	86583
chr20	52239956	52240560	gene	1616.62	2965.49	0.875285	7.02678e-22	5.75621e-20	ZNF217	-13813	AC005808.1	-10870
chr2	192447015	192447402	intergenic	193.442	483.76	1.32239	8.57936e-22	6.98719e-20	NABP1	-95585	NABP1	-114175
chr2	9211209	9211492	intergenic	107.341	325.416	1.60009	1.07254e-21	8.66057e-20	RPL30P3	10504	RPL30P3	10173
chr14	90910469	90910893	intergenic	165.568	439.219	1.40752	1.07577e-21	8.66057e-20	LINC02317	10779	LINC02317	7726
chr17	64698544	64699161	gene	241.298	640.672	1.40877	1.46773e-21	1.17485e-19	AC006947.1	26362	AC006947.1	25331
chr7	115858122	115858600	gene	137.235	469.981	1.77595	1.6091e-21	1.28069e-19	TES	7814	AC073130.2	19622
chr8	125868930	125869356	gene	583.309	246.668	-1.24169	1.92125e-21	1.5205e-19	AC100858.3	614	MIR4662B	-34923
chr17	47964507	47965055	promoter	591.977	256.608	-1.20598	2.20705e-21	1.73687e-19	AC027801.2	-180	AC027801.2	-13475
chr5	172331686	172332339	gene	272.51	622.365	1.19145	2.34326e-21	1.83377e-19	AC008429.3	-49897	ERGIC1	-47674
chr7	83652028	83652523	gene	196.632	484.265	1.30029	2.59831e-21	2.02206e-19	AC006322.1	-103257	SEMA3A	-67182
chr8	131540653	131540999	intergenic	183.842	468.63	1.34998	2.72674e-21	2.11029e-19	ASAP1	-84921	AC090987.1	66719
chr8	63442424	63443006	gene	310.071	796.214	1.36056	3.17948e-21	2.44715e-19	AC018861.1	-46346	AC018861.1	-47958
chr12	64312587	64312996	gene	123.728	425.618	1.78239	4.09077e-21	3.13134e-19	AC079866.1	-30414	AC079866.1	-31632
chr2	213770317	213771013	gene	955.468	472.128	-1.01703	4.14869e-21	3.15841e-19	AC108066.1	-5062	AC108066.1	-13867
chr3	111816309	111816560	gene	171.933	439.513	1.35406	4.34409e-21	3.2893e-19	C3orf52	11252	MIR567	-15309
chr3	132380898	132381508	gene	521.457	204.244	-1.35225	4.56094e-21	3.43492e-19	ACAD11	-1637	HSPA8P19	11977
chr12	43671333	43671720	intergenic	120.175	514.064	2.09681	5.08379e-21	3.80822e-19	AC079603.1	13855	AC079603.1	13771
chr2	186052133	186052552	intergenic	288.463	644.228	1.15919	5.57036e-21	4.15051e-19	RPL23AP33	-285054	ZNF804A	248124
chr1	68345755	68346223	gene	190.413	546.792	1.52186	6.70922e-21	4.94646e-19	GNG12	-46840	RNU7-80P	-107713
chr4	108611207	108611658	gene	225.646	529	1.22921	6.69932e-21	4.94646e-19	PAPSS1	30174	PAPSS1	-99999
chr17	70461717	70461965	gene	153.106	407.681	1.41291	7.13772e-21	5.23483e-19	AC007639.1	39761	AC007639.1	36849
chr7	55253968	55254225	gene	104.004	312.907	1.5891	7.58886e-21	5.5367e-19	EGFR-AS1	2529	EGFR-AS1	-6653
chr7	83176842	83177452	gene	676.129	291.538	-1.21361	9.03135e-21	6.55498e-19	SEMA3E	101178	RAD23BP2	-116793
chr1	218669990	218670295	intergenic	291.632	810.891	1.47536	9.9184e-21	7.1617e-19	C1orf143	-13295	C1orf143	-29176
chr8	129188792	129189570	intergenic	1205.25	2035.67	0.756174	1.00641e-20	7.22961e-19	MIR1208	26819	MIR1208	26748
chr4	148928483	148928857	gene	126.626	567.955	2.1652	1.2734e-20	9.10088e-19	AC115621.1	-90134	ARHGAP10	-65260
chr20	46663577	46663982	intergenic	213.26	910.122	2.09345	1.49953e-20	1.06626e-18	AL139351.1	-38832	AL139351.1	-39150
chr16	85034393	85034847	gene	424.104	172.175	-1.30054	1.96842e-20	1.3926e-18	ZDHHC7	10520	ZDHHC7	-26833
chr8	123588098	123588362	intergenic	117.086	383.514	1.71171	2.16649e-20	1.52503e-18	AC108136.1	-86177	AC108136.1	-90476
chr18	21452676	21453048	gene	162.798	423.055	1.37776	2.69719e-20	1.88911e-18	AC010754.1	109657	LAMA3	-82167
chr1	152135349	152135789	gene	120.664	337.216	1.48267	3.93578e-20	2.7429e-18	RPTN	-3866	RPTN	-9498
chr17	73545238	73546192	gene	1784.62	1043.1	-0.774749	3.98753e-20	2.76521e-18	LLGL2	24554	TSEN54	24896
chr7	36342902	36343316	intergenic	153.031	408.477	1.41644	4.61446e-20	3.18421e-18	AC006960.1	-2131	EEPD1	1958
chr14	32777165	32777770	intergenic	552.509	237.089	-1.22057	4.84804e-20	3.32899e-18	AKAP6	-21011	AL136298.3	-36404
chr3	62345962	62346166	gene	127.299	353.703	1.47431	5.13063e-20	3.50585e-18	PTPRG-AS1	8940	FEZF2	9292
chr2	181385865	181386388	intergenic	164.259	674.92	2.03875	5.57873e-20	3.79354e-18	AC012669.1	-47981	AC012669.1	-48262
chr15	98546838	98547126	gene	159.738	408.328	1.35402	5.9802e-20	4.04689e-18	LINC02251	671	LINC02251	-18024
chr14	62020515	62021074	gene	235.491	542.139	1.20299	6.65955e-20	4.48495e-18	AL355916.2	-8790	AL355916.1	2236
chr2	161789538	161789893	intergenic	115.58	324.032	1.48724	8.58776e-20	5.75585e-18	RN7SL423P	55657	RN7SL423P	55357
chr8	128864250	128864716	gene	225.607	1000.01	2.14813	9.54073e-20	6.36412e-18	PVT1	57704	TMEM75	94322
chr3	189022260	189022931	gene	926.683	472.929	-0.970453	1.34588e-19	8.93508e-18	TPRG1-AS2	-64213	TPRG1	-20496
chrX	109472764	109473358	gene	311.266	678.614	1.12444	1.40527e-19	9.2854e-18	SNORD96B	-4771	SNORD96B	-4848
chr17	59313127	59313618	gene	2870.37	1122.03	-1.35513	1.45815e-19	9.58954e-18	AC005856.1	-100048	AC005856.1	-105307
chr3	64537835	64538174	gene	163.865	946.59	2.53023	1.49604e-19	9.79277e-18	ADAMTS9-AS1	-8993	ADAMTS9	-36674
chr8	94080549	94081008	intergenic	982.086	507.796	-0.951599	1.67941e-19	1.09419e-17	TRIQK	-50878	C8orf87	65545
chr2	1235423	1235752	gene	112.674	333.81	1.56687	2.60493e-19	1.68935e-17	AC114808.2	-79478	AC114808.2	-81591
chr5	55724883	55725404	intergenic	656.142	313.581	-1.06517	3.2069e-19	2.06188e-17	AC008391.1	27820	AC008391.1	27721
chr7	51331319	51331803	gene	523.768	224.697	-1.22095	3.2088e-19	2.06188e-17	RPL7L1P2	-3698	RPL7L1P2	-4435
chr1	197454748	197455432	intergenic	880.277	337.415	-1.38343	3.3425e-19	2.13798e-17	AL136322.1	-38492	CRB1	7506
chr8	116999957	117000625	gene	510.527	210.16	-1.2805	4.01217e-19	2.55466e-17	RNA5SP276	34712	RNA5SP276	34620
chr8	93873082	93873482	gene	175.252	542.547	1.63032	4.3869e-19	2.78062e-17	FLJ46284	18447	TRIQK	22476
chr8	95254273	95255026	intergenic	381.56	1155.05	1.59798	4.45708e-19	2.81238e-17	GEM	19927	GEM	6831
chr16	77637729	77638365	gene	747.15	366.928	-1.0259	5.32286e-19	3.34361e-17	LINC02131	13344	LINC02131	-6530
chr20	55651530	55651767	intergenic	111.37	319.282	1.51947	5.79013e-19	3.61487e-17	AL117380.1	21802	AL117380.1	21752
chr7	121184773	121185213	intergenic	338.334	803.135	1.24719	5.80629e-19	3.61487e-17	AC074085.2	-103679	AC004875.1	98395
chr11	85459298	85459816	gene	113.74	433.892	1.93159	7.15406e-19	4.43425e-17	CCDC89	-62238	SYTL2	-54290
chr2	127822270	127822784	gene	215.837	814.065	1.9152	8.02877e-19	4.95449e-17	AC012508.2	-39229	BIN1	-16924
chr17	68401665	68402129	intergenic	137.666	435.667	1.66205	1.00073e-18	6.14833e-17	AC011990.1	-36841	AC011990.1	-92925
chr3	63777561	63777901	gene	207.399	938.135	2.17739	1.20702e-18	7.38337e-17	C3orf49	-27307	THOC7	41815
chr21	40225338	40225614	intergenic	142.312	369.578	1.37682	1.35209e-18	8.23481e-17	AP001042.1	7305	AP001042.1	4909
chr8	110987740	110988140	promoter	575.348	1058.72	0.879818	1.47919e-18	8.9699e-17	KCNV1	135	AC027451.1	931
chr7	105470870	105471262	gene	140.142	373.453	1.41404	1.49546e-18	9.02946e-17	AC005099.1	11128	AC005099.1	10520
chr4	15907595	15908019	intergenic	151.797	392.021	1.36879	1.55164e-18	9.32848e-17	FGFBP1	32555	FGFBP1	29385
chr8	103768982	103769234	intergenic	108.007	403.159	1.90022	1.56783e-18	9.38557e-17	AP003356.1	-48637	AP003356.1	-53090
chr1	153095414	153095852	intergenic	473.695	199.608	-1.24679	2.1733e-18	1.29547e-16	SPRR2F	-9643	SPRR2F	-11043
chr14	77474257	77474714	intergenic	482.972	205.566	-1.23234	2.41964e-18	1.4362e-16	AC007686.3	-19943	IRF2BPL	16400
chr3	16101875	16102225	intergenic	275.633	587.236	1.09119	2.464e-18	1.45636e-16	GALNT15	-114106	GALNT15	-171448
chr8	62695259	62695669	intergenic	142.451	360.957	1.34136	2.86641e-18	1.68709e-16	AC025524.2	-2142	AC091173.1	-23811
chr14	37591464	37591847	gene	133.593	394.946	1.56381	3.07272e-18	1.80095e-16	AL079304.1	-23888	AL079304.1	-25388
chr7	98520154	98520675	gene	221.849	500.443	1.17363	3.27124e-18	1.90931e-16	MIR3609	41141	MIR3609	41063
chr20	52811221	52811602	intergenic	780.646	2028.24	1.37749	3.42591e-18	1.99129e-16	PFDN4	-12974	PFDN4	-33178
chr20	46420863	46421301	intergenic	658.156	1293	0.97422	4.34507e-18	2.51511e-16	SULF2	-5723	RNU7-173P	34631
chr1	116257457	116257838	gene	490.37	212.839	-1.20411	4.54008e-18	2.61718e-16	CASQ2	53753	CASQ2	-15019
chr14	54075183	54075426	gene	113.915	313.576	1.46085	4.92986e-18	2.83023e-16	RPS3AP46	-4137	RPS3AP46	-4817
chr3	161057286	161058155	intergenic	738.556	344.573	-1.0999	6.42796e-18	3.67522e-16	PSMC1P7	-9695	SPTSSB	4859
chr8	85941575	85942091	intergenic	227.016	502.75	1.14705	7.8606e-18	4.47607e-16	IGJP1	-49052	IGJP1	-49525
chr15	96773593	96774456	promoter	247.519	1147.27	2.21259	8.2794e-18	4.69546e-16	AC012409.4	-101	AC012409.4	-348
chr8	54857554	54858353	gene	294.128	669.164	1.18591	8.50025e-18	4.80127e-16	AC100821.1	-25837	RGS20	-13908
chr17	73597402	73597793	gene	144.561	365.02	1.33629	9.0506e-18	5.0916e-16	MYO15B	13458	MYO15B	-24982
chr12	53289098	53289926	intergenic	819.798	435.019	-0.91419	9.53589e-18	5.34315e-16	RPL7P41	10299	KRT8	1459
chr20	45948603	45948844	gene	1349.4	774.408	-0.801147	1.04266e-17	5.81896e-16	AL031666.2	1477	AL031666.2	-773
chr3	181883050	181883391	intergenic	158.183	421.305	1.41327	1.05149e-17	5.82662e-16	AC012081.1	43548	AC012081.1	23296
chr1	218663653	218664151	intergenic	810.032	266.922	-1.60156	1.05235e-17	5.82662e-16	C1orf143	-19536	C1orf143	-35417
chr15	91974297	91974905	gene	598.473	270.259	-1.14694	1.16264e-17	6.41191e-16	CRAT37	22663	AC107958.3	-103723
chr3	64227949	64228494	gene	1201.96	212.495	-2.49989	1.3025e-17	7.15508e-16	PRICKLE2-AS3	55001	PRICKLE2-AS3	41581
chr7	110162902	110163302	gene	312.97	752.284	1.26525	1.40752e-17	7.70178e-16	AC092167.1	11708	AC092167.1	-90806
chr14	38798492	38798943	intergenic	202.473	623.218	1.62201	1.83719e-17	1.00138e-15	AL161751.1	38560	AL161751.1	17584
chr8	126698566	126698772	intergenic	107.747	353.648	1.71467	1.87001e-17	1.01531e-15	AC016074.1	63815	AC016074.1	62630
chr17	53532204	53532692	gene	148.325	758.434	2.35426	1.90386e-17	1.0297e-15	MMD	-33096	AC006269.1	-6654
chr3	161572031	161572500	intergenic	138.277	356.916	1.36803	2.26389e-17	1.21972e-15	AC131211.1	-32570	AC131211.1	-37568
chr1	172418110	172418689	gene	501.432	1287.15	1.36005	2.29261e-17	1.22687e-15	PIGC	-5174	C1orf105	-19570
chr1	223908651	223908980	gene	153.333	372.35	1.27999	2.29468e-17	1.22687e-15	CAPN2	19520	RNU6-1248P	31000
chr9	995627	996053	intergenic	125.632	384.421	1.61348	2.55948e-17	1.36324e-15	RNU6-1073P	6122	DMRT3	4110
chr3	117572736	117573063	gene	167.228	418.689	1.32406	2.64472e-17	1.40331e-15	AC092691.3	63379	AC092691.3	60288
chr5	158937387	158937703	gene	430.533	182.15	-1.24099	2.86789e-17	1.51598e-15	AC008703.2	-15401	AC008703.2	-15472
chr7	95933069	95933711	gene	161.848	562.277	1.79664	3.06746e-17	1.61538e-15	AC084368.1	2781	AC084368.1	2682
chr3	107705906	107706400	intergenic	115.436	307.052	1.41139	3.30316e-17	1.73298e-15	AC012020.1	51138	AC012020.1	49412
chr11	81961087	81961473	gene	137.321	347.92	1.3412	3.89467e-17	2.03569e-15	AP002802.1	279244	AP002802.1	262426
chr10	54168865	54169372	intergenic	144.407	529.09	1.87337	4.01722e-17	2.09194e-15	THAP12P3	-1776	THAP12P3	-4132
chr17	57923679	57924169	intergenic	2422.24	4281.45	0.821755	4.48041e-17	2.3245e-15	RNU6-450P	980	RNU6-450P	875
chr20	52482490	52483212	intergenic	6792.03	4063.24	-0.741212	4.5386e-17	2.346e-15	SUMO1P1	9244	SUMO1P1	8940
chrX	140499648	140500285	intergenic	164.349	614.684	1.90308	5.20153e-17	2.67879e-15	AC234779.1	24979	AC234779.1	24696
chr2	105622113	105622482	gene	284.309	576.295	1.01935	5.24579e-17	2.69169e-15	AC010884.2	-12860	AC010884.2	-12937
chr11	60425882	60426243	gene	132.158	340.878	1.367	5.93739e-17	3.03077e-15	MS4A8	-40984	LINC00301	-28558
chr6	132185020	132185421	gene	182.382	419.551	1.20188	5.94989e-17	3.03077e-15	AL139805.2	-35668	ENPP1	-31073
chr8	102092701	102093369	intergenic	506.619	943.333	0.896867	6.47853e-17	3.28809e-15	FLJ42969	28753	FLJ42969	4557
chr8	116879166	116880024	intergenic	716.961	360.948	-0.990103	6.67767e-17	3.37693e-15	TRPS1	-57697	LINC00536	83141
chr3	168595676	168596193	intergenic	628.537	297.112	-1.08099	7.31361e-17	3.68522e-15	RPL21P43	-19017	RPL21P43	-19487
chr1	187007938	187008335	intergenic	209.936	460.922	1.13457	9.17289e-17	4.60552e-15	LINC01036	-53837	PLA2G4A	50024
chr3	119692149	119692477	gene	146.663	362.598	1.30587	9.65875e-17	4.83214e-15	AC092910.1	-55274	AC092910.1	-56401
chr14	69417784	69418076	gene	139.88	345.947	1.30636	9.70003e-17	4.83552e-15	BANF1P1	14611	BANF1P1	14350
chr10	17429890	17430597	gene	914.51	506.909	-0.851271	1.02763e-16	5.10464e-15	ST8SIA6-AS1	1308	ST8SIA6-AS1	-25257
chr5	22649141	22649803	gene	648.862	314.396	-1.04533	1.11251e-16	5.50674e-15	GCNT1P2	-68545	GCNT1P2	-69138
chr17	67265323	67265974	gene	209.984	576.649	1.45742	1.36077e-16	6.71186e-15	ABCA10	-24662	ABCA5	-25196
chr3	65216025	65216416	intergenic	121.768	309.008	1.34351	1.38537e-16	6.80922e-15	AC104331.1	2436	AC104331.1	2354
chr7	102516297	102516633	gene	199.318	440.484	1.14402	1.5581e-16	7.63142e-15	RN7SKP198	18568	RN7SKP198	18264
chr4	145321147	145321409	gene	163.747	393.823	1.26607	1.87349e-16	9.1442e-15	AC106871.1	-105774	AC106871.1	-108874
chr3	96951357	96951856	gene	786.17	321.311	-1.29087	1.90114e-16	9.24693e-15	AC117470.1	248742	AC117470.1	248414
chr14	77428082	77428553	gene	155.335	369.507	1.25021	1.94399e-16	9.42262e-15	LINC01629	2336	LINC01629	-3826
chr18	49140449	49140763	gene	134.642	340.478	1.33844	2.0312e-16	9.81141e-15	AC011260.1	-1127	AC011260.1	-1597
chr14	46517418	46517787	gene	270.899	565.31	1.06129	2.14702e-16	1.03352e-14	LINC00871	107456	AL158111.1	-232256
chr6	126433269	126433477	intergenic	152.367	359.23	1.23735	2.50844e-16	1.20337e-14	AC020559.1	-64966	TRMT11	72952
chr7	84305024	84305356	intergenic	204.484	471.616	1.20563	2.52125e-16	1.20538e-14	AC092022.1	-9867	AC092022.1	-9950
chr15	90708918	90709370	promoter	257.417	594.494	1.20755	2.5886e-16	1.23337e-14	RN7SL346P	-321	RN7SL346P	-611
chr17	60188477	60188904	intergenic	236.089	774.978	1.71482	2.71276e-16	1.28815e-14	AC008158.1	29308	AC008158.1	25642
chr15	99091457	99092153	promoter	286.552	639.728	1.15866	3.13261e-16	1.48249e-14	FAM169B	-849	AC103968.1	81165
chr17	54864391	54864765	intergenic	158.616	369.003	1.21809	3.36553e-16	1.58735e-14	AC106858.1	17051	C17orf67	4696
chr2	85486253	85486728	gene	410.627	184.244	-1.15621	3.63086e-16	1.70675e-14	AC093162.1	2898	AC093162.1	2776
chr8	86157638	86158242	promoter	252.292	528.793	1.06761	3.67303e-16	1.7208e-14	AC011773.3	5	AC011773.2	584
chr2	179971404	179971978	gene	249.845	563.039	1.1722	3.70592e-16	1.73042e-14	CCDC141	-56879	SESTD1	-5272
chr5	177550688	177551646	gene	1480.07	612.605	-1.27264	3.75217e-16	1.74619e-14	RMND5B	-6830	N4BP3	-1920
chr2	179278326	179278710	promoter	125.245	328.833	1.3926	3.98716e-16	1.84941e-14	AC009948.1	-148	OSBPL6	10901
chr1	172715515	172716026	intergenic	524.935	1361.19	1.37466	4.42629e-16	2.04632e-14	SLC25A38P1	-1929	SLC25A38P1	-2870
chr3	152675225	152675858	intergenic	230.232	487.127	1.08121	4.51562e-16	2.08075e-14	HMGN2P13	-109525	HMGN2P13	-109797
chr8	128519619	128519969	intergenic	108.485	288.727	1.41221	4.95072e-16	2.27376e-14	CASC8	-25411	POU5F1B	87481
chr12	93957584	93957968	gene	123.491	314.181	1.34719	5.02603e-16	2.29331e-14	SOCS2	-5814	SOCS2	-19486
chr7	22707327	22707860	intergenic	181.546	408.939	1.17155	5.01181e-16	2.29331e-14	AC002480.4	-2442	AC002480.4	-18014
chr8	109596542	109597071	gene	523.828	258.328	-1.01989	5.8281e-16	2.65065e-14	AC022634.2	3515	AC022634.1	11404
chr3	65939007	65939437	gene	437.725	163.983	-1.41648	6.0213e-16	2.72965e-14	MAGI1-IT1	1010	AC106827.2	12201
chr20	25218477	25218802	intergenic	156.308	375.89	1.26592	6.05934e-16	2.73804e-14	AL121772.1	7224	AL121772.1	1003
chr7	80241088	80241435	gene	287.267	641.748	1.15961	6.1528e-16	2.77133e-14	AC073850.1	50638	AC073850.1	50385
chr7	129588776	129589450	gene	710.267	365.332	-0.959151	6.37582e-16	2.86258e-14	UBE2H	3675	ZC3HC1	69013
chr8	128680272	128681437	intergenic	1457.07	2471.32	0.762216	7.35426e-16	3.29132e-14	CASC11	65357	CASC11	17733
chr2	123506113	123506586	intergenic	260.102	577.919	1.15179	9.22546e-16	4.11561e-14	AC062020.1	-316547	LINC01826	317377
chr11	18557645	18558286	gene	557.736	262.445	-1.08757	9.47104e-16	4.21176e-14	TSG101	-9187	UEVLD	-6809
chr17	55447528	55447853	gene	110.214	288.125	1.38638	9.91373e-16	4.39467e-14	RN7SL437P	41870	RN7SL437P	41581
chr8	110656832	110657753	gene	1129.57	1820.6	0.68864	1.07858e-15	4.76615e-14	AC079061.1	948	AC079061.1	-3019
chr14	30692604	30693249	gene	527.781	930.53	0.818114	1.13033e-15	4.97914e-14	PRKD1	-31823	AL079305.1	-149393
chr20	55765925	55766382	gene	496.532	1141.63	1.20114	1.25776e-15	5.52312e-14	BMP7-AS1	-23774	BMP7	-22349
chr12	52674132	52674568	gene	203.454	451.76	1.15085	1.50216e-15	6.57569e-14	AC021066.1	-1411	KRT81	5347
chr7	140613022	140613339	gene	104.371	271.002	1.37658	1.74353e-15	7.60854e-14	BRAF	11382	AC006006.1	-21628
chr2	143621065	143621481	intergenic	133.519	325.367	1.28502	2.23177e-15	9.70888e-14	AC013444.1	9609	AC013444.1	7707
chr16	80752388	80752706	gene	484.207	228.892	-1.08096	2.29174e-15	9.9389e-14	AC099313.1	-17710	AC099313.1	-23654
chr10	7330085	7330541	gene	130.405	396.98	1.60607	2.41311e-15	1.0433e-13	COX6CP17	6938	COX6CP17	6755
chr8	119427870	119428196	gene	128.652	311.938	1.27779	2.5054e-15	1.07987e-13	AC023590.1	133655	AC023590.1	15190
chr1	242161763	242162079	promoter	143.612	345.629	1.26704	2.69852e-15	1.15599e-13	MAP1LC3C	453	MAP1LC3C	-3129
chr8	126845350	126845568	intergenic	223.87	476.279	1.08914	2.69314e-15	1.15599e-13	RNU6-442P	-67736	RNU6-442P	-67838
chr1	171786791	171787148	intergenic	229.056	537.439	1.2304	2.73625e-15	1.16858e-13	AL031864.2	7128	METTL13	3807
chr17	59308352	59309129	gene	3448.12	894.702	-1.94633	2.76312e-15	1.17647e-13	AC005856.1	-95416	AC005856.1	-100675
chr19	11009888	11010365	gene	417.251	188.94	-1.14299	2.8292e-15	1.20095e-13	CARM1	27937	YIPF2	22734
chr5	81692725	81693076	intergenic	148.995	424.545	1.51066	2.85162e-15	1.20681e-13	ATP6AP1L	117619	ATP6AP1L	10105
chr7	86946209	86946459	intergenic	158.595	372.294	1.2311	3.13958e-15	1.32468e-13	TP53TG1	28496	TP53TG1	8207
chr1	198638279	198638551	gene	383.657	706.645	0.881166	3.25125e-15	1.36767e-13	AL157402.2	-2226	PEBP1P3	9853
chr11	27231159	27231469	gene	189.05	416.437	1.13933	3.26577e-15	1.36967e-13	BBOX1-AS1	10345	BBOX1	81959
chr6	148628536	148629233	gene	578.14	284.466	-1.02316	3.32073e-15	1.38856e-13	AL513164.1	-24341	RNU6-1222P	28971
chr3	64430827	64431487	promoter	1885.82	2856.61	0.599108	3.33609e-15	1.39083e-13	PRICKLE2	-6	AC096888.1	-9350
chrX	107279556	107279881	intergenic	238.887	512.841	1.10218	3.36195e-15	1.39745e-13	VSIG1	-8481	VSIG1	-42694
chr15	51413396	51413627	gene	130.832	367.239	1.48901	3.47219e-15	1.43901e-13	TNFAIP8L3	-16039	AC073964.1	-56705
chr3	64613448	64613817	gene	536.036	1155.49	1.10811	3.55876e-15	1.47054e-13	ADAMTS9-AS2	-56952	ADAMTS9-AS1	35200
chr3	149057787	149058032	intergenic	203.211	435.876	1.10094	4.4244e-15	1.82285e-13	TM4SF18	-5709	AC093001.1	6470
chr3	64174805	64175160	gene	396.216	770.04	0.958647	4.44227e-15	1.82485e-13	PRICKLE2-AS3	1762	PRICKLE2-AS3	-11657
chr20	46641241	46641774	intergenic	796.419	1360.79	0.772843	4.49603e-15	1.84153e-13	LINC01522	-24020	LINC01523	28451
chr6	66381854	66382245	gene	438.258	203.874	-1.1041	4.51168e-15	1.84255e-13	EYS	35067	SLC25A51P1	-117129
chr17	53783160	53783494	intergenic	174.793	429.206	1.29602	4.6802e-15	1.90582e-13	TMEM100	26154	TMEM100	13661
chr6	16766392	16766755	gene	114.277	342.927	1.58537	4.70942e-15	1.91216e-13	AL137003.2	1996	AL137003.2	-539
chr5	158282556	158282859	gene	142.911	331.564	1.21417	5.37036e-15	2.17422e-13	AC136424.2	-127306	AC136424.2	-129088
chr8	123798102	123798647	gene	1236.79	633.51	-0.965158	5.72732e-15	2.31205e-13	ZHX2	4741	AC016405.2	5065
chr20	52765458	52765940	intergenic	2777.24	5345.53	0.94468	6.4591e-15	2.59296e-13	CYP24A1	24812	CYP24A1	4289
chr3	128153919	128154362	intergenic	469.836	219.085	-1.10066	6.4602e-15	2.59296e-13	DNAJB8-AS1	-28296	EEFSEC	26652
chr3	134565824	134566189	gene	142.309	358.286	1.33208	7.2193e-15	2.88937e-13	RNA5SP141	-63610	RNA5SP141	-63728
chr15	53364073	53364713	intergenic	1439.71	2261.66	0.651607	7.62843e-15	3.04442e-13	LINC02490	-44169	LINC02490	-57501
chr8	93115289	93116001	promoter	525.69	944.508	0.845351	8.35176e-15	3.32362e-13	RUNX1T1	-132	AC104339.1	40671
chr14	77381052	77381372	intergenic	382.085	172.361	-1.14846	8.38613e-15	3.32785e-13	AF111169.3	9779	AF111169.3	6971
chr8	89437204	89437390	gene	197.614	431.726	1.12743	8.5309e-15	3.37573e-13	RNA5SP272	-28522	RNA5SP272	-28631
chr3	158763083	158763714	gene	604.669	247.771	-1.28714	8.63476e-15	3.4072e-13	IQCJ	82681	AC092999.1	173789
chr7	47615590	47616255	gene	473.513	222.376	-1.0904	9.25616e-15	3.64214e-13	TNS3	6232	LINC01447	-53567
chr1	186121758	186122559	gene	971.769	462.622	-1.07078	9.79655e-15	3.84398e-13	AL133553.1	24274	AL133553.1	23787
chr8	122788549	122788955	intergenic	198.717	667.879	1.74887	1.08011e-14	4.22629e-13	AC104233.2	-91951	AC104233.1	68882
chr13	33693953	33694614	gene	652.389	340.267	-0.939065	1.21307e-14	4.73335e-13	STARD13-IT1	44261	STARD13	-17011
chr2	153916237	153916488	intergenic	150.256	347.85	1.21105	1.2801e-14	4.98103e-13	ATP5F1P4	-99089	ATP5F1P4	-99833
chr9	4297847	4298526	gene	179.085	435.176	1.28095	1.41957e-14	5.5084e-13	AL162419.1	-1203	AL162419.1	-7858
chr11	20016467	20017022	gene	296.28	600.507	1.01922	1.43887e-14	5.56787e-13	NAV2-AS3	-13862	NAV2-AS3	-16499
chr1	81640572	81640991	intergenic	159.021	473.113	1.57296	1.72407e-14	6.65309e-13	AL357632.1	-33471	AL357632.1	-34112
chr2	134262499	134263099	gene	603.644	304.069	-0.989299	1.78526e-14	6.8703e-13	AC011243.1	-49087	AC011243.1	-52998
chr14	31698904	31699341	intergenic	246.283	715.768	1.53918	1.80437e-14	6.92481e-13	AL136418.1	-18711	HEATR5A	61874
chr7	116764712	116765039	gene	165.742	375.238	1.17887	2.08406e-14	7.97636e-13	ST7-AS2	21657	ST7-OT4	26016
chr1	188640058	188640416	promoter	197.545	418.069	1.08156	2.1465e-14	8.19294e-13	AL929288.2	-247	AL929288.2	-652
chr1	68150705	68151159	promoter	1204.9	709.762	-0.763503	2.17781e-14	8.28988e-13	GADD45A	188	GADD45A	-3088
chr20	8137255	8137656	gene	185.203	535.544	1.5319	2.32992e-14	8.84486e-13	PHKBP1	-57035	PHKBP1	-58984
chrX	106686159	106686453	intergenic	361.151	160.173	-1.17297	2.62216e-14	9.92736e-13	AL035088.1	14087	KRT18P49	13616
chr5	123964794	123965065	intergenic	129.823	316.187	1.28423	2.79671e-14	1.05596e-12	AC112196.1	-78590	ZNF608	7676
chr5	14570112	14570711	intergenic	207.968	563.237	1.43738	2.87901e-14	1.08412e-12	FAM105A	-11472	TRIO	38175
chr6	53792000	53792411	intergenic	441.319	192.226	-1.19901	2.9546e-14	1.1096e-12	MLIP	-2574	LRRC1	3287
chr7	17639939	17640297	intergenic	136.782	331.279	1.27617	3.23723e-14	1.21249e-12	AC019117.1	-41586	AC006482.1	-80164
chr14	30375608	30376118	gene	110.745	492.307	2.15231	3.6743e-14	1.37252e-12	AL133372.3	-34088	AL133372.2	45740
chr12	22199416	22199827	gene	170.138	369.339	1.11824	3.85531e-14	1.43631e-12	CMAS	513	ST8SIA1	17085
chr20	46424044	46424399	intergenic	541.195	273.435	-0.984948	4.09383e-14	1.52112e-12	SULF2	-8862	RNU7-173P	31491
chr4	128630161	128630489	gene	160.193	357.736	1.15909	4.35247e-14	1.61295e-12	SLC25A31	-21208	INTU	-17566
chr3	4786130	4786566	gene	170.21	453.304	1.41316	4.55066e-14	1.68194e-12	EGOT	6925	EGOT	4528
chr3	193007019	193007514	gene	191.87	409.699	1.09444	4.84917e-14	1.78756e-12	ATP13A5-AS1	-17766	HRASLS	11740
chr6	116392205	116392701	intergenic	136.44	414.217	1.60212	4.8719e-14	1.79122e-12	FRK	-10533	TPI1P3	31796
chr2	237733498	237734226	intergenic	535.149	270.127	-0.986303	5.02281e-14	1.84187e-12	AC084030.1	91837	AC084030.1	70857
chr1	55894639	55895312	intergenic	651.994	1074.27	0.720429	5.08722e-14	1.86062e-12	RNU6-830P	30788	RNU6-830P	30683
chr20	45987613	45988330	intergenic	1974.14	649.339	-1.60418	5.146e-14	1.87722e-12	ZMYND8	-2339	AL031666.1	4595
chr7	154958481	154958739	intergenic	123.005	302.586	1.29863	5.32132e-14	1.93613e-12	RN7SKP280	-14981	RN7SKP280	-15283
chr17	54469711	54470260	gene	143.466	424.712	1.56578	5.51527e-14	1.99981e-12	AC006600.1	24561	AC006600.1	24410
chr6	47632906	47633189	gene	198.942	411.719	1.04931	5.52489e-14	1.99981e-12	ADGRF2	8875	ADGRF2	-32484
chr8	128227305	128227839	gene	331.649	712.116	1.10245	5.54405e-14	2.00157e-12	CASC19	12213	CASC8	74490
chr2	153057118	153057470	intergenic	414.228	747.68	0.851996	5.63826e-14	2.03035e-12	STAM2	-24789	RPL30P2	68936
chr20	46062903	46063383	intergenic	1087.99	1890.47	0.797082	5.80189e-14	2.08392e-12	LINC01754	-22073	LINC01754	-42470
chr3	95985694	95986125	intergenic	122.652	464.259	1.92036	5.94883e-14	2.13123e-12	AC107304.1	-21731	AC107304.1	-22333
chr7	108254140	108254675	gene	702.947	361.663	-0.95877	6.02048e-14	2.1514e-12	AC005487.1	15588	AC005487.1	-302
chr11	85498914	85499356	gene	136.921	458.608	1.74392	6.29627e-14	2.24423e-12	SYTL2	23066	AP000974.1	64465
chr20	52961824	52962254	intergenic	484.67	1574.06	1.69941	6.5494e-14	2.32263e-12	DOK5	-130097	PFDN4	117449
chr2	177447741	177448081	intergenic	150.286	338.226	1.17028	6.54906e-14	2.32263e-12	AC017048.3	29065	AC017048.3	28254
chr6	69889638	69889965	gene	163.83	367.792	1.16669	7.11366e-14	2.51637e-12	AL158051.1	34899	AL158051.1	34820
chr7	119185130	119185594	intergenic	136.976	433.754	1.66296	7.2071e-14	2.52393e-12	AC091320.1	-23932	AC091320.1	-24007
chr3	99721728	99722203	gene	360.931	911.957	1.33724	7.194e-14	2.52393e-12	MIR3921	-38724	MIR3921	-38807
chr20	39631758	39632630	intergenic	784.211	1308.33	0.738415	7.20316e-14	2.52393e-12	RNU2-52P	-20651	RNU2-52P	-20839
chr9	129423795	129424197	gene	430.907	206.467	-1.06147	7.18181e-14	2.52393e-12	AL161908.2	20961	AL161908.2	20425
chr1	114759124	114759583	gene	923.482	317.081	-1.54223	7.508e-14	2.62274e-12	AL121999.1	45545	AL121999.1	-10304
chr6	106344127	106344904	intergenic	243.363	535.076	1.13663	7.67688e-14	2.67507e-12	RN7SKP211	-7732	RN7SKP211	-8045
chr8	105235322	105236308	gene	604.209	1023.68	0.760644	7.86347e-14	2.73329e-12	DCSTAMP	-115500	RIMS2	-32506
chr3	25623794	25624053	gene	121.514	307.773	1.34074	8.51118e-14	2.9511e-12	TOP2B	82473	TOP2B	15472
chr7	34104233	34104482	gene	111.238	282.915	1.34672	9.04188e-14	3.12249e-12	AC009262.1	-144780	BMPER	-91125
chr17	57921297	57922021	intergenic	1383.48	3304.11	1.25596	9.05004e-14	3.12249e-12	MIR21	3032	VMP1	2044
chr2	63926009	63926430	gene	137.407	370.845	1.43236	9.73037e-14	3.34076e-12	AC096664.3	-3551	AC096664.3	-3692
chr3	160394720	160394975	promoter	96.692	245.067	1.34171	9.72167e-14	3.34076e-12	ARL14	-99	ARL14	-1391
chr14	30291312	30291773	gene	129.571	448.498	1.79135	1.02956e-13	3.51757e-12	RNU6-1234P	10420	RNU6-1234P	10319
chr5	107205487	107205777	gene	119.28	291.512	1.2892	1.02725e-13	3.51757e-12	RN7SKP122	59302	FBXL17	-10896
chr4	108817334	108817820	gene	161.901	376.406	1.21718	1.13579e-13	3.8711e-12	RNU6-733P	-28512	SGMS2	-18625
chr1	201683843	201684036	gene	155.278	343.742	1.14648	1.20163e-13	4.08555e-12	MIR5191	-4696	MIR5191	-4814
chr12	72914156	72914426	gene	189.895	396.382	1.06169	1.21521e-13	4.12171e-12	AC016256.1	-88437	AC016256.1	-88789
chr14	47911527	47911745	gene	229.146	457.33	0.996968	1.26786e-13	4.28991e-12	AL358832.1	2060	AL358832.1	1673
chr20	49352389	49352623	gene	497.653	851.414	0.774721	1.27123e-13	4.29095e-12	PARD6B	4425	PARD6B	-20825
chr1	76525185	76525568	gene	142.278	482.106	1.76064	1.28093e-13	4.3133e-12	ST6GALNAC3	-15027	AC092813.2	-6535
chr2	187645762	187646034	intergenic	226.952	482.938	1.08945	1.31055e-13	4.40244e-12	ZSWIM2	68036	FAM171B	15207
chr17	65487165	65487534	gene	208.777	440.948	1.07864	1.34842e-13	4.51882e-12	MIR548AA2	19744	MIR548AA2	19649
chr7	143716608	143716943	intergenic	170.789	367.546	1.10571	1.4845e-13	4.96298e-12	OR6B1	19362	OR6B1	10890
chr17	57930484	57931137	intergenic	1620.88	3728.88	1.20196	1.55659e-13	5.1916e-12	RNU6-450P	-5906	RNU6-450P	-6011
chr12	106520241	106520577	gene	120.406	318.677	1.40419	1.59161e-13	5.29519e-12	NUAK1	13401	AC011595.1	20467
chr17	59278552	59278946	gene	264.47	695.148	1.39422	1.59521e-13	5.29519e-12	AC005856.1	-65425	AC005856.1	-70684
chr20	52199536	52199808	gene	185.047	712.627	1.94526	1.72792e-13	5.70867e-12	AC005808.1	-25221	AL157838.1	7271
chr3	37262873	37263280	intergenic	202.711	417.696	1.04303	1.72536e-13	5.70867e-12	AC097359.3	4806	AC097359.3	3598
chr2	161062020	161062377	gene	258.946	503.645	0.959755	1.73977e-13	5.73429e-12	ITGB6	66199	RBMS1	66463
chr6	170341471	170342007	intergenic	698.376	380.738	-0.875206	2.00377e-13	6.58894e-12	AL049612.1	-131542	AL049612.1	-132325
chr17	56977617	56978214	gene	245.836	1078.31	2.133	2.21164e-13	7.25544e-12	AC100832.1	2778	AC100832.1	863
chrX	143927133	143927588	intergenic	226.392	450.997	0.994297	2.22209e-13	7.27267e-12	HNRNPCP10	5062	HNRNPCP10	4180
chr3	71031825	71032271	gene	153.906	342.571	1.15435	2.4383e-13	7.9617e-12	AC096971.1	-104106	FOXP1	-28204
chr3	165360719	165361112	gene	159.528	435.671	1.44943	2.45585e-13	8.00037e-12	BCHE	194343	LINC01322	-12294
chr6	79577141	79577768	promoter	448.767	769.255	0.777494	2.49311e-13	8.09443e-12	IRAK1BP1	265	AL450327.1	-58022
chr20	52468579	52469083	intergenic	1644.28	386.668	-2.08829	2.49628e-13	8.09443e-12	SUMO1P1	23264	SUMO1P1	22960
chr15	99439991	99440960	gene	580.519	1152.48	0.989323	2.69435e-13	8.71651e-12	AC069029.1	-3712	AC069029.1	-16587
chr6	53676009	53676263	gene	141.918	321.752	1.18089	2.90249e-13	9.36821e-12	LRRC1	16841	AL513211.1	-20463
chr5	96869903	96870250	gene	161.716	352.869	1.12567	2.9404e-13	9.46876e-12	LINC01340	29676	AC106748.1	-85014
chr14	31732895	31733109	gene	139.225	314.884	1.1774	3.35363e-13	1.07747e-11	AL136418.1	15168	HEATR5A	27995
chr10	69579627	69579868	gene	136.848	313.007	1.19362	3.37303e-13	1.08122e-11	RN7SL394P	5609	RN7SL394P	5320
chr12	54198080	54198581	intergenic	510.24	259.409	-0.975948	3.40448e-13	1.08881e-11	RN7SKP289	-11638	RN7SKP289	-11931
chr6	151979190	151979640	gene	431.957	173.034	-1.31983	3.63086e-13	1.15857e-11	ESR1	1589	CCDC170	37088
chr17	59415297	59415558	gene	119.403	731.865	2.61574	4.03899e-13	1.28587e-11	AC005746.3	17087	AC005746.3	16696
chr5	90610150	90610469	promoter	248.412	474.494	0.933653	4.20839e-13	1.33676e-11	AC123595.2	-91	AC123595.2	-1435
chr17	58583313	58583970	gene	256.918	756.681	1.55837	4.28033e-13	1.35654e-11	AC011921.3	-6909	AC011921.3	-7268
chr5	83731654	83732129	gene	491.889	223.158	-1.14026	4.45765e-13	1.40954e-11	EDIL3	-51281	AC113383.1	-54690
chr9	27569299	27569681	gene	150.02	677.362	2.17477	4.52587e-13	1.42149e-11	C9orf72	4373	C9orf72	-22947
chr6	10348043	10348393	intergenic	124.114	292.833	1.23842	4.50729e-13	1.42149e-11	AL138885.1	18596	AL138885.1	17608
chrX	95939612	95940116	promoter	344.195	635.16	0.883893	4.5223e-13	1.42149e-11	DIAPH2	202	AL606530.1	62963
chr9	71130329	71130780	gene	171.581	363.254	1.08209	4.95414e-13	1.55252e-11	TMEM252	25227	PGM5	-15421
chr8	104148357	104148550	gene	125.868	297.167	1.23936	5.11774e-13	1.60021e-11	BAALC	-4484	LINC01181	3260
chr8	122177346	122177841	intergenic	352.9	711.42	1.01144	5.16058e-13	1.61001e-11	AC027238.1	21537	AC027238.1	21404
chr17	57922832	57923460	intergenic	4714.15	6750.33	0.51796	5.2431e-13	1.63212e-11	RNU6-450P	1758	RNU6-450P	1653
chr6	132530520	132530833	intergenic	143.076	319.228	1.15781	5.41816e-13	1.68287e-11	EEF1A1P36	-62444	LINC01013	40163
chr3	4468294	4468724	gene	117.325	277.521	1.24209	5.73012e-13	1.77583e-11	MRPS10P2	-11866	MRPS10P2	-12245
chr8	107636887	107637173	gene	123.234	371.145	1.59059	6.10535e-13	1.88794e-11	AC090579.1	32745	TAGLN2P1	72625
chr12	50262790	50263430	gene	524.924	204.178	-1.36228	6.12631e-13	1.89025e-11	RPL35AP28	6154	FAIM2	-2431
chr8	53252829	53253045	gene	128.334	294.863	1.20015	6.26247e-13	1.92801e-11	RPL34P17	-26878	RPL34P17	-27223
chr11	65254990	65255395	promoter	465.857	236.707	-0.976786	6.75506e-13	2.07511e-11	AP000769.3	413	AP000769.3	-480
chr5	177505248	177505872	intergenic	675.958	367.429	-0.87947	6.77031e-13	2.07524e-11	AC136632.1	22955	AC136632.1	22366
chr16	73030550	73031381	gene	1261.05	799.257	-0.657894	7.02712e-13	2.14926e-11	AC002044.3	9073	AC002044.3	8534
chr4	73433583	73434099	gene	239.271	458.177	0.937263	8.29745e-13	2.53226e-11	ADAMTS3	1261	AC095056.1	237374
chr12	96441399	96441932	intergenic	137.677	403.287	1.55052	8.67102e-13	2.64052e-11	LTA4H	-4368	YPEL5P3	12136
chr2	149927545	149928057	gene	476.798	236.499	-1.01155	8.81393e-13	2.67821e-11	TXNP5	-2378	TXNP5	-2691
chr4	173109397	173109976	gene	246.092	510.154	1.05174	9.31054e-13	2.82299e-11	AC108064.1	191950	AC108064.1	191492
chr8	87120861	87121212	gene	251.524	579.942	1.20521	9.42183e-13	2.84442e-11	PSKH2	-20187	AC023194.3	-9842
chr4	178517235	178517496	gene	211.527	429.548	1.02198	9.40367e-13	2.84442e-11	AC103879.1	94855	AC078881.1	-80913
chr7	142510852	142511387	promoter	384.706	683.768	0.82975	9.61156e-13	2.89546e-11	TRBV30	-36	TRBV30	-848
chr2	127975532	127975798	gene	144.686	325.664	1.17045	1.00785e-12	3.0296e-11	CYP27C1	1988	AC110926.1	-31992
chr7	131310510	131310922	intergenic	185.616	407.965	1.13612	1.01683e-12	3.05005e-11	EEF1B2P6	36666	EEF1B2P6	35995
chr3	64426274	64426455	gene	244.918	468.352	0.935292	1.02545e-12	3.06933e-11	AC096888.1	-4542	AC096888.1	-14142
chr3	158464635	158465128	gene	216.034	423.129	0.969837	1.07646e-12	3.21514e-11	RARRES1	-14397	AC080013.2	-16659
chr6	147475645	147475959	gene	183.342	370.535	1.01507	1.08465e-12	3.23272e-11	LUADT1	-4259	LUADT1	-26325
chr9	19486678	19487126	intergenic	141.816	319.654	1.17249	1.09011e-12	3.2421e-11	MAP1LC3BP1	-22381	SLC24A2	20548
chr8	116850532	116850997	intergenic	613.429	328.125	-0.902652	1.14681e-12	3.4035e-11	TRPS1	-28866	LINC00536	111971
chr3	94306039	94306501	intergenic	602.403	307.677	-0.969312	1.17629e-12	3.4836e-11	ARMC10P1	-79807	ARMC10P1	-80660
chr8	123651058	123651618	intergenic	323.414	598.21	0.887272	1.17898e-12	3.48421e-11	LINC01151	55006	LINC01151	31286
chr12	6961495	6961847	promoter	450.072	229.389	-0.972363	1.27351e-12	3.75565e-11	USP5	379	GNB3	5115
chr3	20150318	20150881	gene	167.572	360.034	1.10335	1.28095e-12	3.76966e-11	MIR3135A	-28457	MIR3135A	-28532
chr14	81769546	81769959	gene	299.785	648.424	1.11301	1.29815e-12	3.81227e-11	AL121769.1	29951	AL121769.1	29552
chr2	173914032	173914362	gene	120.208	287.292	1.25699	1.30639e-12	3.82842e-11	AC019046.1	-12263	RAPGEF4	-3423
chr5	19315012	19315407	intergenic	352.448	645.152	0.87223	1.36139e-12	3.98127e-11	HSPD1P15	81734	HSPD1P15	80614
chr1	184807865	184808134	gene	132.151	293.201	1.1497	1.39782e-12	4.07932e-11	RNU7-13P	-17377	RNU7-13P	-17437
chr5	19734847	19735434	gene	638.992	176.438	-1.85664	1.40906e-12	4.10356e-11	AC118463.1	528	AC118463.1	478
chr7	107981158	107981743	gene	510.473	261.927	-0.962668	1.41725e-12	4.11886e-11	AC007567.1	-17300	AC007567.1	-17397
chr3	120782961	120783288	gene	113.364	273.854	1.27244	1.42072e-12	4.12038e-11	MIR5682	14637	MIR5682	14563
chr20	58637875	58638451	gene	837.005	206.717	-2.01758	1.44532e-12	4.18307e-11	C20orf197	7183	C20orf197	-9844
chr13	79968043	79968356	gene	327.444	151.897	-1.10815	1.52258e-12	4.39759e-11	RNA5SP33	-4434	RNA5SP33	-4530
chr15	100890896	100891361	intergenic	226.57	442.34	0.965197	1.56028e-12	4.49721e-11	SPATA41	-1269	SPATA41	-6466
chr8	58980262	58980581	gene	136.808	305.717	1.16004	1.58232e-12	4.55135e-11	AC104350.1	-35181	AC027698.1	23579
chr5	40382153	40382553	intergenic	138.588	447.912	1.69242	1.64776e-12	4.72989e-11	AC093277.1	-32886	AC093277.1	-49239
chr10	20104773	20105380	promoter	499.736	259.936	-0.943006	1.66402e-12	4.76678e-11	PLXDC2	-91	RNU6-1212P	-23149
chr7	141395507	141396033	gene	323.215	580.87	0.845722	1.79601e-12	5.13438e-11	KIAA1147	6182	WEE2-AS1	8368
chr6	96752914	96753345	intergenic	144.911	315.852	1.12408	1.98357e-12	5.65903e-11	RN7SL797P	22686	RN7SL797P	22393
chr4	156743825	156744414	intergenic	120.733	412.781	1.77356	2.05013e-12	5.83705e-11	TDO2	-31770	ASIC5	6761
chr6	170747485	170747839	intergenic	181.715	373.215	1.03833	2.05674e-12	5.84398e-11	AL008628.1	24435	AL008628.1	19250
chr5	93356974	93357422	gene	166.396	350.549	1.075	2.30734e-12	6.54275e-11	FAM172A	90205	KIAA0825	131473
chr5	14156654	14156994	gene	140.266	364.035	1.37591	2.34484e-12	6.63567e-11	TRIO	13013	AC016576.1	255967
chr7	38380877	38381177	promoter	130.04	292.055	1.16729	2.41662e-12	6.825e-11	TRG-AS1	-151	TRGV6	-726
chr1	106810742	106811021	intergenic	427.303	757.347	0.825694	2.43456e-12	6.86184e-11	AL355306.1	-186881	AL355306.2	143696
chr5	110886324	110886700	gene	134.671	379.963	1.49642	2.68151e-12	7.54269e-11	AC008967.1	-21421	HMGN1P13	21287
chr7	95932385	95932769	gene	291.051	614.13	1.07727	2.76165e-12	7.75255e-11	AC084368.1	3594	AC084368.1	3495
chr1	116255761	116256172	gene	382.843	184.296	-1.05473	2.82678e-12	7.91951e-11	CASQ2	55434	CASQ2	-13338
chr3	189034096	189034459	gene	569.326	305.456	-0.898291	2.8882e-12	8.07543e-11	TPRG1-AS2	-75895	TPRG1	-8814
chr14	21316637	21317057	intergenic	134.3	351.955	1.38993	2.95059e-12	8.23344e-11	AL133371.3	24903	AL133371.3	21590
chr4	105888248	105888569	promoter	388.45	191.847	-1.01777	3.13838e-12	8.74005e-11	AC004053.1	-459	RNU6-351P	-7518
chr1	166572473	166572874	promoter	214.957	421.102	0.970123	3.14465e-12	8.74013e-11	FMO9P	-479	FMO8P	22732
chr5	2758094	2758454	intergenic	178.568	364.013	1.02752	3.1844e-12	8.83309e-11	C5orf38	6029	C5orf38	2764
chr7	124632763	124633110	gene	134.919	294.171	1.12457	3.27899e-12	9.0775e-11	EEF1GP1	-40570	EEF1GP1	-42417
chr7	107999015	107999458	promoter	605.694	995.299	0.71654	3.60148e-12	9.95059e-11	AC007567.1	485	AC007567.1	388
chr2	205889606	205890154	gene	136.354	594.489	2.1243	3.69118e-12	1.01784e-10	AC008171.1	228346	AC008171.1	228148
chr7	129598504	129598860	gene	141.536	309.408	1.12834	3.77502e-12	1.03891e-10	AC073320.1	5608	ZC3HC1	59444
chr1	219691853	219692442	intergenic	305.964	857.911	1.48747	4.21546e-12	1.15785e-10	AL356364.1	-38386	AL356364.1	-38894
chr4	15151567	15151917	gene	322.945	151.668	-1.09038	4.24866e-12	1.16468e-10	RN7SKP170	-56025	RN7SKP170	-56351
chr15	93180188	93180494	gene	407.177	193.123	-1.07614	4.28608e-12	1.17265e-10	AC091544.8	2806	AC091544.8	2447
chr7	78947033	78947294	gene	211.633	410.465	0.955693	4.40191e-12	1.20199e-10	RNU6-530P	25523	RNU6-530P	25418
chr20	47314372	47314899	gene	872.319	1411.17	0.693963	4.47165e-12	1.21866e-10	AL035106.1	41348	AL035106.1	41231
chr7	1494867	1495359	gene	491.124	269.101	-0.867943	4.71046e-12	1.28125e-10	MICALL2	4024	AC102953.1	-8530
chr7	123409519	123409841	intergenic	185.038	374.055	1.01543	4.72447e-12	1.28257e-10	AC006333.2	20558	AC006333.2	18461
chr3	63562426	63563067	gene	1440.67	499.927	-1.52695	5.02404e-12	1.36125e-10	SYNPR-AS1	-27020	RNA5SP134	31536
chr14	39687423	39687960	intergenic	265.51	556.65	1.068	5.41587e-12	1.46459e-10	YTHDF2P1	3422	YTHDF2P1	2153
chr20	13224505	13225015	gene	288.129	651.954	1.17805	5.66736e-12	1.52964e-10	AL050320.1	1255	AL050320.1	-49
chr20	52726692	52727340	intergenic	414.832	1170.38	1.49638	6.28268e-12	1.69246e-10	BCAS1	-39884	MIR4756	-42069
chr17	64271793	64272079	intergenic	288.03	675.919	1.23063	6.78442e-12	1.82411e-10	AC009452.1	-2241	AC009452.1	-2845
chr20	52811981	52812596	intergenic	1291.44	2471.05	0.936147	7.17038e-12	1.92419e-10	PFDN4	-12097	PFDN4	-32301
chr20	45924697	45925108	gene	269.709	772.634	1.51838	7.28859e-12	1.95217e-10	RN7SL243P	12222	RN7SL243P	11894
chr3	63923758	63923903	gene	261.6	491.19	0.90892	7.43799e-12	1.98839e-10	AC012557.3	-26383	AC012557.3	-26636
chr8	96079070	96079917	gene	689.996	209.928	-1.71669	7.65266e-12	2.04188e-10	AC068189.1	5915	AC068189.1	-457
chr15	50343974	50344321	gene	218.428	418.31	0.937417	7.80117e-12	2.07754e-10	RNA5SP394	69507	RNA5SP394	69390
chr20	57198852	57199248	intergenic	361.302	636.264	0.816422	8.07253e-12	2.14573e-10	LINC01711	-10778	APCDD1L-AS1	4107
chr5	87220304	87220591	intergenic	285.816	529.948	0.890766	8.2519e-12	2.18926e-10	LINC02144	-191362	LINC02144	-211495
chr8	96097742	96098375	gene	817.664	350.165	-1.22347	8.59947e-12	2.27715e-10	AC068189.2	2092	AC068189.2	-14098
chr6	74405529	74406156	promoter	207.003	415.942	1.00673	9.26528e-12	2.44883e-10	AL590428.1	10	AL590428.1	-2216
chr2	121692455	121692769	gene	130.141	282.528	1.11831	9.57411e-12	2.52569e-10	AC017033.1	-67635	GLI2	-57616
chr3	62311639	62312168	gene	496.973	927.746	0.900564	9.65074e-12	2.54112e-10	C3orf14	7255	C3orf14	-9983
chr3	113932846	113933355	promoter	154.371	516.85	1.74334	9.73898e-12	2.55954e-10	AC093010.2	-59	AC093010.1	17144
chr5	95429649	95430116	gene	278.842	501.068	0.845559	1.03391e-11	2.71218e-10	MIR583	15040	MIR583	14967
chr16	75339225	75339726	gene	393.779	924.015	1.23053	1.0703e-11	2.80239e-10	RNU6-758P	-18780	CFDP1	-11879
chr2	212819336	212819813	gene	134.064	288.866	1.10747	1.13265e-11	2.9601e-10	MTCO1P46	176576	MTCO1P46	175087
chr4	174173458	174173822	gene	238.853	450.894	0.916667	1.14682e-11	2.99157e-10	MIR548T	-15671	MIR548T	-15743
chr15	52088932	52089555	gene	209.949	612.716	1.54518	1.1857e-11	3.08723e-10	TMOD3	-32581	TMOD2	-19320
chr16	87979099	87979605	promoter	653.422	377.217	-0.79262	1.19537e-11	3.10663e-10	AC127455.1	-545	AC127455.1	-688
chr3	97540388	97541361	promoter	582.396	946.176	0.700108	1.27877e-11	3.31723e-10	CRYBG3	-9	AC110491.2	14955
chr9	114792280	114792645	intergenic	136.556	293.427	1.10351	1.30972e-11	3.39122e-10	AL138756.1	7546	AL138756.1	2372
chr20	19764581	19765138	gene	572.509	308.265	-0.893128	1.36353e-11	3.52405e-10	AL121761.2	-26179	AL121761.1	-25458
chr14	91593769	91594326	gene	625.284	360.131	-0.795989	1.37172e-11	3.53868e-10	SNORA11B	1278	SNORA11B	1151
chr6	131254989	131255352	gene	394.439	162.433	-1.27996	1.45838e-11	3.75532e-10	SMLR1	106624	EPB41L2	-94683
chr11	118782965	118783401	gene	327.572	583.761	0.833567	1.48866e-11	3.82627e-10	MIR4492	1766	MIR4492	1688
chr8	79716556	79717410	gene	357.456	631.436	0.82087	1.54385e-11	3.96084e-10	IL7	774	AC083837.1	-35773
chr3	172024930	172025226	gene	140.265	297.115	1.08286	1.55215e-11	3.97485e-10	AC092964.2	-5393	AC092964.2	-5640
chr4	84457090	84457761	promoter	301.68	538.376	0.835594	1.58652e-11	4.05548e-10	GPAT3	358	RPL30P5	33239
chr1	62108093	62108798	intergenic	464.378	229.565	-1.0164	1.66901e-11	4.25855e-10	AC099791.1	-11420	AC099791.1	-12133
chr3	145940626	145940836	gene	123.05	275.405	1.16231	1.70292e-11	4.33719e-10	PLSCR4	28234	PLSCR4	-30605
chr6	128293199	128293595	gene	155.734	325.382	1.06305	1.71297e-11	4.35486e-10	THEMIS	-53622	PTPRK	-3473
chr11	69469241	69469923	gene	582.297	323.535	-0.847836	1.8498e-11	4.6942e-10	CCND1	13727	CCND1	341
chr17	2250999	2251455	gene	484.62	259.958	-0.898575	1.89186e-11	4.79225e-10	TSR1	-10427	SNORD91A	-17753
chr7	116311905	116312589	promoter	576.898	932.001	0.692014	1.90719e-11	4.82237e-10	MET	-197	LINC01510	-101233
chr8	122157682	122158156	intergenic	915.737	566.806	-0.69208	1.98304e-11	5.00511e-10	AC011626.1	-31761	AC068413.1	25926
chr3	152552328	152553308	promoter	1169.32	1723.58	0.559744	2.00295e-11	5.04628e-10	P2RY1	336	P2RY1	-6409
chr2	187636642	187637045	intergenic	474.382	250.338	-0.922172	2.00861e-11	5.05145e-10	AC017101.1	-76830	FAM171B	6152
chr14	38064166	38065577	promoter	3043.27	4357.58	0.517903	2.18063e-11	5.47423e-10	TTC6	-180	FOXA1	-5682
chr20	48937798	48938155	promoter	331.881	579.093	0.803127	2.31922e-11	5.81175e-10	LINC01271	-98	LINC01270	6518
chr1	201244404	201244796	intergenic	291.954	537.353	0.880132	2.52205e-11	6.30872e-10	PKP1	-7980	IGFN1	46521
chr3	147117010	147117228	gene	195.444	387.043	0.985741	2.55218e-11	6.37272e-10	ZIC1	5910	ZIC4-AS1	11880
chr6	80254699	80255036	intergenic	467.733	771.697	0.722349	2.55715e-11	6.37378e-10	AL391840.1	-7643	AL391840.1	-8008
chr17	47178420	47178900	intergenic	403.101	677.974	0.750087	2.7038e-11	6.72733e-10	B4GALNT2P1	15787	B4GALNT2P1	14597
chr5	148508639	148509067	intergenic	390.184	194.363	-1.0054	2.73185e-11	6.78507e-10	ABLIM3	-12193	RN7SKP145	-13112
chr3	108307919	108308927	promoter	1278.62	1884.86	0.55987	2.91106e-11	7.21738e-10	KIAA1524	67	AC069499.2	14513
chr10	58978070	58978530	intergenic	607.087	267.28	-1.18355	2.96248e-11	7.33188e-10	MIR3924	86018	MIR3924	85939
chr20	44048190	44048525	gene	162.823	327.748	1.00928	3.18515e-11	7.8552e-10	PIGT	3650	DBNDD2	9108
chr8	69766472	69767045	intergenic	708.38	408.31	-0.794857	3.18416e-11	7.8552e-10	AC083967.1	-1761	AC083967.1	-5781
chr5	25362952	25363286	intergenic	150.273	310.142	1.04534	3.34989e-11	8.24698e-10	AC106754.2	13169	AC106754.2	12938
chr3	150035363	150035594	intergenic	123.099	270.265	1.13456	3.39509e-11	8.34359e-10	LINC01214	-30319	LINC01214	-52279
chr4	92761403	92762085	intergenic	427.382	192.363	-1.1517	3.44611e-11	8.45414e-10	KRT19P6	44660	KRT19P6	44453
chr12	9800534	9801327	promoter	475.744	253.986	-0.905438	3.81811e-11	9.35037e-10	AC010186.2	287	AC010186.1	-1320
chr5	148862270	148862649	intergenic	198.259	385.101	0.957848	3.8428e-11	9.39441e-10	AC021078.1	21772	CSNK1A1	9300
chr2	70224563	70225050	gene	136.309	292.29	1.10052	3.91705e-11	9.55923e-10	ASPRV1	-35410	PCBP1-AS1	-35411
chr6	75915564	75916042	promoter	439.362	751.854	0.775042	4.1594e-11	1.0133e-09	COL12A1	-37	COX7A2	31588
chr3	64598471	64599196	gene	711.206	315.243	-1.1738	4.24301e-11	1.03188e-09	ADAMTS9-AS1	51835	ADAMTS9-AS1	20401
chr6	152457305	152457895	gene	255.147	472.187	0.888034	4.37914e-11	1.06314e-09	AL078582.1	23706	ESR1	6847
chr9	1125822	1126104	intergenic	121.513	296.791	1.28834	4.50465e-11	1.09171e-09	AL356498.1	26176	AL356498.1	25844
chr8	124608662	124609120	intergenic	142.041	305.166	1.10328	4.52977e-11	1.09591e-09	RN7SKP155	7892	RN7SKP155	7606
chr14	61938989	61939369	gene	186.354	474.376	1.34799	4.59023e-11	1.10862e-09	AL355916.3	-56667	AL355916.2	65047
chrX	87859544	87860145	intergenic	259.135	697.101	1.42767	4.61172e-11	1.11189e-09	CPXCR1	-142381	CPXCR1	-149940
chr3	20095995	20096402	gene	455.394	757.959	0.735005	4.81204e-11	1.1582e-09	KAT2B	14683	AC097635.1	42101
chr9	137248692	137249150	gene	384.191	194.828	-0.979622	5.09207e-11	1.22349e-09	MIR4669	-22336	MIR4669	-22396
chr8	101500123	101500437	gene	186.421	371.394	0.994384	5.34155e-11	1.28124e-09	AP000424.2	-4476	AP000424.2	-5660
chr3	132035920	132036770	promoter	962.869	581.937	-0.726477	5.41715e-11	1.29715e-09	ACPP	134	ACPP	-50796
chr20	52692772	52693293	intergenic	1140.4	609.662	-0.903459	5.47411e-11	1.30855e-09	BCAS1	-5900	MIR4756	-8085
chr17	54776551	54777227	intergenic	1018.94	1524.16	0.58094	5.54642e-11	1.32358e-09	AC106858.1	104740	C17orf67	92385
chr6	136931392	136931720	gene	177.263	351.152	0.986208	5.58567e-11	1.33068e-09	AL024508.1	-18754	RNA5SP219	-19936
chr10	52271608	52271961	gene	147.076	390.71	1.40953	5.9657e-11	1.4188e-09	AL117341.1	39210	AL117341.1	37779
chr17_gl000205_random	87230	87774	intergenic	3402.65	2336.16	-0.54252	6.14333e-11	1.45857e-09	NA	999999999	NA	999999999
chr1	183155158	183155610	promoter	360.531	619.108	0.780069	6.16291e-11	1.46074e-09	LAMC2	11	LAMC1	40658
chr12	40225651	40226026	gene	140.681	371.414	1.40061	6.56331e-11	1.55302e-09	AC121336.1	-24863	AC121336.1	-24941
chr5	52283565	52283993	gene	136.349	635.278	2.22009	6.68078e-11	1.57815e-09	ITGA2	-1377	ITGA1	28740
chr17	60856406	60856740	gene	303.521	541.229	0.834442	6.71033e-11	1.58246e-09	MARCH10	29131	AC005821.1	41291
chr17	73775121	73775666	gene	339.219	649.023	0.936055	6.98934e-11	1.64549e-09	MIR4738	5293	H3F3B	-2878
chr5	98265098	98265560	promoter	481.411	773.172	0.68352	7.13329e-11	1.67656e-09	LINC02062	454	AC022121.1	-25346
chr4	158915916	158916379	intergenic	146.978	382.769	1.38087	8.00206e-11	1.8754e-09	AC017037.2	-25381	AC017037.2	-26583
chr11	86013083	86013613	promoter	601.951	944.688	0.650191	8.00605e-11	1.8754e-09	HIKESHI	95	SETP17	6731
chr14	94425746	94426185	gene	118.284	348.873	1.56045	8.05644e-11	1.88405e-09	MIR4506	-11318	MIR4506	-11393
chr20	10166863	10167117	gene	142.123	295.372	1.0554	8.20485e-11	1.91556e-09	AL354824.2	6107	AL354824.2	568
chr14	61131643	61132220	intergenic	587.539	311.596	-0.915007	8.30937e-11	1.93673e-09	SIX1	-6955	SIX1	-21798
chr9	111241119	111241654	intergenic	194.22	440.761	1.1823	8.42736e-11	1.96097e-09	AL137019.1	-120178	AL137019.1	-120254
chr21	45663852	45664186	promoter	156.532	323.528	1.04743	8.97596e-11	2.08516e-09	AP001059.2	-409	AP001059.2	-856
chr20	46419003	46419202	intergenic	272.114	565.161	1.05445	8.99299e-11	2.08566e-09	SULF2	-3743	RNU7-173P	36610
chr6	101674486	101674990	intergenic	488.419	794.689	0.702271	9.31977e-11	2.15787e-09	GRIK2	-171926	ACTG1P18	203549
chr4	40578951	40579492	gene	167.86	346.193	1.04432	9.56535e-11	2.21108e-09	RBM47	53669	MIR4802	-75164
chr3	174868618	174869167	gene	647.631	1043.57	0.688289	9.9187e-11	2.28898e-09	NAALADL2-AS3	-35861	NAALADL2-AS3	-71795
chr4	26789502	26789953	intergenic	146.695	301.736	1.04047	1.01457e-10	2.33753e-09	STIM2	-69572	TBC1D19	32755
chr6	47135871	47136296	intergenic	328.126	571.833	0.801343	1.10411e-10	2.53964e-09	ADGRF1	-125985	TNFRSF21	63184
chr20	52446010	52446179	intergenic	168.063	555.724	1.72537	1.16191e-10	2.65947e-09	AC006076.1	-28238	AC006076.1	-29732
chr14	52924695	52925024	gene	192.014	377.527	0.975373	1.15885e-10	2.65947e-09	TXNDC16	94379	TXNDC16	-27551
chr12	40618392	40619005	promoter	269.839	478.566	0.826615	1.16043e-10	2.65947e-09	AC079630.1	17	LINC02471	13478
chr5	16736418	16736747	gene	137.101	291.222	1.08688	1.18964e-10	2.71407e-09	RNA5SP179	-117520	MYO10	-74559
chr2	107192465	107192787	intergenic	324.752	161.685	-1.00615	1.18858e-10	2.71407e-09	AC108868.2	33156	AC108868.2	31874
chr7	82072746	82073761	promoter	685.064	1043.72	0.607424	1.2212e-10	2.78156e-09	CACNA2D1	-140	MTHFD2P5	145910
chr17	60970247	60970648	intergenic	344.249	833.337	1.27545	1.22914e-10	2.79511e-09	MIR633	-51128	AC005972.4	17603
chr14	42426653	42426972	intergenic	102.058	268.97	1.39806	1.24727e-10	2.83173e-09	AL138498.1	5133	AL138498.1	5050
chr17	56708688	56709250	gene	1523.38	2192.69	0.525422	1.25035e-10	2.83414e-09	RNU1-60P	27696	RNU1-60P	27541
chr10	85451577	85452285	intergenic	259.518	565.151	1.1228	1.30059e-10	2.93862e-09	AC069540.2	-16737	AC069540.2	-19769
chr20	49286912	49287531	gene	1786.88	2898.17	0.6977	1.30065e-10	2.93862e-09	RIPOR3	20842	AL353653.1	8410
chr3	64070217	64070719	gene	192.614	1525.17	2.98519	1.31214e-10	2.95981e-09	LINC00994	2570	LINC00994	-6431
chr19	50718027	50718785	gene	455.816	249.204	-0.871123	1.32359e-10	2.98084e-09	MYH14	26963	IZUMO2	-62601
chr7	112429878	112430590	promoter	760.611	1152.85	0.599976	1.3301e-10	2.99069e-09	TMEM168	412	TMEM168	-27797
chr4	118006364	118006827	promoter	155.535	316.364	1.02435	1.36372e-10	3.06137e-09	TRAM1L1	135	TRAM1L1	-1885
chr6	75911650	75912216	gene	256.586	521.166	1.0223	1.38705e-10	3.10876e-09	COL12A1	3833	COX7A2	35458
chr14	77422850	77423261	intergenic	159.572	389.145	1.2861	1.40138e-10	3.13587e-09	LINC01629	-2925	LINC01629	-9088
chr17	47184161	47184445	intergenic	130.977	292.071	1.157	1.40498e-10	3.13891e-09	B4GALNT2P1	21430	B4GALNT2P1	20240
chr3	20098777	20099064	gene	133.137	424.431	1.67262	1.44526e-10	3.22377e-09	KAT2B	17405	AC097635.1	44823
chr4	114468735	114469074	gene	343.04	579.119	0.755483	1.45211e-10	3.23388e-09	RNU1-138P	127425	CAMK2D	-96716
chr4	146655688	146656109	gene	133.659	284.515	1.08995	1.51655e-10	3.37203e-09	C4orf51	54631	ZNF827	22880
chr12	83044478	83044729	intergenic	179.257	386.497	1.10843	1.52538e-10	3.38629e-09	TMTC2	-36055	AC089998.1	135008
chr17	58096221	58096445	promoter	182.445	351.152	0.944633	1.5426e-10	3.41911e-09	TBC1D3P1-DHX40P1	2	AC005702.5	-3463
chr4	169717522	169717848	gene	117.248	251.664	1.10194	1.59674e-10	3.5335e-09	AC080188.2	36402	AC080188.2	32385
chr2	146351337	146351796	intergenic	126.297	312.755	1.30822	1.63012e-10	3.59716e-09	AC092484.1	-5975	AC079163.1	6908
chr8	126525292	126525778	gene	190.567	407.151	1.09527	1.63064e-10	3.59716e-09	AC091114.1	46354	AC091114.1	-28079
chr9	88896888	88897881	gene	800.129	1208.36	0.594751	1.68747e-10	3.71669e-09	ISCA1	631	ZCCHC6	5263
chr2	187440082	187440334	intergenic	170.273	343.547	1.01265	1.75221e-10	3.85321e-09	ITGAV	-14584	AC017101.1	65858
chr8	102138500	102139415	promoter	825.106	1244.49	0.592899	1.76993e-10	3.88608e-09	AP003469.2	-572	AP003469.2	-4584
chr1	207489956	207490294	intergenic	770.202	460.346	-0.742519	1.77939e-10	3.90073e-09	CD55	-4728	AL596218.1	7489
chr3	174976552	174976861	gene	119.889	258.694	1.10955	1.78583e-10	3.90874e-09	NAALADL2-AS2	12177	NAALADL2-AS2	-24055
chr8	81776944	81777347	gene	126.992	464.023	1.86945	1.84475e-10	4.0314e-09	ZNF704	9869	HMGB1P41	-52768
chr3	67697801	67698383	gene	308.512	809.337	1.39142	1.87672e-10	4.09487e-09	SUCLG2	6945	NDUFB4P1	133349
chr3	80242074	80242447	intergenic	127.845	367.3	1.52256	1.89826e-10	4.13544e-09	HNRNPA3P8	-23150	HNRNPA3P8	-24122
chr2	192034297	192034574	intergenic	172.728	351.665	1.0257	1.91328e-10	4.16169e-09	HMGB1P27	-4523	HMGB1P27	-5124
chr6	86159593	86160241	gene	377.194	633.725	0.748549	1.94512e-10	4.22438e-09	NT5E	615	TPT1P6	-22746
chr14	100447013	100447561	gene	395.234	195.564	-1.01507	1.96272e-10	4.256e-09	AL133368.2	-2853	AL133368.2	-3835
chr20	47480828	47481245	intergenic	176.212	371.599	1.07643	2.0788e-10	4.50074e-09	AL133342.1	-15042	AL133342.1	-42811
chr6	76077858	76078341	gene	196.804	620.889	1.65758	2.09734e-10	4.53388e-09	AL445465.1	11169	AL445465.1	-30915
chr6	81348517	81348734	intergenic	158.779	314.762	0.987244	2.11627e-10	4.56775e-09	AL590824.1	-81720	AL590824.1	-83067
chr2	156164926	156165189	intergenic	250.9	486.153	0.954296	2.1504e-10	4.63428e-09	MTND4P28	-2477	MTND4P28	-2862
chr15	83879356	83879822	gene	592.304	343.509	-0.785989	2.16807e-10	4.66519e-09	HDGFL3	-2820	BNC1	45066
chr3	173112876	173113746	promoter	740.62	1137.21	0.618697	2.355e-10	5.05188e-09	NLGN1	-763	AC068759.1	58557
chr14	105940221	105940709	gene	613.27	353.92	-0.793099	2.35306e-10	5.05188e-09	CRIP2	1166	MTA1	3400
chr3	61630752	61631126	gene	298.551	727.396	1.28476	2.39508e-10	5.13001e-09	PTPRG	83696	AC096919.1	97190
chr10	61931274	61931669	gene	170.751	333.156	0.964298	2.51676e-10	5.38241e-09	AL592430.2	31801	AL592430.2	30837
chr7	87043307	87044233	gene	240.36	996.667	2.05192	2.53468e-10	5.41246e-09	ABCB4	65980	ABCB4	-12757
chr12	118709486	118710075	gene	394.266	203.739	-0.952445	2.61711e-10	5.57998e-09	AC026366.1	25891	AC026366.1	25014
chr5	131725412	131725739	gene	123.402	328.728	1.41353	2.70665e-10	5.76213e-09	MIR3936HG	-19968	SLC22A5	-5729
chr20	58420608	58420865	gene	122.965	256.149	1.05874	2.86086e-10	6.08117e-09	RNU7-141P	7045	PHACTR3	-2028
chr17	55485088	55485496	gene	419.083	212.977	-0.976537	2.87848e-10	6.10936e-09	RN7SL437P	4269	RN7SL437P	3980
chr17	57920990	57921133	intergenic	313.412	583.82	0.897466	3.01965e-10	6.39929e-09	MIR21	2434	VMP1	1446
chr14	28208803	28209528	gene	796.59	200.328	-1.99147	3.07183e-10	6.50004e-09	AL390334.1	105325	LINC00645	100324
chr12	79817817	79818320	gene	330.573	820.031	1.31071	3.20255e-10	6.76642e-09	MIR1252	5031	MIR1252	4968
chr8	90813570	90813755	intergenic	157.998	318.812	1.01281	3.22062e-10	6.79435e-09	COX6B1P6	22366	RIPK2	10372
chr3	64195586	64196229	gene	1843.88	1257.31	-0.552406	3.2273e-10	6.79821e-09	PRICKLE2-AS3	22687	PRICKLE2-AS3	9267
chr17	66755614	66755795	gene	194.663	378.399	0.958927	3.2475e-10	6.83048e-09	AC011591.1	38257	LINC01482	-4317
chr14	56298775	56299092	intergenic	140.034	351.628	1.32827	3.27222e-10	6.87215e-09	LINC00520	-35528	LINC00520	-51080
chr15	99442825	99443248	gene	244.067	608.111	1.31706	3.3221e-10	6.96272e-09	AC069029.1	-6273	AC069029.1	-19148
chr19	48835952	48836542	gene	636.891	388.663	-0.712527	3.32529e-10	6.96272e-09	CCDC114	-11097	TMEM143	-634
chr5	130664279	130664580	gene	124.131	310.724	1.32377	3.43407e-10	7.17977e-09	AC004777.1	-67130	AC004777.1	-67415
chr3	61640713	61640961	gene	501.197	797.86	0.670758	3.55565e-10	7.42288e-09	AC096919.1	87942	AC096919.1	87292
chr4	58022372	58022692	gene	123.851	362.646	1.54995	3.56811e-10	7.43782e-09	AC105390.1	1789	AC105390.1	-85
chr12	133101057	133101359	gene	201.251	389.617	0.953061	3.65984e-10	7.61769e-09	AC131212.3	-26107	AC131212.3	-30324
chr7	127899692	127900259	intergenic	354.259	190.699	-0.893509	3.78426e-10	7.86497e-09	AC018635.2	4965	LEP	2295
chr1	200119775	200120217	gene	297.37	513.597	0.788375	4.4671e-10	9.27038e-09	AC096633.1	-2590	AC096633.1	-3337
chr3	144080949	144081299	intergenic	182.097	388.42	1.09291	4.8228e-10	9.99376e-09	AC011592.1	83561	AC011592.1	79929
chr2	167232116	167232661	promoter	461.497	750.906	0.70231	4.97187e-10	1.02874e-08	SCN9A	113	SCN7A	27694
chr15	94774527	94774959	promoter	247.018	447.576	0.857517	5.25117e-10	1.08493e-08	MCTP2	-24	AC135626.1	-42490
chr12	60562286	60562535	intergenic	116.568	274.032	1.23318	5.39775e-10	1.11357e-08	AC087883.1	-47364	AC087883.1	-47753
chr8	99191446	99191880	intergenic	145.149	289.565	0.996356	5.48494e-10	1.1299e-08	RNU6-914P	12877	NIPAL2	10398
chr4	166397793	166398089	gene	118.723	251.968	1.08564	5.59543e-10	1.15097e-08	SCGB1D5P	40711	CPE	-21530
chr6	82161575	82161906	intergenic	189.134	437.065	1.20844	5.61975e-10	1.15427e-08	AL122017.1	82890	FAM46A	39415
chr6	97386937	97387527	gene	125.41	505.558	2.01122	5.65266e-10	1.15933e-08	KLHL32	14736	RN7SL509P	-24655
chr7	51191389	51191674	gene	130.096	327.97	1.33399	5.72312e-10	1.17207e-08	RPL7L1P2	136331	AC004830.1	100845
chr8	74120237	74120577	intergenic	173.411	337.714	0.961605	6.03919e-10	1.23499e-08	AC100823.2	8454	AC100823.2	7757
chr6	170494252	170494701	gene	140.906	287.282	1.02774	6.16582e-10	1.25905e-08	AL596442.2	571	AL596442.2	-406
chr3	25831763	25832007	promoter	150.033	297.736	0.988754	6.28761e-10	1.28205e-08	NGLY1	-356	OXSM	-4139
chr1	198859678	198860054	gene	154.965	302.374	0.964395	6.48495e-10	1.31845e-08	MIR181A1	-31585	MIR181A1	-31693
chr16	76171885	76172459	gene	585.542	261.747	-1.1616	6.48327e-10	1.31845e-08	AC099511.1	9531	AC099511.1	-30991
chr8	74097092	74097622	intergenic	249.133	638.451	1.35766	6.97022e-10	1.41506e-08	AC100823.2	31504	AC100823.2	30807
chr8	127584069	127584377	gene	157.596	367.155	1.22016	7.02128e-10	1.42336e-08	AC083923.1	11027	AC083923.1	10653
chr7	18217902	18218222	gene	137.724	279.865	1.02295	7.0379e-10	1.42467e-08	MIR1302-6	-51131	MIR1302-6	-51219
chr9	37953688	37954442	gene	294.474	657.293	1.1584	7.34988e-10	1.48567e-08	RNU7-124P	-17301	RNU7-124P	-17361
chr6	22236865	22237288	gene	202.163	373.015	0.883715	7.61419e-10	1.53688e-08	AL359694.2	16066	AL359694.2	14453
chr11	34272653	34272946	gene	107.621	233.066	1.11478	7.83649e-10	1.57947e-08	AL139174.1	84749	AL139174.1	83865
chr5	64331271	64331789	intergenic	501.769	796.933	0.667436	8.28629e-10	1.66774e-08	AC092354.1	15089	AC092354.1	14715
chr2	46219280	46219886	gene	301.734	510.627	0.758994	8.47184e-10	1.70263e-08	AC017078.1	11864	AC017078.1	11498
chr20	52130039	52130648	intergenic	655.025	391.101	-0.74401	8.59356e-10	1.72462e-08	AL354993.2	-9491	TSHZ2	18475
chr1	65363739	65364509	gene	359.277	733.982	1.03065	8.65881e-10	1.73523e-08	AL606517.2	-20002	AL606517.2	-20241
chr7	95401726	95402188	promoter	389.937	642.079	0.719508	8.71033e-10	1.74306e-08	DYNC1I1	139	AC002451.1	158927
chr16	77939264	77939773	gene	140.322	379.404	1.43499	8.7592e-10	1.75034e-08	AC010650.1	13199	AC010650.1	12707
chr10	107345325	107345806	intergenic	555.507	288.656	-0.944454	8.94781e-10	1.78548e-08	RNU6-463P	51148	RNU6-463P	51043
chr3	63809982	63810408	gene	145.918	798.716	2.45253	9.19385e-10	1.83197e-08	AC104162.1	2925	THOC7	9351
chr17	57037447	57037917	gene	1189.53	574.444	-1.05015	9.21048e-10	1.83268e-08	AC100832.2	-5631	AC100832.2	-6405
chr7	7805182	7805409	gene	130.364	262.852	1.0117	9.25038e-10	1.838e-08	AC007161.1	-23091	AC007161.1	-27140
chr10	134221456	134221708	gene	337.881	175.302	-0.946672	9.4117e-10	1.86741e-08	PWWP2B	10910	PWWP2B	-9784
chr3	67343052	67343567	intergenic	153.919	311.333	1.01629	9.87418e-10	1.9564e-08	AC114401.1	-3414	AC114401.1	-13472
chr3	4737642	4737982	gene	149.461	290.424	0.958389	1.00343e-09	1.98533e-08	EGOT	55461	EGOT	53064
chr4	75240203	75241194	gene	539.992	829.986	0.620148	1.02376e-09	2.02269e-08	EREG	9838	EREG	-13768
chr2	159041256	159041758	gene	512.333	291.684	-0.812675	1.02811e-09	2.02842e-08	CCDC148-AS1	18345	CCDC148	-13914
chr5	177508595	177509051	intergenic	629.264	211.037	-1.57617	1.03205e-09	2.03333e-08	AC136632.1	26218	AC136632.1	25629
chr1	222060425	222060913	gene	504.324	784.068	0.636629	1.08184e-09	2.12842e-08	LINC01655	-46662	LINC02257	-6346
chr12	76384076	76384680	intergenic	321.503	787.654	1.29273	1.135e-09	2.22989e-08	AC078923.1	-6584	AC011611.2	23537
chr9	74398055	74398442	gene	281.372	485.754	0.78775	1.16087e-09	2.27751e-08	AL671309.1	-20950	AL671309.1	-21492
chr3	11138307	11138772	intergenic	183.203	345.512	0.915297	1.18923e-09	2.3299e-08	HRH1	-40239	SLC6A1	57607
chr20	55450129	55450423	intergenic	457.979	731.507	0.675589	1.19215e-09	2.33236e-08	RNU6-929P	-89134	RNU6-929P	-89239
chr3	177888412	177888856	intergenic	125.268	371.843	1.56968	1.20714e-09	2.35838e-08	KCNMB2	-102086	AC109779.1	31204
chr12	90345086	90345410	gene	252.975	610.858	1.27184	1.21704e-09	2.37441e-08	LINC02399	3778	LINC02399	1746
chr8	26165409	26165862	gene	124.261	251.931	1.01965	1.21946e-09	2.37583e-08	PPP2R2A	16628	AC079097.1	-53236
chr1	202015433	202015756	intergenic	442.284	248.32	-0.832776	1.30557e-09	2.54006e-08	AL691482.2	6615	AL691482.2	6533
chr1	200100724	200101178	gene	254.691	477.292	0.906127	1.31675e-09	2.55825e-08	AC096633.1	16455	AC096633.1	15708
chr4	174337229	174337656	intergenic	200.342	423.818	1.08098	1.34306e-09	2.60577e-08	RPL5P11	3844	RPL5P11	2953
chr9	87873784	87874016	intergenic	157.371	347.602	1.14327	1.39459e-09	2.70199e-08	UBE2V1P10	99303	UBE2V1P10	99036
chr7	23884489	23884891	intergenic	519.085	296.856	-0.806209	1.47419e-09	2.85226e-08	TPT1P7	-33412	STK31	12559
chr10	105001202	105001726	intergenic	480.527	279.508	-0.781728	1.48741e-09	2.87388e-08	RPEL1	-4180	RPEL1	-6308
chr2	138829767	138830309	intergenic	397.745	834.231	1.0686	1.50461e-09	2.90312e-08	LINC01832	-29416	LINC01832	-33436
chr4	82965297	82965894	promoter	279.288	499.605	0.839031	1.53101e-09	2.94999e-08	RASGEF1B	-199	NPM1P41	-33777
chr8	92903595	92904178	gene	342.058	571.557	0.740655	1.56216e-09	3.00587e-08	AC103409.1	15959	PRR13P7	18079
chr5	39716538	39717124	intergenic	738.938	405.727	-0.864943	1.56942e-09	3.0157e-08	INTS6P1	4783	INTS6P1	2255
chr10	74091376	74092094	intergenic	705.537	444.223	-0.667435	1.57201e-09	3.01654e-08	DNAJB12	23252	DNAJB12	853
chr9	336056	336508	gene	548.12	302.869	-0.8558	1.63334e-09	3.12993e-08	AL158832.1	-63281	AL158832.1	-68316
chr8	27730105	27730563	gene	148.023	302.008	1.02876	1.65245e-09	3.15841e-08	MIR4287	13298	SCARA5	-2935
chr3	133207807	133208331	intergenic	472.511	214.592	-1.13875	1.65271e-09	3.15841e-08	AC022296.1	-1599	AC022296.1	-2279
chr5	123598858	123599537	gene	449.163	203.238	-1.14407	1.66868e-09	3.18458e-08	HMGB1P29	-42428	HMGB1P29	-42925
chr5	101631949	101632544	promoter	963.451	1402.15	0.541354	1.77921e-09	3.39091e-08	SLCO4C1	5	RN7SKP68	-6266
chr10	33269438	33269843	gene	280.429	541.038	0.948098	1.80187e-09	3.42943e-08	AL365203.1	21867	AK3P5	35714
chr14	77371261	77371549	intergenic	115.146	262.685	1.18986	1.81208e-09	3.44418e-08	RN7SKP17	14799	RN7SKP17	14450
chr2	58841493	58841784	gene	127.225	306.527	1.26863	1.87252e-09	3.55424e-08	AC007238.1	-152472	AC007238.1	-154211
chr1	198668459	198668853	gene	288.968	492.93	0.770472	1.90656e-09	3.61282e-08	PEBP1P3	-19495	PEBP1P3	-20388
chr7	79763810	79764593	gene	432.689	704.08	0.702409	1.90854e-09	3.61282e-08	GNAI1	930	RPL10P11	-38285
chr5	49736527	49737366	gene	520.496	803.25	0.62596	1.92921e-09	3.64701e-08	EMB	2134	EMB	-44920
chr6	72892313	72892950	gene	414.043	673.608	0.702129	1.9501e-09	3.68154e-08	AL445256.1	43900	AL445256.1	43778
chr1	215690793	215691221	intergenic	318.599	585.17	0.877116	2.02383e-09	3.81559e-08	KCTD3	-49728	KCTD3	-104141
chr9	84150491	84150870	intergenic	120.45	306.886	1.34927	2.06106e-09	3.88056e-08	AL161727.1	47457	AL161727.1	46929
chr14	81713498	81713933	promoter	166.501	317.213	0.929923	2.13581e-09	4.01381e-08	DYNLL1P1	-809	DYNLL1P1	-1076
chr3	64672213	64672517	gene	455.29	716.272	0.653723	2.13757e-09	4.01381e-08	ADAMTS9	1310	ADAMTS9-AS1	93933
chr3	123451348	123451609	gene	156.891	308.586	0.975913	2.16768e-09	4.06491e-08	AC020634.1	16780	AC020634.1	16233
chr8	90869051	90869357	intergenic	422.183	227.041	-0.894917	2.17344e-09	4.07026e-08	AF117829.2	30383	AF117829.2	23413
chr8	104510788	104511102	gene	239.139	426.475	0.834612	2.1968e-09	4.10852e-08	RIMS2	-2031	AC012213.1	-15319
chr12	58926664	58927375	intergenic	176.603	520.325	1.55891	2.2327e-09	4.17008e-08	AC020637.1	-10887	LINC02388	32723
chr1	230240450	230240831	gene	139.493	307.577	1.14075	2.24723e-09	4.19164e-08	GALNT2	46903	BX323860.1	-55711
chr5	14036094	14036522	intergenic	213.529	641.54	1.58711	2.28076e-09	4.24852e-08	DNAH5	-91657	AC016576.1	135451
chr4	176340234	176341034	intergenic	371.045	770.812	1.05478	2.39902e-09	4.46287e-08	AC095050.1	-16374	AC131094.1	38806
chr10	24772677	24772918	promoter	133.786	274.039	1.03445	2.44025e-09	4.52756e-08	AL353583.1	-835	AL353583.1	-2688
chr5	20972584	20973006	intergenic	420.119	667.842	0.668707	2.43756e-09	4.52756e-08	AC138938.1	-141740	LINC02241	34996
chr17	60938305	60938781	intergenic	511.499	307.587	-0.733739	2.46347e-09	4.56458e-08	PRELID3BP3	20081	PRELID3BP3	19538
chr10	11757990	11758367	intergenic	148.376	303.75	1.03363	2.60377e-09	4.81818e-08	ECHDC3	-26186	AL512631.1	35666
chr20	46239321	46239496	gene	253.582	492.855	0.958713	2.66895e-09	4.93228e-08	AL034418.1	20772	AL034418.1	19601
chr14	59744841	59745153	gene	255.324	441.187	0.789062	2.67908e-09	4.94448e-08	DAAM1	89633	DAAM1	-93125
chr5	2780505	2781078	intergenic	515.629	316.158	-0.705689	2.70702e-09	4.98946e-08	AC116359.1	7870	AC116359.1	6773
chr1	63087660	63087960	gene	107.529	256.577	1.25467	2.96835e-09	5.46395e-08	AL138847.1	14373	AL138847.2	12556
chr10	61192285	61192747	intergenic	220.762	552.069	1.32236	2.97341e-09	5.46608e-08	FAM13C	-69578	MRPL50P4	118646
chr7	76637395	76637689	gene	168.001	329.166	0.970344	3.07201e-09	5.63993e-08	PMS2P11	-3326	UPK3BP1	2452
chr5	146771481	146771676	gene	150.857	292.57	0.955599	3.10856e-09	5.69957e-08	AC011373.1	-9744	DPYSL3	-1204
chr10	114833415	114833905	gene	207.342	413.961	0.997485	3.11668e-09	5.70699e-08	RPS15AP30	86425	RPS15AP30	86037
chr10	127525228	127525849	gene	538.408	238.654	-1.17378	3.14592e-09	5.75302e-08	AL360176.1	-5974	DHX32	-632
chr20	49380556	49381112	intergenic	2174.51	824.076	-1.39984	3.15365e-09	5.75963e-08	BCAS4	-30597	PARD6B	7503
chr1	218094920	218095191	intergenic	215.483	480.361	1.15655	3.21375e-09	5.86175e-08	LINC00210	28813	LINC00210	910
chr5	128300816	128301260	gene	226.221	429.536	0.925046	3.26699e-09	5.9511e-08	ISOC1	-129406	SLC27A6	-68296
chr15	93412470	93413379	intergenic	818.041	520.582	-0.652048	3.27899e-09	5.96521e-08	LINC01578	-13012	RN7SL599P	12901
chr17	57922391	57922530	intergenic	200.494	577.894	1.52725	3.39176e-09	6.16236e-08	RNU6-450P	2443	RNU6-450P	2338
chr6	101396594	101396971	intergenic	112.787	234.542	1.05625	3.4472e-09	6.25498e-08	AL133338.2	59303	AL133338.2	58569
chr21	44762935	44763342	intergenic	698.646	422.349	-0.726124	3.51668e-09	6.37278e-08	LINC00322	-11220	LINC01679	14888
chr3	119298226	119298795	promoter	272.087	468.337	0.783479	3.53297e-09	6.39404e-08	AC073352.2	-14	AC073352.2	-451
chr2	112417035	112417572	intergenic	206.318	376.207	0.866658	3.60999e-09	6.52501e-08	AC093166.4	-15299	AC093166.4	-15615
chr7	7604006	7604251	gene	184.78	339.128	0.876022	3.63303e-09	6.55819e-08	MIOS	-2374	AC004982.2	-12035
chr5	10551413	10551803	intergenic	212.64	457.241	1.10454	3.63914e-09	6.56076e-08	AC112200.1	10040	AC112200.2	8305
chr5	57365448	57366118	intergenic	385.859	208.356	-0.889021	3.68221e-09	6.62987e-08	LINC02101	52384	LINC02101	38126
chr5	140383705	140384099	gene	267.566	446.939	0.740181	3.85401e-09	6.9303e-08	AC010223.1	-37828	PCDHA10	-8026
chr5	119799844	119800107	promoter	181.907	333.261	0.873453	3.89339e-09	6.99214e-08	PRR16	2	AC113418.1	-118373
chr7	111290886	111291061	intergenic	140.231	274.085	0.966816	3.90683e-09	7.00729e-08	IMMP2L	-88401	DOCK4	75192
chr20	56827101	56827643	gene	332.278	664.347	0.999546	3.91493e-09	7.01284e-08	ANKRD60	-23664	PPP4R1L	-23376
chr5	17305957	17306650	promoter	1503.54	995.831	-0.59439	3.9436e-09	7.05517e-08	AC026785.1	-186	AC026785.1	-764
chr12	77693853	77694514	intergenic	277.789	545.628	0.973929	4.31016e-09	7.70111e-08	NAV3	-24237	LINC02464	-80800
chr7	89595495	89596202	gene	185.773	652.758	1.813	4.37688e-09	7.81037e-08	DPY19L2P4	-152865	STEAP2-AS1	-84181
chr6	149382161	149382806	gene	266.01	137.901	-0.947851	4.44097e-09	7.91465e-08	AL357992.1	-28775	UST	-15641
chr3	127466565	127467071	gene	243.794	437.829	0.844708	4.6618e-09	8.29765e-08	ABTB1	75040	MGLL	-58913
chr14	60618491	60618774	gene	126.978	522.402	2.04058	4.74373e-09	8.43277e-08	SCOCP1	-7061	SCOCP1	-7408
chr8	93580884	93581398	gene	403.887	731.151	0.856217	4.8487e-09	8.60844e-08	AC091096.1	-59098	AC091096.2	-3470
chr17	60795600	60796201	gene	670.726	298.606	-1.16748	4.87168e-09	8.63829e-08	AC005821.1	19295	MARCH10	-17225
chrX	57312926	57313333	promoter	190.355	343.364	0.851045	5.24345e-09	9.28575e-08	FAAH2	-9	PPP1R11P2	57282
chr10	22972105	22972672	gene	279.5	470.016	0.749862	5.25678e-09	9.29759e-08	AL390318.1	11178	AL390318.1	10493
chr13	81047935	81048155	intergenic	113.838	230.384	1.01705	5.27816e-09	9.32364e-08	RNU6-61P	-104377	RNU6-61P	-104484
chr17	58760543	58760740	gene	143.452	606.869	2.08082	5.44726e-09	9.61024e-08	BCAS3	5827	RN7SL606P	-13321
chr8	69765561	69765972	promoter	345.92	145.638	-1.24805	5.8394e-09	1.02891e-07	AC083967.1	-769	AC083967.1	-4789
chr3	96756251	96756808	gene	160.106	467.842	1.54699	5.98523e-09	1.05328e-07	EPHA6	223104	CDV3P1	260003
chr3	63979361	63979783	gene	1255.45	1960.65	0.643128	6.03121e-09	1.06004e-07	PSMD6-AS2	-10126	ATXN7	-9565
chr11	85555504	85555916	intergenic	220.556	495.939	1.16901	6.06568e-09	1.06476e-07	AP000974.1	10275	AP000974.1	7890
chr2	214934086	214934319	gene	206.968	397.967	0.943242	6.30951e-09	1.10618e-07	RPL5P8	211972	AC068051.1	180561
chr5	23412064	23412415	intergenic	204.955	364.004	0.828646	6.38835e-09	1.1186e-07	PRDM9	-31455	AC109445.1	-44718
chr8	134012356	134012650	gene	326.307	568.326	0.80049	6.56799e-09	1.14862e-07	AF305872.1	2816	AF305872.1	2347
chr11	80438526	80439176	intergenic	530.476	283.293	-0.90499	6.61142e-09	1.15477e-07	AP002759.1	35017	AP002759.1	23392
chr10	109306016	109306447	intergenic	336.192	608.598	0.856205	6.70268e-09	1.16926e-07	RNA5SP326	84913	RNA5SP326	84805
chr12	85305103	85305514	gene	179.379	329.974	0.879342	6.73511e-09	1.17345e-07	SLC6A15	2084	AC128657.1	27994
chr1	198940053	198940401	intergenic	226.212	397.171	0.812085	7.26248e-09	1.26376e-07	AC096631.1	-12223	AC096631.1	-14301
chr12	65019030	65019750	gene	273.079	559.245	1.03416	7.60221e-09	1.32124e-07	AC078962.1	-2734	MIR548C	3006
chr11	45000475	45000972	intergenic	366.252	201.223	-0.864041	7.64435e-09	1.32692e-07	AC068858.1	5270	AC068858.1	1145
chr5	56623776	56624274	intergenic	230.916	402.006	0.799851	7.71722e-09	1.33791e-07	AC025470.1	-8179	AC025470.1	-10209
chr12	51180654	51180973	gene	135.835	288.775	1.08809	7.80072e-09	1.35071e-07	AC013244.2	19405	AC013244.2	19304
chr7	101372659	101373156	intergenic	359.962	709.569	0.979098	7.84972e-09	1.35584e-07	CUX1	-86276	AC005096.1	92619
chr14	34672509	34672968	gene	206.815	366.912	0.827095	7.84945e-09	1.35584e-07	EGLN3-AS1	163435	EGLN3-AS1	144233
chr3	159482895	159483381	gene	186.848	368.289	0.978971	7.89583e-09	1.36213e-07	IQCJ-SCHIP1-AS1	3262	IQCJ-SCHIP1-AS1	38
chr3	25689484	25689834	gene	172.987	320.03	0.887544	7.97523e-09	1.37413e-07	TOP2B	16738	MIR4442	16705
chr12	52541075	52541489	intergenic	321.506	534.794	0.734138	8.12499e-09	1.39822e-07	LINC00592	-16617	KRT80	21498
chr3	30647778	30648247	promoter	554.421	842.284	0.603326	8.14581e-09	1.40008e-07	TGFBR2	18	AC096921.1	19902
chr7	155653519	155653972	intergenic	134.996	273.95	1.02099	8.32175e-09	1.42857e-07	AC104133.1	-10839	AC104133.1	-10954
chr8	91783065	91783697	gene	691.591	413.445	-0.742224	8.35427e-09	1.43239e-07	NECAB1	-20397	AC103770.1	35321
chr17	58449083	58449458	gene	175.679	823.179	2.22827	8.43874e-09	1.44511e-07	C17orf64	-20519	AC104763.2	55695
chr3	141174607	141175085	intergenic	487.29	283.098	-0.783477	8.49918e-09	1.45368e-07	KRT18P35	15897	ZBTB38	6213
chr3	25895747	25896428	intergenic	1033.82	690.676	-0.581901	8.86643e-09	1.51465e-07	LINC00692	19102	LINC00692	3936
chr2	81885340	81885697	intergenic	154.58	286.561	0.890485	8.97406e-09	1.53116e-07	AC013262.1	8332	AC013262.1	8082
chr5	60597679	60597952	intergenic	207.565	410.884	0.985166	9.13043e-09	1.55595e-07	ZSWIM6	-30284	AC122718.2	-45726
chr1	202003832	202004522	intergenic	540.142	813.185	0.590245	9.25968e-09	1.57606e-07	AL691482.2	-4802	AL691482.2	-4884
chr9	75093187	75093580	intergenic	147.326	281.658	0.934928	9.37919e-09	1.59446e-07	AL596448.1	8093	AL596448.1	7392
chr17_gl000205_random	84790	85810	intergenic	6078.62	4547.66	-0.418618	9.47072e-09	1.60807e-07	NA	999999999	NA	999999999
chr2	204624483	204624705	intergenic	132.861	286.518	1.10871	9.86914e-09	1.67369e-07	KRT18P39	5721	KRT18P39	4424
chr3	150188032	150188455	intergenic	160.548	405.34	1.33613	1.0005e-08	1.69468e-07	TSC22D2	62121	TSC22D2	4026
chr7	83097634	83098026	gene	414.445	813.559	0.973066	1.01585e-08	1.7186e-07	AC079987.1	43634	AC079987.1	43513
chr4	79571189	79571595	promoter	173.215	326.392	0.914039	1.02993e-08	1.74033e-07	HIGD1AP13	-997	HIGD1AP13	-1284
chr1	107683613	107684455	gene	969.509	1398.25	0.528295	1.0314e-08	1.74071e-07	NTNG1	1405	PRMT6	82119
chr4	44159666	44160273	intergenic	912.037	517.056	-0.818772	1.03656e-08	1.74732e-07	LINC02475	141091	KCTD8	15956
chr17	55536665	55537117	gene	191.189	368.736	0.947589	1.04243e-08	1.75509e-07	AC015883.1	11312	AC015883.1	9240
chr7	73119235	73119638	gene	130.214	287.209	1.14121	1.04422e-08	1.75599e-07	MIR4284	-6210	BUD23	-53
chr3	171524283	171524569	gene	202.749	381.194	0.91083	1.05995e-08	1.7803e-07	PLD1	4313	TMEM212-AS1	69716
chr20	55310293	55310738	intergenic	374.236	201.504	-0.893143	1.06417e-08	1.78525e-07	AL133232.1	5062	AL133232.1	4000
chr2	197466167	197466515	intergenic	344.985	559.992	0.698873	1.09843e-08	1.84054e-07	HECW2	-7926	AC068544.1	36805
chr3	8781855	8782107	gene	192.231	396.341	1.0439	1.1162e-08	1.86807e-07	SSUH2	4744	OXTR	10113
chr2	15067125	15067655	intergenic	562.702	876.945	0.640117	1.1215e-08	1.8747e-07	AC068286.1	-19603	AC068286.1	-40619
chr14	97646741	97646963	intergenic	114.06	240.248	1.07472	1.12557e-08	1.87927e-07	LINC02304	25658	LINC02304	21780
chr9	137257753	137258322	gene	365.361	194.644	-0.908486	1.13934e-08	1.89999e-07	MIR4669	-13219	MIR4669	-13279
chr20	50449806	50450265	gene	770.131	231.243	-1.73569	1.178e-08	1.96211e-07	LINC01429	29414	LINC01429	-1699
chr12	116310789	116311107	gene	330.242	178.614	-0.886675	1.2084e-08	2.01037e-07	LINC02463	12993	LINC02463	-62784
chr5	122435187	122435816	gene	288.061	478.343	0.731673	1.24271e-08	2.065e-07	AC106786.1	-9508	AC106786.1	-12558
chr8	125538221	125538846	gene	693.915	371.783	-0.900299	1.2516e-08	2.07729e-07	NDUFB9	-12810	MTSS1	24497
chr11	128080232	128080724	gene	112.734	265.593	1.2363	1.27922e-08	2.11812e-07	LINC02098	1754	AP000904.1	27030
chr3	162789577	162789830	gene	187.058	336.975	0.849155	1.27834e-08	2.11812e-07	RPS6P4	-43513	RPS6P4	-44269
chr5	170024180	170024753	gene	119.673	309.397	1.37036	1.28691e-08	2.12835e-07	AC027312.1	83973	AC027312.1	41695
chr12	117924906	117925531	gene	248.313	435.888	0.811798	1.29559e-08	2.14017e-07	AC073864.1	34401	AC073864.1	30428
chr12	76425050	76425997	promoter	1015.56	1430.87	0.494608	1.30397e-08	2.15148e-07	AC011611.4	-914	AC011611.3	366
chr1	145455298	145455637	intergenic	604.219	370.298	-0.706386	1.31141e-08	2.16121e-07	POLR3GL	14919	POLR3GL	768
chr20	53096117	53096632	gene	782.914	1182.82	0.595305	1.38857e-08	2.28567e-07	DOK5	4238	DOK5	-171334
chr8	112126472	112126812	gene	224.61	386.314	0.782355	1.39537e-08	2.29417e-07	AC009930.1	65458	LINC01609	-15452
chr1	68152358	68152626	gene	157.22	289.781	0.882177	1.42959e-08	2.34768e-07	GADD45A	1748	GADD45A	-1528
chr20	45960190	45960362	gene	304.681	494.362	0.69827	1.52442e-08	2.50048e-07	AL031666.2	13030	AL031666.2	10779
chr1	187595221	187595589	intergenic	314.553	160.358	-0.972012	1.56279e-08	2.56041e-07	AL357559.1	-5893	AL357559.1	-6165
chr4	8184947	8185516	gene	358.17	194.642	-0.879823	1.57366e-08	2.57522e-07	SH3TC1	1432	GMPSP1	8506
chr18	57721012	57721493	intergenic	195.99	404.383	1.04494	1.58148e-08	2.58498e-07	RNU6-567P	35395	RNU6-567P	35290
chr10	24755114	24755474	gene	144.836	281.762	0.960054	1.60308e-08	2.61724e-07	AL353583.1	16668	AL353583.1	14815
chr20	56347485	56347981	intergenic	730.975	1047.89	0.519588	1.62891e-08	2.65632e-07	PMEPA1	-61142	NKILA	59898
chr1	163765574	163766101	intergenic	162.868	337.581	1.05153	1.63403e-08	2.66157e-07	AL355862.1	-26910	AL355862.1	-27261
chr17	65242856	65243066	promoter	179.832	331.45	0.882143	1.68762e-08	2.74567e-07	HELZ	-857	AC007448.3	1040
chr1	108577030	108577326	intergenic	204.269	357.445	0.807248	1.69765e-08	2.75877e-07	AL390036.1	-5707	VAV3-AS1	39950
chr6	108521855	108522203	intergenic	176.479	318.2	0.850439	1.76124e-08	2.8588e-07	AL078596.1	21954	SNX3	10397
chr7	12687120	12687647	gene	241.884	520.91	1.10672	1.76751e-08	2.86566e-07	AC011891.1	-6420	AC011891.1	-7225
chr17	60780579	60780877	gene	273.197	477.957	0.806942	1.79288e-08	2.90343e-07	AC005821.1	4123	MARCH10	-2053
chr1	210547043	210547624	promoter	125.18	301.335	1.26736	1.90454e-08	3.08069e-07	RNU5A-8P	276	RNU5A-8P	164
chr20	46333875	46334207	gene	302.584	653.21	1.11021	1.91176e-08	3.08881e-07	AL354813.1	27396	AL354813.1	19001
chr5	56727720	56728171	gene	181.618	333.241	0.875655	1.96018e-08	3.16079e-07	SALL4P1	9654	SALL4P1	7728
chr12	74437055	74437495	gene	800.66	1144.69	0.5157	1.96083e-08	3.16079e-07	LINC02394	4409	LINC02394	-2332
chr8	122439022	122439339	intergenic	308.903	595.337	0.946553	1.96431e-08	3.16277e-07	RPL35AP19	-46476	RPL35AP19	-46803
chr7	124821777	124822259	gene	353.97	555.469	0.650081	2.03947e-08	3.28002e-07	AC010099.4	9746	POT1-AS1	2650
chr21	18884855	18885490	promoter	275.875	464.018	0.750166	2.05912e-08	3.30781e-07	CXADR	472	BTF3L4P1	5671
chr2	20111601	20111920	gene	138.333	312.376	1.17514	2.07024e-08	3.32187e-07	AC013400.1	9974	WDR35	-1739
chr1	215655484	215655736	intergenic	358.589	193.527	-0.889793	2.08527e-08	3.34216e-07	KCTD3	-85125	AL450990.1	-88621
chr2	186541111	186541391	intergenic	171.386	360.916	1.07441	2.108e-08	3.37473e-07	FSIP2	-62371	AC007966.1	43350
chr2	185463133	185463567	promoter	252.798	433.412	0.777757	2.11919e-08	3.38876e-07	ZNF804A	257	AC096667.1	-5046
chr1	196993592	196994090	intergenic	470.064	713.62	0.602298	2.16424e-08	3.45687e-07	F13B	42555	F13B	14480
chr15	96455474	96455895	intergenic	484.819	280.478	-0.789557	2.18198e-08	3.48123e-07	AC012409.2	-78126	AC015574.1	87005
chr3	27575256	27576066	intergenic	525.972	1142.15	1.1187	2.19339e-08	3.49544e-07	AC137675.1	8817	AC137675.1	8777
chr7	113725747	113725997	promoter	232.335	400.805	0.786693	2.30152e-08	3.6636e-07	FOXP2	-510	PPP1R3A	-209040
chr21	16072254	16073025	intergenic	396.471	221.617	-0.839151	2.37268e-08	3.77258e-07	AF130351.1	-41498	AF127936.2	46443
chr5	158021689	158022478	intergenic	814.705	491.68	-0.72856	2.4157e-08	3.83663e-07	AC091939.1	109885	AC091939.1	6530
chrX	4748680	4749412	intergenic	484.814	290.396	-0.739407	2.46155e-08	3.90502e-07	AC074035.1	-197434	AC074035.1	-203805
chr2	162701366	162701687	gene	159.646	297.969	0.900284	2.47786e-08	3.92645e-07	AC092841.1	-73765	AC092841.1	-73848
chr9	85781327	85781690	intergenic	418.411	239.391	-0.805548	2.63634e-08	4.17287e-07	RN7SKP242	34633	RN7SKP242	34346
chr8	109218929	109219337	gene	125.574	240.799	0.939294	2.64473e-08	4.18142e-07	AC087620.1	-19296	EIF3E	-5688
chr3	134071120	134071430	gene	127.445	257.694	1.01579	2.69457e-08	4.25542e-07	AC010207.1	-3201	RPL39P5	-581
chr1	112518934	112519813	gene	915.988	1449.81	0.662468	2.70854e-08	4.27266e-07	KCND3	12402	LINC01750	-22089
chr1	210637820	210638407	gene	130.172	525.943	2.01449	2.77006e-08	4.3648e-07	AL034351.1	-1758	AL034351.1	-2424
chr20	45833050	45833391	intergenic	548.193	889.929	0.699007	2.78994e-08	4.39118e-07	MIR3616	37611	ZMYND8	4638
chr10	87401945	87402865	gene	548.652	948.682	0.790032	2.80596e-08	4.41144e-07	AC022028.2	-1425	AC022028.2	-5417
chr7	94209953	94210294	intergenic	164.012	315.811	0.945265	2.81968e-08	4.42803e-07	CASD1	71592	SGCE	4418
chr7	27824021	27824355	gene	115.483	234.835	1.02397	2.84015e-08	4.45519e-07	AC005091.1	-44175	JAZF1	46004
chr7	20239033	20239358	gene	146.617	295.074	1.00903	2.9065e-08	4.54908e-07	MACC1	17830	AC005083.1	-22126
chr9	10612683	10613174	promoter	324.542	522.423	0.686815	2.90519e-08	4.54908e-07	PTPRD	-206	PTPRD-AS2	-7490
chr20	62497132	62497432	gene	199.67	467.609	1.22769	2.91162e-08	4.55201e-07	TPD52L2	701	ABHD16B	2942
chr6	47666075	47666549	gene	435.341	856.93	0.977033	2.92789e-08	4.57234e-07	ADGRF4	12712	ADGRF2	780
chr1	98403529	98403845	gene	134.796	256.748	0.929572	2.95104e-08	4.60336e-07	LINC01930	3614	LINC01930	-4657
chr14	30364792	30365346	gene	173.959	455.558	1.38889	2.99215e-08	4.6623e-07	AL133372.3	-44882	AL133372.2	56534
chr5	145214512	145215358	promoter	727.697	1043.09	0.519456	3.10282e-08	4.82937e-07	PRELID2	-4	GRXCR2	23149
chr1	200340986	200341538	gene	372.953	590.789	0.663648	3.12544e-08	4.85918e-07	LINC00862	28570	ZNF281	32806
chr5	23727422	23727702	intergenic	177.016	335.218	0.921221	3.24986e-08	5.04701e-07	AC108103.1	38526	AC108103.1	38068
chr3	5019962	5021200	promoter	1898.55	2559.89	0.431185	3.29571e-08	5.11255e-07	BHLHE40	-220	BHLHE40	-6426
chr7	38375196	38375536	promoter	273.618	479.64	0.809787	3.30998e-08	5.129e-07	TRGV7	-252	TRGV7	-724
chr4	170581150	170581673	gene	337.381	538.99	0.675882	3.45944e-08	5.35468e-07	CLCN3	47627	CLCN3	-63411
chr1	201566920	201567383	intergenic	488.184	781.918	0.679591	3.53084e-08	5.45917e-07	NAV1	-24861	AC096677.1	63240
chr1	194944929	194945397	intergenic	124.531	492.163	1.98263	3.5465e-08	5.47733e-07	AL357932.1	-150648	AL357932.1	-150742
chr5	153418290	153418616	promoter	405.453	628.444	0.632251	3.57334e-08	5.5127e-07	MFAP3	-13	FAM114A2	-48765
chr6	16690968	16691356	gene	151.419	287.362	0.924324	3.67077e-08	5.65678e-07	AL137003.1	-70207	AL137003.1	-71720
chr1	201278589	201278885	gene	336.344	184.685	-0.864867	3.70201e-08	5.69865e-07	PKP1	26157	PKP1	-23383
chr3	111300865	111301245	gene	221.514	468.455	1.08051	3.80501e-08	5.85078e-07	AC092916.2	-11155	ZBED2	10692
chr7	50801331	50801614	gene	156.125	285.161	0.869079	3.94107e-08	6.05335e-07	GRB10	59685	AC004920.1	105587
chr10	79342476	79342802	gene	134.569	258.616	0.942467	4.09586e-08	6.28421e-07	RNA5SP321	-4168	RNA5SP321	-4277
chr3	188080226	188080623	gene	206.097	361.811	0.81191	4.22386e-08	6.4699e-07	FLJ42393	184093	FLJ42393	181825
chr8	104513608	104513941	promoter	241.436	403.804	0.742011	4.22613e-08	6.4699e-07	AC012213.1	128	AC012213.1	-18148
chr2	75750664	75751068	promoter	115.227	430.549	1.90169	4.3616e-08	6.67001e-07	AC007099.1	-328	AC007099.1	-18965
chr12	22428734	22429064	gene	157.086	313.122	0.995171	4.43333e-08	6.7723e-07	RNU1-149P	-80337	RNU1-149P	-80496
chr5	23419189	23419512	intergenic	215.056	492.873	1.19651	4.44236e-08	6.77871e-07	PRDM9	-24344	AC109445.1	-37607
chr2	29340596	29341140	gene	372.328	216.452	-0.782525	4.56726e-08	6.96171e-07	CLIP4	20297	AC105398.1	-21159
chr3	124556628	124557008	gene	248.987	427.545	0.780003	4.60226e-08	7.00745e-07	ENO1P3	25345	ENO1P3	24123
chr1	214612896	214613252	gene	104.849	214.134	1.0302	4.64022e-08	7.05757e-07	AL445305.1	43655	AL445305.1	43082
chr4	119274054	119274358	promoter	155.177	287.139	0.887835	4.70046e-08	7.14144e-07	PRSS12	-49	NDUFS5P5	47463
chr9	130341304	130341587	promoter	110.769	224.509	1.01922	4.90541e-08	7.43668e-07	FAM129B	-178	FAM129B	-73827
chr3	3080468	3080644	gene	133.448	252.043	0.917394	4.90394e-08	7.43668e-07	CNTN4-AS1	30369	CNTN4-AS1	161
chr18	18971038	18971391	gene	136.796	272.848	0.996075	4.91481e-08	7.44288e-07	AC015878.1	59762	AC015878.1	-10967
chr7	107731778	107732214	gene	347.424	197.959	-0.811497	4.95179e-08	7.49078e-07	LAMB4	38804	AC005048.1	-54705
chr20	46135183	46135471	gene	1011.88	358.218	-1.49814	4.99081e-08	7.54167e-07	NCOA3	4681	RNU6-563P	-13605
chr2	43358176	43358759	intergenic	264.387	434.141	0.715513	5.10754e-08	7.70144e-07	AC093609.1	-28639	AC093609.1	-33583
chr8	102063653	102064300	promoter	537.996	248.721	-1.11307	5.1056e-08	7.70144e-07	FLJ42969	-305	FLJ42969	-24501
chr7	55200579	55200891	gene	134.128	404.15	1.59128	5.21308e-08	7.85214e-07	EGFR-AS1	55891	EGFR-AS1	46708
chr4	95469747	95470084	gene	135.254	282.645	1.06332	5.23949e-08	7.87497e-07	PDLIM5	96907	PDLIM5	-119461
chr8	75896525	75897089	promoter	188.127	330.243	0.811823	5.2391e-08	7.87497e-07	CRISPLD1	57	AC100782.1	41856
chr3	187631441	187632005	intergenic	173.212	434.312	1.32619	5.27152e-08	7.91462e-07	AC068295.1	32285	AC068295.1	18829
chr3	150037723	150038028	intergenic	150.557	338.05	1.16692	5.29271e-08	7.93793e-07	LINC01214	-32716	LINC01214	-54676
chr8	134045414	134045857	gene	148.487	277.059	0.899855	5.64053e-08	8.45053e-07	AF305872.1	-30316	SLA	3333
chr11	60926124	60926424	gene	413.694	232.778	-0.829613	5.65536e-08	8.46371e-07	VPS37C	2814	AP000437.1	-15422
chr12	105352372	105352653	promoter	155.15	290.265	0.903706	5.72355e-08	8.55662e-07	SLC41A2	8	AC090051.1	6889
chr2	219309332	219309692	gene	293.464	163.158	-0.846912	5.76001e-08	8.60194e-07	VIL1	25697	USP37	5462
chr3	167124735	167124963	gene	247.928	419.442	0.758549	5.78191e-08	8.62515e-07	LINC01327	14265	LINC01327	-1457
chr8	107790626	107791019	intergenic	310.231	493.646	0.670134	5.78786e-08	8.62515e-07	ABRA	-8350	ABRA	-19111
chr20	55849918	55850649	gene	747.907	1962.53	1.39179	5.84107e-08	8.69519e-07	AL122058.1	8430	AL122058.1	-7769
chr19	4375169	4375622	gene	401.592	233.166	-0.784375	5.87589e-08	8.73241e-07	AC007292.1	11609	AC007292.1	10759
chr5	133841850	133842163	promoter	347.398	196.076	-0.825175	5.87854e-08	8.73241e-07	LINC01843	-236	LINC01843	-2912
chr16	78991316	78991840	gene	106.947	310.403	1.53724	5.9246e-08	8.79151e-07	PIH1	24160	AC027279.3	24041
chr7	80512640	80513307	gene	529.254	1054.46	0.994476	6.01012e-08	8.90897e-07	SEMA3C	38700	AC004972.1	88858
chr14	38119616	38120272	gene	449.062	209.95	-1.09687	6.01742e-08	8.91036e-07	FOXA1	-54681	FOXA1	-60755
chr8	125212188	125212902	gene	832.206	1193.62	0.520331	6.10051e-08	9.02386e-07	FER1L6-AS2	-28783	AC090921.1	-7633
chr2	192084053	192084634	intergenic	506.618	748.343	0.562801	6.18403e-08	9.13776e-07	MYO1B	-25567	AC092614.1	9547
chr4	76487075	76487429	gene	418.337	238.144	-0.81283	6.3009e-08	9.30063e-07	C4orf26	5994	C4orf26	-3842
chr20	52522719	52523482	intergenic	1908	2571	0.430268	6.34565e-08	9.35683e-07	SUMO1P1	-31005	BCAS1	30215
chr17	65974682	65975041	gene	131.479	250.815	0.931784	6.49196e-08	9.5625e-07	RN7SL622P	1047	RN7SL622P	778
chr20	47237975	47238161	intergenic	146.76	272.866	0.894738	6.97475e-08	1.02628e-06	RNU7-144P	-115514	PREX1	2722
chr3	177527988	177528373	intergenic	130.926	286.917	1.13188	7.01285e-08	1.03081e-06	LINC02015	-6472	LINC00578	58088
chr1	77496931	77497495	gene	108.643	319.131	1.55455	7.11673e-08	1.04498e-06	AC096951.1	23784	AC096951.1	23714
chr6	128920176	128920512	intergenic	209.056	360.328	0.785423	7.12859e-08	1.04563e-06	EEF1DP5	-18316	EEF1DP5	-19086
chr3	169375081	169375511	gene	548.667	262.65	-1.06279	7.31939e-08	1.07249e-06	MECOM	6109	AC007849.1	-43998
chr16	78274423	78274728	gene	262.657	467.092	0.830529	7.64317e-08	1.11876e-06	WWOX-AS1	538	WWOX-AS1	-3316
chr12	84902466	84902622	intergenic	172.094	300.089	0.802196	7.68279e-08	1.12339e-06	AC087888.1	-58888	AC087888.1	-60140
chr15	101299963	101300436	gene	155.892	355.196	1.18807	7.8567e-08	1.14762e-06	AC087762.2	26193	AC087762.2	22422
chr9	75139875	75140551	gene	513.946	817.4	0.669426	7.91053e-08	1.15428e-06	TMC1	3496	AL596448.1	54222
chr12	64575226	64575769	intergenic	156.152	430.815	1.46412	8.19738e-08	1.19489e-06	RNU6-1009P	-23075	C12orf66	4598
chr11	21589252	21589938	gene	137.458	492.361	1.84073	8.27509e-08	1.20496e-06	RNA5SP337	-184141	NELL1	-7631
chr1	44015677	44016160	gene	419.188	253.357	-0.726426	8.38011e-08	1.21899e-06	PTPRF	25060	PTPRF	-73417
chr3	119878934	119879272	intergenic	144.061	294.69	1.03252	8.58951e-08	1.24815e-06	RN7SL397P	38347	GPR156	4389
chr20	25477617	25478138	gene	309.513	526.977	0.767741	8.64699e-08	1.2552e-06	NINL	88274	NINL	-44536
chr7	93930372	93930625	intergenic	241.13	401.574	0.735857	8.72927e-08	1.26583e-06	COL1A2	-93374	COL1A2	-130044
chr6	88654247	88654633	intergenic	278.939	498.796	0.838499	8.8156e-08	1.27703e-06	AL590392.1	53298	AL590392.1	52854
chr4	121843087	121844253	promoter	535.863	790.884	0.561602	8.8543e-08	1.28131e-06	PRDM5	354	SETP12	-27021
chr3	143880918	143881274	intergenic	295.101	623.996	1.08033	8.8837e-08	1.28424e-06	RNA5SP144	24765	RNA5SP144	24651
chr12	106254279	106254878	intergenic	806.837	491.972	-0.7137	8.96292e-08	1.29436e-06	AC011595.2	-155096	CASC18	116739
chr10	17390567	17391057	gene	387.486	221.528	-0.806653	9.15887e-08	1.32129e-06	ST8SIA6-AS1	-38123	ST8SIA6	-30430
chr5	38845768	38846171	promoter	237.518	393.04	0.726641	9.48788e-08	1.36735e-06	OSMR	9	AC091435.2	53114
chr20	10585170	10585552	gene	146.04	264.264	0.855618	9.61548e-08	1.38431e-06	AL035456.1	9515	AL035456.1	8148
chr9	32672516	32672868	intergenic	133.775	251.569	0.911145	9.82627e-08	1.41321e-06	SNRPCP1	3825	SNRPCP1	3369
chr1	177225452	177225846	gene	379.649	586.179	0.626678	9.92658e-08	1.42617e-06	AL021398.1	-70062	BRINP2	-25908
chr6	122720308	122720868	promoter	1021.24	1427.73	0.483394	9.98126e-08	1.43256e-06	HSF2	-103	HSF2	-33675
chr3	70787123	70787533	intergenic	392.698	202.709	-0.954008	1.00683e-07	1.44357e-06	COX6CP6	-12946	COX6CP6	-13172
chr2	210360701	210361174	gene	325.933	564.614	0.79269	1.0589e-07	1.51667e-06	MAP2	72155	RNA5SP118	225699
chr1	222013209	222013533	gene	202.316	345.149	0.770614	1.06111e-07	1.51674e-06	LINC01655	636	RNU6-403P	-2695
chr7	89783626	89784074	promoter	380.288	587.395	0.627238	1.06003e-07	1.51674e-06	STEAP1	161	STEAP1	-10292
chr19	12900680	12901200	gene	536.482	334.005	-0.683662	1.06393e-07	1.51922e-06	JUNB	-1370	MIR5684	2935
chr1	203058249	203058686	intergenic	151.876	278.231	0.873386	1.06796e-07	1.52341e-06	ADORA1	-1314	MYOG	-6207
chr1	186649224	186649574	promoter	167.461	296.137	0.822442	1.06904e-07	1.52341e-06	PTGS2	159	PACERR	-1178
chrX	106604272	106604690	intergenic	128.699	246.133	0.935433	1.09316e-07	1.55619e-06	DNAJA1P3	-8409	DNAJA1P3	-9601
chr5	113182699	113183026	intergenic	396.354	211.563	-0.905702	1.11382e-07	1.58399e-06	AC106789.1	-208840	AC106789.1	-210007
chr9	107826823	107827223	intergenic	236.949	400.843	0.75846	1.11798e-07	1.58831e-06	RN7SKP191	-32014	RN7SKP191	-32318
chr11	84917921	84918407	gene	477.993	264.066	-0.856091	1.12966e-07	1.60327e-06	AP002803.1	129451	AP002803.1	128955
chr12	63713231	63713466	gene	213.485	361.508	0.759895	1.14101e-07	1.61774e-06	AC026116.1	40467	AC026116.1	-26943
chr1	84464777	84465226	promoter	165.058	305.012	0.88589	1.14415e-07	1.62054e-06	TTLL7	-169	AC104454.1	16546
chr14	55239963	55240384	gene	321.302	715.301	1.15462	1.14674e-07	1.62258e-06	RNU6ATAC9P	-85759	SAMD4A	-19858
chr5	111755449	111756256	promoter	458.265	691.588	0.593732	1.15352e-07	1.63053e-06	EPB41L4A-AS2	572	EPB41L4A-AS2	-821
chr6	19472484	19472790	gene	238.962	397.105	0.732738	1.15879e-07	1.63632e-06	RNA5SP205	34123	RNA5SP205	33989
chr7	78922884	78923270	gene	226.549	503.145	1.15115	1.16262e-07	1.64008e-06	RNU6-530P	49610	RNU6-530P	49505
chr3	28389938	28390978	promoter	1429.84	1926.53	0.430154	1.16979e-07	1.64853e-06	AZI2	159	CMC1	23826
chr7	17598487	17598917	promoter	139.893	339.799	1.28036	1.17326e-07	1.65149e-06	AC019117.1	-170	AC019117.2	91823
chr3	170979204	170979706	gene	280.339	446.707	0.672157	1.17424e-07	1.65149e-06	MIR569	-154908	MIR569	-155002
chr14	56219677	56220260	gene	374.515	210.743	-0.829539	1.19387e-07	1.67741e-06	AL355773.1	5042	RPL13AP3	-14465
chr8	122252614	122253038	intergenic	214.135	357.26	0.738455	1.26839e-07	1.78032e-06	AC027238.1	-53695	AC027238.1	-53828
chr20	46169179	46169785	gene	1434.15	333.825	-2.10303	1.27825e-07	1.79237e-06	AL021394.1	-30197	AL021394.1	-30276
chr14	65273260	65273590	gene	130.335	374.524	1.52283	1.28096e-07	1.79437e-06	SPTB	73175	PLEKHG3	56461
chr6	15089863	15090621	promoter	336.202	193.412	-0.797647	1.30763e-07	1.82989e-06	AL138720.1	-9	AL050335.1	12935
chr12	13543396	13543786	intergenic	240.677	428.756	0.833059	1.31669e-07	1.84074e-06	LINC01559	-3491	LINC01559	-19568
chr4	161770624	161771097	intergenic	540.509	334.185	-0.693672	1.33312e-07	1.86185e-06	RPS14P7	31286	RPS14P7	30840
chr12	113599242	113599725	gene	428.66	237.32	-0.853	1.34016e-07	1.86981e-06	CFAP73	11820	CFAP73	2403
chr20	45819811	45820023	intergenic	172.461	451.116	1.38722	1.34475e-07	1.87435e-06	MIR3616	24308	EYA2	2426
chr8	13133958	13134559	gene	236.217	398.996	0.756259	1.35983e-07	1.89349e-06	AC019270.1	-61824	AC019270.1	-66003
chr11	122526257	122527078	promoter	367.481	575.069	0.646065	1.3778e-07	1.9166e-06	UBASH3B	284	AP002469.2	36686
chr8	126709089	126709348	intergenic	214.979	434.004	1.01351	1.39265e-07	1.93535e-06	AC016074.1	53265	AC016074.1	52080
chr1	201095970	201096220	promoter	238.246	398.555	0.742327	1.39479e-07	1.9364e-06	ASCL5	216	TMEM9	7805
chr8	124969847	124970160	gene	227.596	430.073	0.918104	1.39699e-07	1.93752e-06	AC090753.1	-31831	FER1L6-AS1	26374
chr1	49344209	49344559	gene	142.789	318.061	1.15541	1.39991e-07	1.93966e-06	BEND5	-101744	BEND5	-151189
chr14	76002251	76002685	gene	253.783	458.676	0.853882	1.43709e-07	1.9892e-06	BATF	13700	BATF	-10889
chr9	72260405	72260881	gene	433.526	250.079	-0.793733	1.48618e-07	2.05512e-06	APBA1	26578	AL162412.1	-27985
chr8	63435788	63436251	gene	351.037	551.444	0.651591	1.50015e-07	2.07239e-06	AC018861.1	-39650	AC018861.1	-41262
chr20	52238001	52238732	gene	1892.59	3059.26	0.692818	1.50417e-07	2.0759e-06	ZNF217	-11921	AC005808.1	-12761
chr12	92279587	92280317	intergenic	630.344	364.699	-0.789435	1.53384e-07	2.11477e-06	LINC02404	8785	LINC02404	5522
chr5	95048090	95048642	promoter	346.63	536.143	0.629221	1.54958e-07	2.13437e-06	RHOBTB3	-860	AC008840.1	-11413
chr3	71257733	71258235	gene	244.476	435.668	0.83354	1.56583e-07	2.15457e-06	AC138058.1	80782	AC138058.1	67254
chr2	39174336	39174698	gene	203.675	352.031	0.78943	1.56733e-07	2.15457e-06	RN7SL96P	-10219	RN7SL96P	-10496
chr3	78872969	78873374	gene	117.722	301.019	1.35447	1.59885e-07	2.19576e-06	AC055731.1	65047	AC055731.1	64648
chr10	116383436	116383987	gene	427.822	247.531	-0.789398	1.60453e-07	2.20139e-06	ABLIM1	61049	PPIAP19	66190
chr6	79943261	79943786	promoter	736.661	1053.76	0.516471	1.61114e-07	2.2083e-06	HMGN3-AS1	88	HMGN3-AS1	-2989
chr3	115502860	115503645	intergenic	1382.96	1889.62	0.450335	1.64149e-07	2.24771e-06	RN7SL815P	-53462	LSAMP	17957
chr5	142100203	142100836	intergenic	306.671	494.85	0.690301	1.64406e-07	2.24902e-06	AC005592.1	17172	AC005592.1	15534
chr21	44375616	44376249	intergenic	491.286	298.819	-0.717294	1.64736e-07	2.25134e-06	MIR5692B	-4809	MIR5692B	-4894
chr14	105956111	105956418	promoter	340.984	204.096	-0.740457	1.70709e-07	2.33069e-06	C14orf80	72	CRIP1	981
chr20	56197649	56197912	intergenic	263.895	460.266	0.802504	1.73011e-07	2.35983e-06	ZBP1	-2149	ZBP1	-18878
chr14	80469556	80470052	intergenic	253.319	676.883	1.41795	1.7486e-07	2.38273e-06	AF123462.1	-29293	AF123462.1	-110381
chr3	25831370	25831662	promoter	395.385	611.796	0.629791	1.76606e-07	2.40418e-06	NGLY1	13	OXSM	-4508
chr14	50787850	50788300	gene	215.97	450.146	1.05956	1.80471e-07	2.45441e-06	AL359397.2	6551	AL359397.2	5169
chr14	50467657	50468499	gene	535.773	333.989	-0.681819	1.82852e-07	2.48437e-06	PDLIM1P1	-49008	PDLIM1P1	-49975
chr2	5251613	5252043	intergenic	363.286	207.492	-0.808051	1.85293e-07	2.5151e-06	AC073143.1	202438	AC073143.1	202045
chr6	4358850	4359285	intergenic	266.598	431.262	0.693898	1.88614e-07	2.5577e-06	AL159166.1	-11797	AL159166.1	-13090
chr10	59679614	59680000	intergenic	127.872	237.109	0.890846	1.88917e-07	2.55934e-06	AC006484.1	-35248	AC006484.1	-37130
chr19	13273438	13273994	intergenic	490.919	315.631	-0.637246	1.9088e-07	2.58343e-06	RPL12P42	-4115	RPL12P42	-4943
chr7	33762043	33762577	intergenic	305.148	673.117	1.14135	1.94359e-07	2.62797e-06	AC008080.1	-3283	AC008080.1	-5757
chr10	61705411	61705721	intergenic	141.988	260.433	0.875145	1.9629e-07	2.65153e-06	LINC01553	15104	LINC01553	9622
chr17	59327828	59328118	gene	177.251	392.929	1.14848	2.01659e-07	2.72142e-06	AC005746.3	104542	AC005746.3	104151
chr5	58844603	58845076	gene	590.023	845.786	0.519521	2.06068e-07	2.77825e-06	NDUFB4P2	20152	NDUFB4P2	19763
chr5	76578145	76578593	gene	415.053	247.171	-0.747783	2.0631e-07	2.77884e-06	ALDH7A1P1	-7724	ALDH7A1P1	-9255
chr6	106056799	106057631	intergenic	224.788	453.932	1.01391	2.08915e-07	2.81122e-06	Z97206.2	22855	Z97206.2	3327
chr2	24238471	24238840	gene	288.344	456.803	0.663784	2.12474e-07	2.85636e-06	MFSD2B	5704	UBXN2A	10877
chr17	73696567	73696837	gene	136.222	255.883	0.909525	2.21169e-07	2.96756e-06	AC087749.1	-15824	SAP30BP	-7439
chr6	30034620	30035052	promoter	639.296	433.366	-0.560899	2.20958e-07	2.96756e-06	PPP1R11	350	ZNRD1	2151
chr15	66994339	66994691	promoter	441.019	277.559	-0.668046	2.23005e-07	2.98934e-06	SMAD6	-51	LINC01169	16384
chr14	62004236	62004701	gene	652.047	1032.28	0.662788	2.24351e-07	3.0045e-06	AL355916.2	7535	AL355916.2	-242
chr15	88004952	88005639	gene	210.762	488.031	1.21136	2.30473e-07	3.08353e-06	RNU6-185P	12223	RNU6-185P	12118
chr2	154334921	154335562	promoter	564.343	834.764	0.564796	2.34109e-07	3.1292e-06	RPRM	79	RPRM	-1389
chr16	90110535	90110853	gene	149.521	274.708	0.877549	2.34562e-07	3.13226e-06	URAHP	3486	GAS8	-688
chr3	61993137	61993621	gene	566.284	1241.11	1.13204	2.35154e-07	3.13718e-06	RNU2-10P	110804	RNU2-10P	110595
chr9	112402546	112402834	promoter	197.325	342.642	0.796125	2.43023e-07	3.23907e-06	PALM2	-378	YBX1P6	-107580
chr15	40395622	40395995	gene	330.792	196.026	-0.754882	2.44314e-07	3.25319e-06	BMF	5283	AC021755.2	14222
chr6	9468068	9468423	intergenic	116.993	218.207	0.899275	2.45369e-07	3.26413e-06	AL137220.1	-306236	OFCC1	128097
chr6	64281802	64282047	promoter	160.455	285.819	0.832934	2.49599e-07	3.31726e-06	AL135905.2	387	AL135905.2	-1014
chr3	23727319	23727594	intergenic	203.898	340.342	0.739137	2.53367e-07	3.36413e-06	RNU6-788P	-44374	RNU6-788P	-44476
chr8	134870262	134870967	intergenic	301.968	1047.31	1.79422	2.54567e-07	3.37686e-06	AC110741.1	-28124	AC133634.1	43835
chr8	68649733	68650131	gene	286.365	452.58	0.660315	2.59382e-07	3.43749e-06	AC022874.1	5110	AC022874.1	2033
chr4	142557213	142558036	promoter	178.572	318.083	0.832901	2.60553e-07	3.44974e-06	IL15	-127	LINC02276	-66540
chr5	95194505	95194951	gene	192.298	543.303	1.49841	2.66963e-07	3.53128e-06	AC008592.1	-2762	LINC01554	-1108
chr9	108457210	108457563	gene	191.437	327.726	0.775622	2.70553e-07	3.57539e-06	TMEM38B	561	AL592437.1	15184
chr12	102513806	102514316	promoter	702.225	1010.71	0.525358	2.79285e-07	3.6873e-06	PARPBP	98	AC079907.1	45464
chr3	8152962	8153214	gene	229.016	369.163	0.688807	2.82161e-07	3.72176e-06	AC018832.1	32079	AC018832.1	-1522
chr3	5236401	5236725	gene	204.369	374.09	0.872211	2.91465e-07	3.84086e-06	AC026202.3	-6581	AC026202.3	-7706
chr9	109095810	109096116	gene	146.012	261.056	0.838276	2.94596e-07	3.87848e-06	AL451140.1	258269	AL451140.1	250460
chr5	162111094	162111668	intergenic	346.748	165.977	-1.06291	2.95755e-07	3.89009e-06	AC091901.1	-60915	ARL2BPP5	-77937
chr6	152375577	152375963	gene	145.924	265.641	0.864265	3.06281e-07	4.02474e-06	AL078582.1	-58124	AL078582.1	-63761
chr7	150782779	150783419	promoter	626.608	360.33	-0.798245	3.08293e-07	4.0474e-06	AGAP3	181	TMUB1	-4932
chr8	140718069	140718333	intergenic	176.238	307.424	0.802701	3.10838e-07	4.07699e-06	KCNK9	-2903	TRAPPC9	24385
chr5	10555481	10555791	intergenic	249.064	411.432	0.724137	3.1203e-07	4.08879e-06	ANKRD33B	-8806	AC112200.2	12333
chr2	197180194	197180617	gene	174.559	297.913	0.77118	3.12669e-07	4.09333e-06	RN7SL820P	26272	RN7SL820P	25977
chr1	235459253	235459679	promoter	535.411	337.009	-0.667858	3.12979e-07	4.09357e-06	RPL23AP23	286	RPL23AP23	-183
chr7	103127927	103128225	gene	124.663	239.624	0.942734	3.15083e-07	4.11724e-06	RN7SKP86	-3091	RN7SKP86	-3421
chr14	54080606	54080896	promoter	213.989	441.796	1.04584	3.15732e-07	4.12187e-06	AL163953.1	-8	RPS3AP46	629
chr15	45926824	45927379	gene	341.912	526.883	0.623858	3.26489e-07	4.25834e-06	SQOR	3755	BLOC1S6	18905
chr7	135391874	135392281	gene	119.553	294.005	1.29819	3.32708e-07	4.33502e-06	AC091736.1	2792	AC091736.1	2489
chr2	158147386	158148000	gene	534.701	344.148	-0.635705	3.32987e-07	4.33502e-06	RN7SKP281	7976	RN7SKP281	7626
chr6	27775560	27776008	promoter	330.922	196.657	-0.750807	3.39477e-07	4.4154e-06	HIST1H2BL	-76	HIST1H2BL	-562
chr20	53072835	53073743	intergenic	3339.02	4982.69	0.577501	3.70502e-07	4.81446e-06	DOK5	-18847	DOK5	-194420
chr16	68790138	68790480	gene	157.526	288.293	0.871947	3.75883e-07	4.87986e-06	RNA5SP429	13926	RNA5SP429	13819
chr17	64543420	64544001	gene	216.886	545.662	1.33107	3.81853e-07	4.95278e-06	RNU6-928P	-90678	RNU6-928P	-90780
chr3	64241408	64242120	gene	490.072	246.163	-0.993381	3.92334e-07	5.08401e-06	PRICKLE2-AS3	68544	PRICKLE2-AS3	55124
chr3	99980033	99980234	promoter	158.486	282.095	0.831825	3.95331e-07	5.11811e-06	TBC1D23	289	VTI1BP1	35217
chrX	74144355	74145234	gene	374.856	562.991	0.586777	4.03708e-07	5.22174e-06	NEXMIF	524	ABCB7	128212
chr5	118788012	118788591	promoter	849.401	1182.83	0.477727	4.08161e-07	5.27447e-06	HSD17B4	163	RNA5SP190	6774
chr7	115957343	115957663	gene	244.648	406.918	0.734029	4.10273e-07	5.29686e-06	AC073130.2	10446	AC002066.2	28406
chr5	145407323	145407676	gene	122.168	295.714	1.27534	4.11226e-07	5.30429e-06	AC005351.1	30718	AC005351.1	29934
chr17	62398449	62398707	intergenic	689.513	983.577	0.512459	4.15947e-07	5.36025e-06	AC016489.1	-12529	AC016489.1	-12902
chr5	152825411	152825766	intergenic	203.789	346.73	0.766735	4.16346e-07	5.36046e-06	GRIA1	-43586	RN7SL177P	-309648
chr6	47375427	47375937	intergenic	98.2994	366.232	1.8975	4.208e-07	5.41282e-06	B3GNTL1P2	39003	B3GNTL1P2	38717
chr10	95205320	95205658	gene	564.282	360.289	-0.647262	4.21726e-07	5.41976e-06	MYOF	36584	RNA5SP323	64816
chr8	94678398	94678933	gene	187.488	408.684	1.12419	4.2269e-07	5.42718e-06	ZNF317P1	20371	ZNF317P1	19346
chr1	234748412	234748697	intergenic	131.29	241.166	0.87727	4.23752e-07	5.43582e-06	IRF2BP2	-3284	AL160408.2	3326
chr7	1083839	1084307	promoter	487.127	320.942	-0.601987	4.2635e-07	5.46414e-06	GPR146	-139	AC073957.1	547
chr3	151034394	151034808	promoter	175.848	307.497	0.806244	4.37894e-07	5.60697e-06	GPR87	138	P2RY13	9499
chr1	204256034	204256461	gene	370.852	214.844	-0.787555	4.40699e-07	5.63772e-06	AL592114.3	10114	AL592114.3	9172
chr5	150399876	150400215	promoter	275.141	440.648	0.679454	4.43177e-07	5.66425e-06	GPX3	46	GPX3	-8507
chr6	123110227	123111275	gene	887.936	1213.78	0.450977	4.47228e-07	5.71081e-06	SMPDL3A	557	FABP7	5533
chr8	126231540	126231846	gene	175.218	373.133	1.09054	4.48373e-07	5.72023e-06	RN7SL329P	-51153	RN7SL329P	-51448
chr6	154151106	154151647	intergenic	173.528	458.501	1.40176	4.71238e-07	6.00647e-06	HMGB3P19	108749	HMGB3P19	108191
chrX	117250463	117251142	promoter	104.4	208.126	0.995335	4.74495e-07	6.04248e-06	RP1-169K13.3	-40	RP1-169K13.3	-660
chr2	102844222	102844514	gene	192.796	429.228	1.15467	4.75383e-07	6.04828e-06	FAM183DP	22346	IL1RL2	-12093
chr1	110881064	110882129	promoter	1248.78	901.198	-0.470598	4.76171e-07	6.05282e-06	AL355488.1	195	RBM15	-7705
chr8	74268565	74269021	promoter	534.593	809.835	0.599187	4.78503e-07	6.07695e-06	RDH10-AS1	-98	AC111149.2	-6229
chr20	52402495	52403903	intergenic	6304.34	4375.13	-0.527017	4.80433e-07	6.09593e-06	AC006076.1	14657	AC006076.1	13163
chr7	7606053	7606829	promoter	585.7	833.197	0.508495	4.8982e-07	6.20941e-06	MIOS	-62	AC004982.2	-14348
chr6	154614035	154614490	gene	343.817	542.063	0.65682	4.94329e-07	6.26091e-06	IPCEF1	63662	OPRM1	46262
chr17	50460908	50461166	intergenic	226.708	401.594	0.824902	4.9661e-07	6.28411e-06	LINC01982	-6838	LINC01982	-152023
chr3	97601811	97602430	gene	158.117	275.269	0.799846	5.04215e-07	6.37459e-06	AC110491.2	-8586	AC110491.2	-46290
chr3	134076749	134077092	gene	384.788	224.768	-0.775623	5.09289e-07	6.43293e-06	RPL39P5	-1518	AMOTL2	-2204
chr12	127256785	127257230	promoter	129.021	234.683	0.863105	5.10043e-07	6.43665e-06	LINC00944	-51	LINC00943	26210
chr2	165370919	165371610	gene	712.07	490.367	-0.538157	5.12364e-07	6.46012e-06	AC107075.1	-58986	GRB14	-21942
chr4	81105079	81105461	promoter	170.745	307.925	0.850738	5.15314e-07	6.49147e-06	PRDM8	237	AC021127.1	-836
chr2	120501971	120502204	intergenic	102.649	198.693	0.952827	5.17409e-07	6.51201e-06	PTPN4	-15119	AC069154.1	44361
chr14	61822606	61822946	gene	370.7	560.555	0.596602	5.19507e-07	6.53254e-06	AL359220.1	-33241	AL359220.1	-57894
chr5	129735865	129736112	intergenic	117.02	214.722	0.875723	5.29425e-07	6.65128e-06	RNU7-53P	-13616	RNU7-53P	-13674
chr20	52278424	52278681	intergenic	500.827	290.33	-0.786617	5.35065e-07	6.71612e-06	RNU7-14P	6743	RNU7-14P	6683
chr7	110027066	110027306	intergenic	190.287	332.08	0.803352	5.36324e-07	6.7259e-06	AC092167.1	147624	AC092167.1	45110
chr8	61631523	61631784	gene	137.301	247.739	0.851479	5.42446e-07	6.79658e-06	CHD7	40316	AC068389.3	54565
chrX	121699845	121700185	intergenic	167.852	335.936	1.001	5.49921e-07	6.88409e-06	RPL3P12	27909	RPL3P12	26703
chr11	111205392	111205726	intergenic	390.841	236.346	-0.725682	5.68185e-07	7.10637e-06	MIR4491	-12923	MIR4491	-12989
chr9	134608897	134609323	gene	179.519	331.198	0.883561	5.81854e-07	7.26979e-06	RAPGEF1	6350	RN7SL328P	-8554
chr19	42746692	42747533	promoter	902.494	629.124	-0.520573	5.82289e-07	7.26979e-06	AC006486.2	185	AC006486.2	-2011
chr5	167715325	167715606	intergenic	196.134	328.251	0.742959	5.90213e-07	7.36216e-06	WWC1	-3190	TENM2	24304
chr8	79442499	79443047	gene	968.247	657.838	-0.557643	5.97287e-07	7.44377e-06	PKIA	14399	PKIA	-74728
chr1	168356498	168356811	intergenic	171.65	296.303	0.787601	6.00281e-07	7.47443e-06	MIR557	11892	AL022100.1	10541
chr16	10688389	10688771	intergenic	341.793	167.859	-1.02587	6.01492e-07	7.48286e-06	EMP2	-14026	AC027277.2	-18224
chr3	119041739	119042292	promoter	438.872	648.381	0.56304	6.05942e-07	7.53153e-06	ARHGAP31-AS1	-409	ARHGAP31-AS1	-8875
chr7	117228384	117228764	gene	116.82	266.29	1.18872	6.19445e-07	7.69254e-06	AC000111.2	-2105	AC000111.2	-2313
chr4	154407885	154408319	gene	190.92	347.927	0.865816	6.22866e-07	7.72818e-06	TMEM131L	20604	MND1	71833
chr3	64430610	64430719	promoter	147.826	265.828	0.846593	6.2419e-07	7.73774e-06	AC096888.1	-242	AC096888.1	-9842
chr11	17034402	17034772	promoter	148.094	268.33	0.857497	6.29004e-07	7.79052e-06	OR7E14P	-958	AC116533.3	-5162
chr7	143664503	143664901	gene	215.871	424.157	0.974431	6.34837e-07	7.84889e-06	AC004853.1	12615	AC004853.1	11512
chr20	49378985	49379273	intergenic	317.782	578.74	0.864875	6.3428e-07	7.84889e-06	PARD6B	31048	PARD6B	5798
chr8	74086619	74086901	intergenic	238.45	405.532	0.766127	6.36307e-07	7.86013e-06	AC100823.2	42101	AC100823.2	41404
chr15	93606643	93606960	gene	120.977	264.433	1.12817	6.48172e-07	7.99964e-06	AC087641.1	3032	AC087641.1	2013
chr5	105576954	105577582	intergenic	492.666	309.956	-0.668549	6.49757e-07	8.01214e-06	AC027313.1	175673	AC027313.1	174009
chr11	15729607	15729897	gene	144.931	261.075	0.849102	6.53612e-07	8.05259e-06	AC087379.1	50691	AC087379.2	2839
chr12	76371599	76372173	gene	479.241	841.741	0.812625	6.62946e-07	8.16041e-06	AC078923.1	5908	AC011611.2	11045
chr7	89840867	89841375	promoter	518.901	750.999	0.533354	6.66318e-07	8.19472e-06	STEAP2-AS1	-173	STEAP2	-26329
chr8	86375455	86376611	promoter	1630.64	2132.62	0.387187	6.85741e-07	8.42619e-06	CA2	-48	CA3	14765
chr4	24755040	24755507	intergenic	213.016	406.895	0.933694	6.97774e-07	8.56653e-06	AC006390.1	-14397	AC006390.1	-14678
chr1	215756673	215757048	gene	332.315	504.459	0.602184	7.07229e-07	8.67501e-06	KCTD3	16125	KCTD3	-38287
chr2	164225571	164225973	intergenic	494.69	257.633	-0.941208	7.11373e-07	8.71821e-06	RNU6-627P	80267	RNU6-627P	80167
chr5	10457860	10458189	gene	302.729	173.843	-0.800239	7.13332e-07	8.73458e-06	ROPN1L-AS1	-16121	ROPN1L	-14115
chr8	126540902	126541372	gene	297.644	462.233	0.635031	7.28599e-07	8.91373e-06	AC091114.1	61956	AC091114.1	-12477
chr14	51422139	51422757	intergenic	533.061	756.734	0.505487	7.59226e-07	9.28032e-06	AL358334.2	6271	AL358334.2	529
chrX	71840363	71840691	gene	135.075	239.35	0.825363	7.9487e-07	9.70754e-06	BX295541.1	-39793	BX295541.1	-40041
chr10	113516271	113516523	intergenic	132.317	240.645	0.862912	8.14591e-07	9.93971e-06	RPS6P15	-257699	RPS6P15	-258448
chr9	89356254	89356671	intergenic	229.325	367.873	0.681816	8.15637e-07	9.94382e-06	AL353613.1	109400	AL353613.1	45052
chr2	133173936	133174434	promoter	575.057	806.239	0.487502	8.17187e-07	9.95405e-06	GPR39	38	RNU6-175P	-9860
chr7	135715210	135716013	gene	260.806	705.177	1.43501	8.2064e-07	9.98743e-06	AC024084.1	5102	AC024084.1	-53803
chr5	104246659	104246902	gene	171.152	295.946	0.790057	8.33672e-07	1.01372e-05	RNU6-334P	-130691	AC091987.1	6412
chr5	159200210	159200816	gene	217.815	357.439	0.71459	8.46622e-07	1.02858e-05	ADRA1B	-91574	AC008691.1	-32029
chr21	43786702	43787065	promoter	166.827	327.013	0.970994	8.4856e-07	1.03004e-05	TFF1	-181	TFF1	-4492
chr6	28891446	28891937	promoter	451.121	289.053	-0.642181	8.54282e-07	1.03609e-05	TRIM27	73	RNU6-930P	8171
chr1	207082495	207083090	gene	753.95	526.544	-0.517915	8.57465e-07	1.03846e-05	AC098935.1	1828	AC098935.1	1219
chr4	139831814	139832457	gene	823.078	570.385	-0.529093	8.57724e-07	1.03846e-05	AC109927.2	13249	AC109927.2	12948
chr2	162017325	162017640	promoter	156.784	277.486	0.823636	8.62347e-07	1.04316e-05	AC009313.1	-748	AC009299.3	61813
chr1	224493521	224493900	gene	113.737	246.322	1.11485	8.76693e-07	1.0596e-05	RNU6-1008P	628	RNU6-1008P	526
chr7	34214651	34215181	intergenic	349.142	540.327	0.630021	9.05084e-07	1.09297e-05	AC009262.1	-34222	BMPER	19433
chr17	59509402	59509739	intergenic	240.554	592.809	1.30121	9.31838e-07	1.12431e-05	TBX4	-20194	C17orf82	18930
chr6	47156300	47156682	intergenic	272.447	506.311	0.894051	9.62272e-07	1.16003e-05	TNFRSF21	121149	TNFRSF21	42777
chr16	3059710	3060360	intergenic	570.654	355.558	-0.682532	9.66818e-07	1.1645e-05	CLDN9	-2422	AC004233.3	2647
chr18	56452543	56453015	intergenic	197.556	327.283	0.728277	9.67977e-07	1.1649e-05	RN7SL112P	-17474	RN7SL112P	-17781
chr1	81644956	81645262	intergenic	141.589	282.79	0.998025	9.7615e-07	1.17373e-05	AL357632.1	-29144	AL357632.1	-29785
chr2	36845608	36845857	gene	156.223	272.105	0.800553	9.86391e-07	1.18502e-05	FEZ2	27496	AC007363.1	37732
chr15	95388080	95388552	gene	290.989	455.767	0.647333	9.94788e-07	1.19409e-05	AC087633.2	4028	AC107976.1	10499
chr10	69990912	69991487	gene	217.12	366.146	0.753927	1.00493e-06	1.2042e-05	ATOH7	659	ATOH7	-818
chr6	94126324	94126875	gene	391.007	593.973	0.603204	1.00477e-06	1.2042e-05	EPHA7	2664	EPHA7	-176861
chr11	80413353	80413730	intergenic	242.2	383.792	0.664125	1.0177e-06	1.21846e-05	ARL6IP1P3	-48510	AP002759.1	48701
chr14	81630569	81630825	gene	284.114	443.747	0.643268	1.01859e-06	1.21848e-05	AL136040.1	6060	GTF2A1	11099
chr1	49209668	49210225	gene	392.209	686.233	0.807075	1.0387e-06	1.24147e-05	BEND5	32693	BEND5	-16751
chr10	27608727	27609119	intergenic	120.791	228.671	0.920757	1.04999e-06	1.2539e-05	RNU6-666P	4874	AL355493.4	3408
chr5	18698406	18698919	intergenic	316.147	487.203	0.623928	1.05307e-06	1.25651e-05	LINC02100	47618	LINC02100	5879
chr5	16508991	16509297	gene	113.078	268.461	1.24739	1.0593e-06	1.26286e-05	ZNF622	-43244	RETREG1	-35997
chr11	39563411	39563865	intergenic	274.567	434.967	0.663747	1.06063e-06	1.26337e-05	AC027806.1	-188721	AC027806.1	-188814
chr8	112943346	112943776	intergenic	435.849	267.777	-0.702796	1.07492e-06	1.27931e-05	AC022360.2	189320	AC022360.2	174507
chr17	54857667	54858152	intergenic	574.342	809.728	0.495529	1.07606e-06	1.27958e-05	AC106858.1	23719	C17orf67	11364
chr12	104235597	104235981	promoter	172.643	310.167	0.845252	1.07993e-06	1.28309e-05	AC012555.1	560	TTC41P	1738
chr2	12003852	12004236	gene	156.168	271.399	0.797316	1.08109e-06	1.28338e-05	MIR3681HG	15296	MIR4262	-26985
chr12	100557672	100557939	gene	359.727	544.23	0.597312	1.09036e-06	1.2933e-05	RN7SL176P	-5285	RN7SL176P	-5530
chr16	74734436	74734893	promoter	228.627	370.554	0.696684	1.1165e-06	1.32278e-05	MLKL	192	FA2H	12188
chr20	49327619	49328030	intergenic	664.96	320.927	-1.05102	1.11711e-06	1.32278e-05	RIPOR3	-19760	PARD6B	-45506
chr7	2883834	2884401	promoter	875.176	627.665	-0.479579	1.13994e-06	1.34867e-05	GNA12	-160	AC006028.1	8462
chr12	89586241	89586559	gene	163.969	351.269	1.09915	1.15629e-06	1.36687e-05	RNU7-120P	89661	RNU7-120P	89600
chr1	17222655	17223220	promoter	154.444	299.659	0.956237	1.16424e-06	1.3751e-05	RNU1-2	462	RNU1-2	300
chr1	197885001	197885249	gene	252.768	402.054	0.669576	1.16867e-06	1.37917e-05	LHX9	4093	C1orf53	8629
chr1	217292780	217293377	gene	460.793	230.152	-1.00153	1.17507e-06	1.38555e-05	ESRRG	18017	GPATCH2	307255
chr1	38397344	38397769	gene	379.428	235.285	-0.68942	1.18804e-06	1.39967e-05	INPP5B	15171	SF3A3	25090
chr17	59522290	59522488	intergenic	141.172	419.03	1.56959	1.19152e-06	1.40141e-05	TBX4	-7376	AC005901.1	15196
chr7	150736388	150736700	gene	134.758	244.243	0.857944	1.19123e-06	1.40141e-05	ASIC3	-8835	ABCB8	-8324
chr2	165699770	165700418	promoter	389.241	611.686	0.65213	1.22207e-06	1.43614e-05	COBLL1	94	RNA5SP110	-14961
chr14	21737547	21738062	promoter	963.69	705.242	-0.450451	1.22314e-06	1.43619e-05	HNRNPC	-152	HNRNPC	-60509
chr8	126286138	126286412	gene	254.29	479.076	0.913781	1.22434e-06	1.4364e-05	RN7SL329P	3429	RN7SL329P	3134
chr1	107221402	107221915	intergenic	163.797	728.512	2.15304	1.24413e-06	1.45839e-05	AL596327.1	-101186	AL596327.1	-101397
chrX	118228275	118228683	gene	236.519	374.232	0.661977	1.28175e-06	1.50124e-05	AL772284.2	21290	KIAA1210	-15881
chr2	20817755	20818030	gene	171.76	295.376	0.782163	1.28374e-06	1.50231e-05	AC012065.2	-11479	AC012065.2	-11852
chr5	160314819	160315195	intergenic	401.949	232.71	-0.788479	1.28825e-06	1.50632e-05	ATP10B	-35787	LINC02159	43778
chr9	139920130	139920426	gene	310.111	178.938	-0.793324	1.29661e-06	1.51483e-05	C9orf139	-1638	FUT7	4348
chr12	90313245	90313521	promoter	330.498	196.986	-0.746552	1.31518e-06	1.53525e-05	BRWD1P2	169	BRWD1P2	-169
chr1	216774090	216774753	gene	1091.33	1480.66	0.440153	1.32365e-06	1.54385e-05	USH2A	-177684	ESRRG	-97833
chr15	67442851	67443129	gene	185.984	308.43	0.729766	1.34186e-06	1.5638e-05	AC012568.1	-3714	AC012568.1	-7918
chr12	26427460	26427982	promoter	250.203	442.164	0.821478	1.35009e-06	1.57207e-05	AC022509.4	-889	AC022509.4	-1459
chr15	100016632	100017035	intergenic	142.881	398.151	1.4785	1.41038e-06	1.64092e-05	AC015660.5	21745	AC015660.5	21183
chr6	84140667	84141229	promoter	354.654	527.242	0.572053	1.43606e-06	1.6694e-05	ME1	-159	AL391416.1	37821
chr10	8408092	8408932	intergenic	692.444	958.448	0.469003	1.44827e-06	1.6822e-05	AC025946.1	-34311	AL390835.1	64883
chr12	15942258	15942776	gene	630.608	414.958	-0.603779	1.45436e-06	1.68788e-05	AC073651.1	9515	AC073651.1	7464
chr8	107282059	107282873	promoter	1551.4	2607.85	0.749293	1.45696e-06	1.68949e-05	AC027031.2	94	AC027031.2	-2660
chr2	9613679	9613956	promoter	162.581	275.388	0.760306	1.46176e-06	1.69118e-05	IAH1	30	CPSF3	588
chrX	150017428	150017789	gene	184.674	299.428	0.697227	1.46203e-06	1.69118e-05	AF274573.1	30382	AF274573.1	29890
chr6	32145413	32146251	promoter	864.313	609.44	-0.504069	1.4609e-06	1.69118e-05	AGPAT1	40	RNF5	-2737
chr20	52790466	52790969	promoter	772.45	1240.34	0.683226	1.46631e-06	1.69473e-05	CYP24A1	-206	CYP24A1	-20729
chr3	83983478	83984110	intergenic	442.621	249.289	-0.828255	1.53607e-06	1.77389e-05	SRRM1P2	-2402	SRRM1P2	-3592
chr1	84367300	84367693	gene	172.196	356.657	1.05049	1.56627e-06	1.80578e-05	LINC01725	-40791	TTLL7	-36785
chr7_gl000195_random	30582	31605	intergenic	6581.55	5162.73	-0.350294	1.56535e-06	1.80578e-05	NA	999999999	NA	999999999
chr4	144480106	144480395	promoter	297.729	460.576	0.629436	1.57052e-06	1.80919e-05	AC139713.2	-359	SMARCA5	1612
chr5	11596826	11597233	gene	353.757	180.737	-0.96887	1.58572e-06	1.8252e-05	CTNND2	307124	RNU6-429P	569611
chr10	18899508	18899789	gene	120.841	218.731	0.856052	1.61327e-06	1.8554e-05	NSUN6	48564	NSUN6	-65158
chr7	19156411	19157086	gene	276.929	433.611	0.646883	1.64633e-06	1.89186e-05	TWIST1	545	AC003986.2	2855
chr16	10710951	10711385	intergenic	305.886	190.479	-0.683361	1.66174e-06	1.908e-05	EMP2	-36614	TEKT5	10190
chr4	157892709	157893268	promoter	240.241	387.222	0.688682	1.69313e-06	1.94246e-05	PDGFC	-443	AC093325.1	-1118
chr1	115047842	115048120	gene	470.294	214.913	-1.12981	1.71644e-06	1.96759e-05	TRIM33	5799	PKMP1	-32479
chr17	4870291	4870903	promoter	815.153	579.592	-0.492032	1.7227e-06	1.97314e-05	SPAG7	569	CAMTA2	690
chr10	82295707	82296179	promoter	308.845	470.208	0.606415	1.74556e-06	1.9977e-05	AC021028.1	-246	TSPAN14	3065
chr7	80550460	80550720	gene	167.904	282.502	0.750621	1.75392e-06	2.00562e-05	SEMA3C	1084	AC004972.1	51242
chr2	138266425	138266695	gene	145.625	255.936	0.813529	1.76316e-06	2.01455e-05	RNA5SP105	3219	RNA5SP105	3108
chr2	180133117	180133463	intergenic	172.04	311.865	0.858177	1.78142e-06	2.03375e-05	SESTD1	-3774	AC093911.1	-17143
chr13	40177273	40177458	promoter	144.984	257.912	0.830983	1.81811e-06	2.07394e-05	LHFPL6	298	AL512505.1	-49439
chr8	109611803	109612151	gene	258.686	149.917	-0.787036	1.83303e-06	2.08927e-05	AC022634.2	18686	TMEM74	7102
chr8	107058013	107058476	gene	236.989	558.678	1.2372	1.85056e-06	2.10754e-05	ZFPM2-AS1	14506	SLC16A14P1	-171200
chr20	49241008	49241566	gene	821.113	324.665	-1.33863	1.86737e-06	2.12495e-05	RPL36P2	3987	RPL36P2	3674
chr4	169239512	169239974	promoter	160.728	272.523	0.761757	1.92057e-06	2.18372e-05	DDX60	214	DDX60L	38143
chr14	41146169	41146779	intergenic	273.114	413.954	0.599963	1.94803e-06	2.21314e-05	LINC02315	-277629	AL352977.2	288131
chr8	62763121	62763693	gene	235.5	381.35	0.69539	1.9528e-06	2.21675e-05	AC025524.1	-25597	AC025524.1	-29367
chr7	151424777	151425149	gene	129.885	301.788	1.2163	1.96634e-06	2.23033e-05	AC093583.1	-78613	AC093583.1	-82942
chr6	114663700	114664480	promoter	384.67	580.81	0.594446	2.01815e-06	2.28724e-05	HS3ST5	118	DNAJA1P4	6557
chr19	18632826	18633522	promoter	740.804	514.615	-0.525599	2.02249e-06	2.2903e-05	ELL	-238	FKBP8	9387
chr6	65484570	65485211	gene	470.994	238.67	-0.98069	2.02717e-06	2.29375e-05	AL355357.1	-41161	AL355357.1	-46160
chr8	26308745	26309111	gene	182.191	305.363	0.745075	2.0351e-06	2.30087e-05	AC011726.3	10921	AC011726.3	8818
chr11	19940829	19941092	gene	129.388	232.637	0.846372	2.03862e-06	2.30299e-05	NAV2-AS3	61921	NAV2-AS3	59284
chr2	104662984	104663613	gene	243.195	402.053	0.725273	2.08293e-06	2.35115e-05	AC096554.1	100387	LINC01965	-30936
chr12	16500391	16500682	promoter	156.378	270.138	0.788658	2.09574e-06	2.3637e-05	MGST1	460	SUPT16HP1	51671
chr17	60965389	60965971	intergenic	939.302	573.138	-0.712706	2.11162e-06	2.37969e-05	PRELID3BP3	47218	AC005972.4	22371
chr20	60940981	60941196	gene	308.972	189.581	-0.704657	2.19195e-06	2.46823e-05	LAMA5	1278	LAMA5-AS1	9553
chr20	52305371	52305892	intergenic	395.534	1044.09	1.40036	2.20815e-06	2.48448e-05	RNU7-14P	-20335	RNU7-14P	-20395
chr20	52370096	52370358	intergenic	264.306	415.114	0.651295	2.22471e-06	2.5011e-05	AC006076.1	47629	AC006076.1	46135
chr7	109922993	109923531	intergenic	723.938	407.003	-0.830827	2.23179e-06	2.50705e-05	AC073114.1	67314	AC073114.1	66826
chr7_gl000195_random	32284	33057	intergenic	4170.74	3251.75	-0.359088	2.23623e-06	2.51003e-05	NA	999999999	NA	999999999
chr12	81662179	81662624	gene	337.066	510.805	0.599743	2.30817e-06	2.5887e-05	PPFIA2-AS1	-2052	ACSS3	7418
chr16	84884889	84885322	gene	313.813	474.468	0.596408	2.31245e-06	2.59142e-05	AC025280.1	23236	AC025280.1	22258
chr20	46306496	46306904	promoter	835.293	1302.25	0.640656	2.31772e-06	2.59525e-05	AL354813.1	55	AL354813.1	-8340
chr5	165678917	165679096	intergenic	126.383	233.158	0.883502	2.33678e-06	2.6145e-05	AC122720.1	-92482	AC122720.1	-92568
chr6	69344594	69345307	promoter	559.639	786.099	0.490214	2.34747e-06	2.62437e-05	AL391807.1	-32	AL391807.1	-5096
chr8	72273973	72274570	promoter	220.872	379.249	0.779933	2.35721e-06	2.63316e-05	EYA1	194	AC099805.1	41403
chr4	17492258	17492614	gene	331.363	200.2	-0.726968	2.37277e-06	2.64842e-05	QDPR	21420	QDPR	-30552
chr20	48702780	48703369	gene	511.404	338.818	-0.593954	2.38828e-06	2.66361e-05	UBE2V1	29420	TMEM189-UBE2V1	-5413
chr15	92433869	92434129	gene	129.185	252.143	0.964804	2.39132e-06	2.66488e-05	SLCO3A1	37074	AC105109.1	-147928
chr2	91799276	91799586	gene	198.422	382.048	0.945179	2.40037e-06	2.67284e-05	AC006453.4	3912	AC006453.2	5755
chr5	36690209	36690709	gene	264.447	404.314	0.6125	2.44054e-06	2.71541e-05	AC008957.3	22640	SLC1A3	2024
chr4	177702155	177702575	gene	135.368	239.94	0.825788	2.45558e-06	2.72998e-05	VEGFC	11515	AC093801.1	75067
chr3	193461602	193462159	intergenic	237.072	373.995	0.657691	2.46112e-06	2.73397e-05	RN7SL447P	-3371	RN7SL447P	-3618
chr3	189042536	189042884	gene	194.668	315.046	0.694549	2.474e-06	2.7461e-05	TPRG1-AS2	-84328	TPRG1	-382
chr12	18699452	18699787	gene	127.361	222.628	0.805713	2.50743e-06	2.7788e-05	ZKSCAN7P1	53634	ZKSCAN7P1	52963
chr20	52391316	52391471	intergenic	192.388	336.124	0.804973	2.50705e-06	2.7788e-05	AC006076.1	26462	AC006076.1	24968
chr11	8350432	8350698	intergenic	133.823	235.791	0.817181	2.58054e-06	2.85756e-05	LMO1	-60303	STK33	62850
chr7	80820394	80820603	promoter	126.068	248.602	0.979632	2.6063e-06	2.88381e-05	AC005008.1	-215	AC005008.1	-825
chr8	53756513	53756709	intergenic	115.899	212.827	0.876817	2.64946e-06	2.92925e-05	NPBWR1	-94380	NPBWR1	-97065
chr6	134430689	134430998	intergenic	213.031	345.438	0.697367	2.67462e-06	2.95474e-05	HMGA1P7	6029	HMGA1P7	5529
chr1	65933267	65933569	gene	303.461	460.409	0.601403	2.68885e-06	2.96811e-05	AC119800.1	-18671	AC119800.1	-26452
chr4	159015912	159016243	intergenic	217.052	380.218	0.808789	2.70415e-06	2.98257e-05	AC098679.4	15226	AC098679.4	14574
chr6	82477069	82477581	intergenic	416.328	629.986	0.597598	2.7062e-06	2.98257e-05	AL078599.1	3397	AL078599.1	3106
chr18	20046585	20046952	intergenic	365.402	230.031	-0.66766	2.70855e-06	2.98281e-05	AC099849.1	-47512	AC099849.1	-47976
chr3	164241848	164242319	intergenic	351.553	660.238	0.909244	2.72603e-06	2.9997e-05	LINC01323	161779	LINC01323	146582
chr3	156799482	156799767	promoter	298.372	444.846	0.576192	2.78124e-06	3.05806e-05	LINC02029	-5	LINC00880	-168
chr20	18039594	18039898	promoter	280.498	166.831	-0.749605	3.05337e-06	3.35464e-05	OVOL2	85	AL160411.1	-11905
chr4	96336465	96336985	gene	158.878	366.62	1.20636	3.06698e-06	3.36431e-05	AC106881.1	-133555	AC106881.1	-136882
chr15	87167893	87168299	gene	398.051	590.687	0.56944	3.06649e-06	3.36431e-05	AC012229.1	6270	AC012229.1	5401
chrX	103690244	103690651	intergenic	170.499	287.159	0.752092	3.09091e-06	3.38791e-05	IL1RAPL2	-120548	ESX1	-195728
chr2	163174593	163175617	promoter	566.474	788.905	0.477843	3.15097e-06	3.45103e-05	IFIH1	107	IFIH1	-51516
chr12	119616299	119616811	promoter	213.073	335.781	0.656174	3.16333e-06	3.46187e-05	HSPB8	108	AC084880.3	3298
chr1	192637619	192637848	intergenic	110.651	206.314	0.898825	3.18981e-06	3.48812e-05	RGS13	32465	RGS13	8298
chr4	44450603	44451162	promoter	433.368	710.477	0.713195	3.20738e-06	3.5046e-05	KCTD8	-59	AC131951.1	756
chrX	124338975	124339645	intergenic	337.792	501.227	0.569329	3.2326e-06	3.5294e-05	AL008707.1	-1124	AL008707.1	-1656
chr17	65373231	65373613	promoter	776.248	552.275	-0.491131	3.26108e-06	3.55772e-05	PITPNC1	25	PSMD12	-39390
chr15	101003797	101004048	gene	302.579	182.228	-0.731564	3.33322e-06	3.6336e-05	CERS3	81276	CERS3-AS1	25804
chr6	64794033	64794520	gene	293.419	653.786	1.15585	3.40565e-06	3.70606e-05	GCNT1P4	226942	GCNT1P4	226615
chr13	30682865	30683370	promoter	217.609	366.747	0.753048	3.40763e-06	3.70606e-05	LINC00365	-106	LINC00365	-5802
chr9	34458279	34458856	promoter	462.909	295.9	-0.645618	3.40712e-06	3.70606e-05	FAM219A	0	RN7SKP24	-20334
chr1	202056135	202056414	intergenic	318.276	140.91	-1.17551	3.42467e-06	3.7217e-05	CRIP1P3	-9612	CRIP1P3	-9830
chr3	35304893	35305300	intergenic	166.918	311.667	0.900867	3.44389e-06	3.7397e-05	RNU6-243P	-6659	RNU6-243P	-6764
chr6	50818074	50818414	intergenic	168.166	288.163	0.777006	3.45122e-06	3.74243e-05	RPS17P5	7130	TFAP2B	2919
chr12	68633848	68634178	intergenic	233.208	358.308	0.619581	3.45175e-06	3.74243e-05	IL22	13373	IFNG-AS1	5548
chr15	67399316	67399663	gene	223.792	358.299	0.679005	3.49105e-06	3.78211e-05	AC012568.1	39786	AC012568.1	35582
chr7	147939446	147939858	gene	240.902	372.462	0.628646	3.66685e-06	3.96949e-05	RN7SL72P	-195749	CNTNAP2	-178437
chr1	197743897	197744829	promoter	812.851	1096.29	0.431568	3.70855e-06	4.01153e-05	DENND1B	462	AL365258.1	13269
chr1	64058916	64059563	promoter	295.452	453.321	0.61761	3.71446e-06	4.01483e-05	ITGB3BP	151	EFCAB7	20876
chr2	76483858	76484265	intergenic	293.148	485.772	0.728648	3.73608e-06	4.03508e-05	AC073091.1	1960	AC073091.1	1098
chr4	105492520	105492768	gene	128.088	220.4	0.782989	3.80794e-06	4.10953e-05	AC004063.1	14527	AC004063.1	2611
chr10	8670348	8670679	intergenic	189.001	303.849	0.684966	3.83116e-06	4.1314e-05	CHCHD3P1	8617	CHCHD3P1	7943
chr3	151608519	151609069	gene	436.243	760.709	0.802212	3.86135e-06	4.16075e-05	SUCNR1	17363	SUCNR1	6388
chr11	85506860	85507414	gene	123.442	303.364	1.29722	3.88972e-06	4.1881e-05	SYTL2	15064	AP000974.1	56463
chr8	95003659	95004053	intergenic	409.057	700.467	0.776017	3.93063e-06	4.2289e-05	AC105081.1	-16853	AC105081.1	-16957
chr13	37006160	37006623	gene	179.827	303.018	0.75279	3.97177e-06	4.26988e-05	CCNA1	734	CCNA1	-10626
chr20	53445829	53446088	intergenic	165.074	298.262	0.853467	4.0668e-06	4.36869e-05	RNU4ATAC7P	30391	RNU4ATAC7P	30268
chr13	99136656	99137057	gene	175.453	287.481	0.712385	4.14167e-06	4.44571e-05	FARP1-AS1	-48763	FARP1	29427
chr5	153899007	153899286	intergenic	131.068	235.435	0.845007	4.16178e-06	4.46388e-05	AC026688.1	26010	AC026688.1	24844
chr12	76337947	76338613	gene	191.287	546.091	1.5134	4.16891e-06	4.4681e-05	RN7SL734P	13629	RN7SL734P	13334
chr4	109039637	109039995	gene	329.731	481.006	0.544763	4.20837e-06	4.50695e-05	LEF1-AS1	-48865	LEF1	-71115
chr20	52814642	52814792	intergenic	277.626	452.356	0.704315	4.24703e-06	4.54194e-05	PFDN4	-9669	PFDN4	-29873
chr6	84418350	84418943	gene	266.872	414.935	0.636738	4.24753e-06	4.54194e-05	SNAP91	762	AL136972.1	-27596
chr1	204288664	204288958	gene	185.788	339.371	0.869206	4.26515e-06	4.55715e-05	AL592114.1	27574	AL592114.1	27093
chr11	118790505	118790834	gene	279.576	429.634	0.61987	4.27152e-06	4.55715e-05	UPK2	-5203	MIR4492	9174
chr3	186288041	186288536	promoter	1158.76	859.074	-0.43173	4.27004e-06	4.55715e-05	TBCCD1	42	AC068631.1	8976
chr20	61002333	61002857	promoter	658.644	448.635	-0.553958	4.28742e-06	4.57064e-05	RBBP8NL	-7	RBBP8NL	-17302
chr7	90033072	90033313	promoter	275.826	416.728	0.595348	4.33128e-06	4.61388e-05	AC006153.1	444	GTPBP10	12424
chr1	207494393	207495313	promoter	1676.72	1285.13	-0.383723	4.37657e-06	4.65505e-05	CD55	0	AL596218.1	12217
chr1	234859818	234860502	promoter	696.955	496.127	-0.490356	4.37326e-06	4.65505e-05	LINC01132	371	AL160408.6	4194
chr6	119399158	119399483	gene	139.554	244.581	0.809488	4.50646e-06	4.78957e-05	MIR548B	-9013	MIR548B	-9108
chr10	63808835	63809169	gene	159.959	343.911	1.10433	4.56519e-06	4.84831e-05	AL671972.1	-66972	ARID5B	-47700
chr4	13908902	13909333	gene	271.815	553.314	1.02547	4.58457e-06	4.8652e-05	AC095052.1	-69672	LINC01182	-69580
chr1	115632074	115632764	promoter	258.042	395.012	0.614292	4.59097e-06	4.86831e-05	TSPAN2	-299	LINC01765	-12859
chr17	63624426	63624759	gene	346.638	507.41	0.549719	4.65781e-06	4.93544e-05	AC004805.1	12557	CEP112	7063
chr2	221142193	221142992	gene	501.39	328.899	-0.608288	4.76982e-06	5.05032e-05	AC114765.3	85993	AC093083.1	65381
chr7	11301125	11301669	gene	837.591	599.114	-0.483414	4.78798e-06	5.06397e-05	NPM1P11	-3236	NPM1P11	-4089
chr10	92166889	92167371	gene	528.395	306.119	-0.787523	4.78995e-06	5.06397e-05	AL391704.1	-46797	AL391704.2	-4852
chr4	179477937	179478325	intergenic	148.376	361.711	1.28558	4.80766e-06	5.07886e-05	RNA5SP173	150282	RNA5SP173	150148
chr3	87255218	87255690	intergenic	232.024	494.224	1.09089	4.8648e-06	5.13535e-05	MIR4795	19972	MIR4795	19885
chr2	88959107	88959422	intergenic	358.608	191.766	-0.90306	4.88813e-06	5.15609e-05	RPIA	-31897	AC062029.1	27926
chr20	55651133	55651407	intergenic	241.371	376.19	0.640209	4.9757e-06	5.24452e-05	AL117380.1	21424	AL117380.1	21374
chrX	103580538	103580768	intergenic	126.469	221.978	0.81163	4.99375e-06	5.25958e-05	ESX1	-81040	ESX1	-85934
chr15	99366365	99366705	gene	158.988	397.338	1.32145	4.99765e-06	5.25974e-05	MIR4714	38880	MIR4714	38805
chr6	147513516	147513870	gene	117.857	207.765	0.817915	5.05273e-06	5.31371e-05	STXBP5	-11868	LUADT1	11566
chr13	47370995	47371565	promoter	633.793	892.298	0.493514	5.1074e-06	5.36717e-05	ESD	86	ESD	-25889
chr14	60043051	60043661	promoter	530.845	758.446	0.514757	5.22401e-06	5.4856e-05	CCDC175	192	RTN1	19338
chr3	186470812	186471205	gene	120.352	281.448	1.2256	5.25652e-06	5.51219e-05	PSMD10P2	-7473	PSMD10P2	-8829
chr8	27474608	27475101	intergenic	203.55	325.886	0.678979	5.2572e-06	5.51219e-05	CLU	-2307	CLU	-20420
chr5	9523384	9523954	promoter	256.243	387.259	0.595788	5.27034e-06	5.52183e-05	AC027335.1	-380	AC027335.1	-3704
chr1	188340458	188340850	intergenic	135.792	315.121	1.21451	5.38209e-06	5.6347e-05	AL592447.1	-128846	AL592447.1	-129384
chr1	108115144	108115548	gene	140.152	237.254	0.759447	5.40947e-06	5.65913e-05	AC114491.1	67521	VAV3	-1564
chr14	55894182	55894491	gene	123.462	286.398	1.21396	5.50605e-06	5.75587e-05	RPL21P6	-13560	RPL21P6	-14062
chr5	58858704	58859159	gene	145.149	401.572	1.46812	5.6318e-06	5.88295e-05	NDUFB4P2	34244	NDUFB4P2	33855
chr5	167828946	167829268	gene	312.14	189.381	-0.7209	5.663e-06	5.91113e-05	RARS	-84343	WWC1	-70200
chr5	128797213	128797445	promoter	241.182	378.031	0.648381	5.6813e-06	5.92581e-05	ADAMTS19-AS1	-948	ADAMTS19-AS1	-2077
chr3	146220804	146221843	intergenic	462.836	847.404	0.872549	5.6936e-06	5.93422e-05	AC069528.2	3022	AC069528.2	1033
chr20	14200673	14201305	gene	482.3	226.892	-1.08793	5.75654e-06	5.99536e-05	RN7SL864P	-2698	RN7SL864P	-2986
chr4	80994198	80994477	gene	192.362	317.678	0.723741	5.79621e-06	6.03219e-05	KPNA2P1	-6348	KPNA2P1	-7937
chr2	3832885	3833458	gene	236.046	411.391	0.801438	5.96634e-06	6.20464e-05	AC010907.1	-81429	DCDC2C	-61828
chr3	151533885	151534082	gene	135.766	238.304	0.811689	5.98002e-06	6.21426e-05	AADAC	2158	AC068647.2	7947
chr5	83680245	83680731	promoter	189.134	301.185	0.67124	6.03889e-06	6.26699e-05	EDIL3	122	AC113383.1	-106094
chr1	191670967	191671686	intergenic	410.55	182.915	-1.16639	6.03971e-06	6.26699e-05	AL954650.1	-173298	AL359081.1	156510
chr3	122084432	122084770	gene	154.308	260.837	0.757329	6.06434e-06	6.28788e-05	CCDC58	17476	CCDC58	-6163
chr1	109782653	109783079	intergenic	152.135	328.612	1.11104	6.36176e-06	6.59139e-05	CELSR2	-9775	SARS	2076
chr12	65283645	65284039	gene	542.482	357.382	-0.602106	6.38309e-06	6.60859e-05	LINC02389	6668	TBC1D30	9031
chr10	63872030	63872494	intergenic	457.858	312.629	-0.550449	6.40797e-06	6.62946e-05	AL671972.1	-3712	AL671972.1	-3797
chr8	126441458	126441647	intergenic	157.414	263.133	0.74123	6.47164e-06	6.68546e-05	TRIB1	-1010	TRIB1	-9093
chr12	82708222	82708658	gene	645.835	440.616	-0.551645	6.46711e-06	6.68546e-05	AC083811.1	28048	AC083811.1	27935
chr17	17875669	17876279	promoter	890.552	664.209	-0.423062	6.49119e-06	6.70071e-05	DRC3	-153	ATPAF2	4749
chr4	42826452	42826955	intergenic	173.555	341.817	0.977833	6.54807e-06	6.75445e-05	RN7SKP82	-67709	RN7SKP82	-67930
chr10	82868341	82868959	intergenic	275.008	632.902	1.20251	6.56116e-06	6.76296e-05	RPA2P2	28440	RPA2P2	27646
chr6	117198108	117198609	promoter	175.872	293.632	0.739489	6.60171e-06	6.79976e-05	RFX6	-16	RFX6	-54966
chr12	101853591	101853950	intergenic	140.047	292.885	1.06442	6.63741e-06	6.83151e-05	RNU5E-5P	-6712	RNU5E-5P	-6826
chr4	106507082	106507632	gene	215.908	336.854	0.641706	6.71742e-06	6.90878e-05	ARHGEF38-IT1	24609	ARHGEF38-IT1	15963
chr15	70616422	70616881	gene	476.865	298.068	-0.677942	6.77966e-06	6.96768e-05	AC048383.1	2736	AC048383.1	-2428
chr7	93519794	93520379	promoter	428.614	698.522	0.704625	6.79177e-06	6.97501e-05	AC002076.1	-138	AC002076.1	-2825
chr2	103280930	103281230	gene	266.895	436.575	0.709958	6.88876e-06	7.06943e-05	SLC9A2	44914	SLC9A2	-46696
chr20	52826051	52826177	gene	144.79	259.3	0.840664	7.03359e-06	7.21277e-05	PFDN4	1728	PFDN4	-18476
chr15	69886719	69887316	gene	910.857	651.279	-0.483949	7.28382e-06	7.46392e-05	PCAT29	2549	DRAIC	23239
chr2	165811615	165812158	promoter	171.383	283.378	0.725499	7.31399e-06	7.48935e-05	SLC38A11	147	SLC38A11	-59190
chr19	49140615	49141070	promoter	441.915	296.663	-0.574943	7.34709e-06	7.51775e-05	DBP	-148	CA11	356
chr2	209460501	209460707	gene	204.096	323.753	0.665648	7.38706e-06	7.55313e-05	AC019185.3	78971	AC019185.2	55467
chr7	16137736	16138116	gene	144.527	334.755	1.21176	7.48831e-06	7.64855e-05	AC006035.1	-8666	AC006035.1	-9230
chr12	60660458	60660605	intergenic	225.182	355.875	0.660281	7.4913e-06	7.64855e-05	AC087883.1	50756	AC087883.1	50367
chr12	132221710	132222217	gene	285.299	434.386	0.606501	7.72047e-06	7.87679e-05	AC117500.3	20627	AC117500.3	19547
chr17	59328336	59328693	gene	143.924	617.612	2.10139	7.9066e-06	8.06082e-05	AC005746.3	104000	AC005746.3	103609
chr4	93520205	93520516	gene	282.019	429.554	0.607047	7.97223e-06	8.11592e-05	MTND1P19	-103135	MTND1P19	-103448
chr6	21593674	21594069	gene	389.79	246.646	-0.660258	7.97082e-06	8.11592e-05	SOX4	872	SOX4	-4977
chr2	54216467	54217041	gene	260.313	500.207	0.942275	8.0063e-06	8.14468e-05	PSME4	-18778	AC008280.1	39935
chr10	105649950	105650352	gene	323.15	543.186	0.749242	8.08141e-06	8.21512e-05	AL133355.1	-10633	STN1	-7851
chr12	118539932	118540217	gene	110.162	199.827	0.859123	8.11501e-06	8.2433e-05	PEBP1	-33588	AC131238.1	35545
chr11	80429702	80430295	intergenic	688.073	476.081	-0.531354	8.15477e-06	8.27768e-05	AP002759.1	43869	AP002759.1	32244
chr20	56273204	56273776	gene	808.567	1098.64	0.442273	8.34419e-06	8.4577e-05	NKILA	-11749	NKILA	-14345
chr20	46083719	46084670	intergenic	2900.11	2133.83	-0.44266	8.33896e-06	8.4577e-05	AL353777.1	23558	AL353777.1	22763
chr12	109085261	109085746	gene	394.143	571.02	0.534821	8.35461e-06	8.46214e-05	RNU7-169P	23279	RNU7-169P	23220
chrX	139139115	139139399	intergenic	151.207	261.877	0.79236	8.42341e-06	8.52566e-05	HNRNPA3P3	24754	HNRNPA3P3	23619
chr11	27195270	27195851	gene	313.526	676.152	1.10876	8.5436e-06	8.64106e-05	BBOX1-AS1	46098	BBOX1	46205
chr7	109957909	109958389	intergenic	160.441	450.078	1.48814	8.57967e-06	8.67128e-05	AC073114.1	102201	AC073114.1	101713
chr11	69069191	69069701	gene	254.906	402.761	0.659955	8.63043e-06	8.7163e-05	IFITM9P	1827	IFITM9P	1433
chr17	14204070	14204507	promoter	1104.51	820.555	-0.428735	8.65682e-06	8.73666e-05	HS3ST3B1	-111	AC005224.4	-4532
chr12	4140224	4140743	intergenic	468.618	312.326	-0.585357	8.66516e-06	8.73877e-05	AC007207.2	10340	AC007207.2	4660
chr3	146139507	146140433	gene	691.141	1484.93	1.10334	8.75596e-06	8.81765e-05	AC069528.1	-5581	PLSCR2	-30762
chr9	87863510	87863898	intergenic	123.682	214.54	0.794614	8.75385e-06	8.81765e-05	UBE2V1P10	89107	UBE2V1P10	88840
chr5	32586032	32586298	gene	150.363	250.872	0.738503	8.76805e-06	8.82348e-05	SUB1	54426	SUB1	-18019
chr7	151516268	151516643	gene	421.402	269.412	-0.645381	8.77921e-06	8.82837e-05	AC093583.1	12879	AC093583.1	8550
chr6	91078798	91079199	intergenic	455.88	640.898	0.491441	8.87159e-06	8.91487e-05	AL132996.1	24060	AL132996.1	6648
chr3	34053573	34053893	intergenic	302.329	449.974	0.573725	8.87892e-06	8.91583e-05	LINC01811	-147093	PDCD6IP	142535
chr5	116791225	116791816	gene	412.8	590.349	0.516126	8.97466e-06	9.00552e-05	LINC00992	40315	LINC00992	-90471
chr7	81345391	81345605	gene	128.878	259.582	1.01019	9.07536e-06	9.10005e-05	AC008163.1	-24777	HGF	-17176
chr14	70465982	70466369	gene	152.592	264.12	0.791517	9.11316e-06	9.13141e-05	RPL7AP6	-113319	SMOC1	-32906
chr7	33944461	33944954	promoter	207.192	335.292	0.694447	9.38517e-06	9.39725e-05	BMPER	184	AC008080.3	-36594
chr16	11730197	11730583	promoter	479.529	315.959	-0.601882	9.41176e-06	9.41714e-05	LITAF	-154	TXNDC11	42546
chr1	46598542	46599113	promoter	562.949	393.093	-0.518131	9.50953e-06	9.50817e-05	PIK3R3	-120	AL358075.2	-5924
chr8	104511224	104511495	gene	157.539	258.905	0.716713	9.58927e-06	9.58106e-05	RIMS2	-1616	AC012213.1	-15733
chr6	105627588	105628133	promoter	210.766	329.009	0.642486	9.61825e-06	9.60317e-05	POPDC3	8	AL359709.1	1163
chr2	173575304	173575688	gene	145.717	296.292	1.02385	9.65992e-06	9.63791e-05	RAPGEF4	-24506	RAPGEF4-AS1	-33627
chr19	48151472	48152087	gene	600.967	428.906	-0.486626	9.81723e-06	9.78788e-05	AC008985.1	15371	AC008985.1	13134
chr6	144471163	144471804	promoter	306.992	459.096	0.580592	9.91815e-06	9.88147e-05	STX11	-179	MRPL42P3	13572
chr3	181568663	181569404	intergenic	769.675	500.471	-0.620963	1.01822e-05	0.000101373	AC007547.2	-3361	AC007547.2	-3719
chr3	185826742	185827271	gene	1265.96	954.107	-0.408005	1.0431e-05	0.000103776	ETV5	1099	DGKG	-3549
chr5	15500113	15500320	promoter	212.209	331.227	0.642334	1.04506e-05	0.00010389	FBXL7	-88	AC114964.1	48297
chr18	29951979	29953034	gene	677.895	1056.75	0.640496	1.04572e-05	0.00010389	AC021224.1	-39638	HNRNPA1P7	39670
chr7	107842102	107842482	gene	140.284	241.799	0.785457	1.04809e-05	0.000104051	LAMB4	-71492	NRCAM	-54224
chr6	88875627	88876398	promoter	385.056	551.794	0.519061	1.05004e-05	0.000104171	CNR1	64	AL121835.2	-9467
chr6	140783932	140784416	intergenic	404.972	262.563	-0.625157	1.06606e-05	0.000105686	AL356137.1	197675	AL356137.1	197586
chr6	45623613	45623965	gene	157.156	357.189	1.18449	1.07073e-05	0.000106073	RNU6-515P	9948	RUNX2	-8296
chr4	69212252	69212419	gene	143.403	238.758	0.735474	1.07525e-05	0.000106446	YTHDC1	3470	MT2P1	-29886
chr6	30875592	30876010	promoter	426.433	284.148	-0.585678	1.08517e-05	0.000107352	GTF2H4	-160	RN7SL175P	889
chr16	84430115	84430518	gene	141.421	265.746	0.91005	1.10279e-05	0.000108941	ATP2C2	28183	AC010551.1	-54246
chr16	75279130	75279723	gene	381.951	665.407	0.800851	1.10265e-05	0.000108941	AC009078.3	4547	AC009078.3	465
chr1	59892646	59893191	gene	318.888	490.829	0.622173	1.10997e-05	0.000109573	FGGY	130608	AC093424.1	-137943
chr17	49538990	49539274	intergenic	239.02	362.555	0.601068	1.11644e-05	0.000110135	LINC02073	26344	LINC02073	15970
chr15	32162630	32163211	promoter	491.989	308.769	-0.672097	1.12116e-05	0.000110522	OTUD7A	70	AC026951.2	82984
chr13	110228710	110229070	intergenic	171.735	281.92	0.715101	1.12215e-05	0.000110542	LINC00676	-151739	LINC00676	-153463
chr3	64016249	64016770	intergenic	1300.9	1708.55	0.393257	1.127e-05	0.000110941	PSMD6	-6824	AC012557.2	10909
chr1	194974522	194974937	intergenic	100.673	184.112	0.870912	1.12785e-05	0.000110947	AL357932.1	-121081	AL357932.1	-121175
chr3	145833212	145833732	gene	493.952	338.07	-0.547049	1.12867e-05	0.000110951	LNCSRLR	-46501	AC107021.1	10482
chr1	201431109	201431322	intergenic	174.493	282.9	0.697119	1.14991e-05	0.000112959	AC096677.2	3057	AC096677.2	2295
chr6	97285004	97285602	promoter	421.139	602.585	0.516867	1.1549e-05	0.000113359	GPR63	35	AL033379.1	41607
chr3	64330272	64330893	gene	1024.7	1408.04	0.458483	1.15561e-05	0.000113359	AC096888.1	-100324	AC096888.1	-109924
chr8	109151973	109152360	intergenic	152.673	259.323	0.764309	1.16326e-05	0.00011403	AP001331.1	-7825	AP001331.1	-8838
chr3	64142763	64143283	gene	1248.89	695.673	-0.844162	1.1771e-05	0.000115306	PRDX3P4	-17054	PRDX3P4	-17799
chr2	11970127	11970605	intergenic	292.392	430.29	0.557403	1.19286e-05	0.000116768	MIR4262	6745	LPIN1	2832
chr6	98395734	98396105	gene	389.541	548.984	0.494987	1.20054e-05	0.000117438	MIR2113	-76487	MIR2113	-76576
chr12	75008203	75008830	intergenic	203.712	439.751	1.11016	1.2096e-05	0.000118242	AC123904.2	-41824	AC123904.2	-42122
chr1	151284074	151284358	gene	237.635	399.298	0.748719	1.21769e-05	0.00011895	RN7SL444P	-10778	RN7SL444P	-11073
chr4	156679943	156680459	promoter	616.936	833.925	0.434797	1.22169e-05	0.000119258	GUCY1B3	57	AC104083.1	21988
chr6	122931936	122932149	gene	169.729	289.275	0.769208	1.22493e-05	0.00011949	AL512283.1	-32490	AL512283.1	-33872
chr20	49279586	49279933	gene	161.879	259.922	0.683161	1.22855e-05	0.000119677	AL353653.1	17751	AL353653.1	948
chr12	81330320	81331103	gene	612.987	847.35	0.467103	1.22808e-05	0.000119677	ACSS3	518	MIR618	-1196
chr6	64237626	64237872	gene	120.913	270.464	1.16147	1.23307e-05	0.000120034	PTP4A1	6096	AL135905.1	20864
chr6	74098491	74099050	gene	222.742	344.567	0.629415	1.25392e-05	0.000121979	AC019205.1	2718	OOEP-AS1	1331
chrX	14047683	14048228	promoter	443.834	625.702	0.495456	1.26036e-05	0.00012252	GEMIN8	55	GEMIN8	-21557
chr17	62988352	62988935	intergenic	475.46	659.968	0.473072	1.27036e-05	0.000123407	AMZ2P1	-16950	GNA13	18189
chr2	9282836	9283156	promoter	229.112	351.342	0.616825	1.27148e-05	0.000123429	AC093904.1	-299	AC093904.1	-3238
chr15	52623708	52624090	gene	340.863	781.195	1.19649	1.27411e-05	0.000123599	MYO5C	-35905	MYO5A	-24419
chr13	34216779	34217185	gene	193.546	364.481	0.913169	1.27698e-05	0.000123707	AL139081.1	-14591	AL139081.1	-17082
chr4	41320930	41321920	intergenic	477.337	663.092	0.474199	1.27652e-05	0.000123707	LIMCH1	-40199	UCHL1	50954
chr1	151971197	151971761	gene	277.592	538.776	0.956717	1.28005e-05	0.000123918	AL450992.1	4472	S100A10	-16088
chr1	153643386	153643771	promoter	400.665	273.997	-0.548234	1.28881e-05	0.00012468	ILF2	-55	SNAPIN	9273
chr12	131118368	131118674	gene	134.028	227.777	0.765088	1.29013e-05	0.000124722	AC095350.1	-17395	AC095350.2	-5660
chr6	135502234	135502566	promoter	354.677	235.317	-0.5919	1.32114e-05	0.000127631	MYB	-53	MYB-AS1	13821
chr14	65433647	65434052	gene	398.236	260.654	-0.611486	1.32456e-05	0.000127874	RAB15	5643	RAB15	-21317
chr8	126464101	126464555	intergenic	383.614	674.727	0.814647	1.3333e-05	0.000128629	RN7SL590P	7521	RN7SL590P	7269
chr12	79438921	79439633	promoter	529.776	749.365	0.500287	1.33442e-05	0.000128648	AC090709.1	146	AC090709.1	-85239
chr11	67007214	67007677	gene	647.9	470.407	-0.46186	1.34654e-05	0.000129727	GRK2	-26435	KDM2A	-18111
chr9	89165834	89166296	intergenic	164.789	273.796	0.732478	1.34813e-05	0.000129791	AL353613.1	-80997	RNU2-36P	-128212
chr17	57863754	57864492	gene	796.389	1094.21	0.458339	1.36005e-05	0.000130849	AC040904.1	1949	AC040904.1	1728
chr17	57934516	57935006	intergenic	1307.55	711.949	-0.877016	1.38612e-05	0.000133265	RNU6-450P	-9857	TUBD1	2082
chr14	54419941	54420456	gene	514.943	354.769	-0.537535	1.3989e-05	0.000134402	MIR5580	-4997	BMP4	-3744
chr2	212273158	212273726	gene	333.947	672.46	1.00983	1.40773e-05	0.000135157	AC013404.1	-109529	ERBB4	-33000
chr7	33708865	33709288	intergenic	102.84	289.39	1.49262	1.40999e-05	0.000135281	AC008080.1	-56516	AC008080.1	-58990
chr10	80917387	80917803	gene	311.943	200.679	-0.636393	1.41238e-05	0.000135419	ZMIZ1	88803	AL356753.1	-157354
chr1	202074806	202075178	intergenic	247.342	372.677	0.591418	1.41828e-05	0.000135891	CRIP1P3	9105	CRIP1P3	8887
chr10	74032547	74032902	promoter	133.513	230.407	0.787208	1.44013e-05	0.00013789	DDIT4	-953	DDIT4-AS1	1948
chr8	90813879	90814183	intergenic	148.502	247.001	0.734028	1.44251e-05	0.000138024	COX6B1P6	21998	RIPK2	10741
chr1	70032888	70033257	intergenic	212.029	327.941	0.629172	1.45281e-05	0.000138914	LRRC7	-1008	SGO1P1	39465
chr3	152878287	152878754	gene	547.621	744.126	0.44237	1.45721e-05	0.00013924	AC117394.2	1042	AC117394.2	-4220
chr21	43099139	43099470	promoter	464.422	326.527	-0.508235	1.47218e-05	0.000140575	LINC00111	-36	LINC00111	-18190
chr3	194033286	194033726	intergenic	368.615	529.338	0.522073	1.47987e-05	0.000141213	LINC00887	-2915	LINC00887	-19252
chr1	233749190	233749825	promoter	491.45	333.15	-0.560872	1.49148e-05	0.000142223	KCNK1	-242	MIR4427	-10456
chr17	58645254	58645537	gene	416.861	199.088	-1.06616	1.50091e-05	0.000143025	RPSAP66	-2364	RPSAP66	-3294
chr20	48993498	48993763	intergenic	141.503	256.29	0.85694	1.52409e-05	0.000145135	RN7SL636P	52388	RN7SL636P	52098
chr20	46060939	46061518	intergenic	520.614	1189.59	1.19218	1.53831e-05	0.00014639	LINC01754	-20158	LINC01754	-40555
chr17	54731300	54731579	intergenic	158.221	262.511	0.730437	1.58721e-05	0.000150941	NOG	60379	NOG	58489
chr2	6326969	6327243	intergenic	138.061	235.399	0.769804	1.5916e-05	0.000151256	AC017053.1	138671	AC017053.1	125980
chr8	95430026	95430296	gene	188.847	299.281	0.664287	1.60282e-05	0.000152219	AC023632.6	11954	AC023632.6	9779
chr14	40862456	40862926	intergenic	159.263	590.88	1.89146	1.60803e-05	0.000152528	AL352977.2	5929	AL352977.2	4348
chr20	46093130	46093736	intergenic	4809.92	5948.12	0.30642	1.60825e-05	0.000152528	AL353777.1	14320	AL353777.1	13525
chrX	139755206	139755734	intergenic	172.704	273.082	0.66103	1.61515e-05	0.000153078	AL844175.1	14399	AL844175.1	7801
chr4	109185763	109186224	intergenic	147.197	323.637	1.13663	1.61738e-05	0.000153186	LEF1	-95882	LEF1-AS1	8002
chr5	154209336	154209789	gene	201.475	477.04	1.24351	1.63088e-05	0.000154361	MIR378H	544	MIR378H	463
chr5	81682802	81683272	intergenic	184.919	363.235	0.974012	1.64191e-05	0.000155254	ATP6AP1L	107756	ATP6AP1L	242
chr1	204542490	204542984	intergenic	297.561	489.75	0.71886	1.64254e-05	0.000155254	RNA5SP74	-11089	RNA5SP74	-11196
chr9	19926060	19926458	promoter	211.558	330.174	0.642172	1.65061e-05	0.000155912	AL591222.1	167	AL591222.1	-3675
chr5	141736558	141737016	gene	143.785	249.173	0.793238	1.70794e-05	0.000161219	SPRY4	-30768	SPRY4-IT1	-39602
chr6	32920827	32921214	promoter	410.332	271.087	-0.598033	1.72224e-05	0.000162459	AL645941.2	-122	HLA-DMA	-4630
chr21	43124432	43124680	intergenic	141.231	234.927	0.734156	1.72875e-05	0.000162963	LINC00479	11378	LINC00111	7061
chr15	99995064	99995391	intergenic	138.667	228.711	0.721898	1.72997e-05	0.000162968	AC015660.1	-23995	AC015660.1	-28013
chr1	207206038	207206413	promoter	622.518	439.773	-0.501356	1.73242e-05	0.00016309	C1orf116	-125	YOD1	10968
chr2	213412490	213413079	intergenic	359.354	560.619	0.641616	1.74206e-05	0.000163887	ERBB4	-9220	AC093865.1	33296
chr3	167458810	167459031	gene	195.024	314.684	0.69025	1.75083e-05	0.000164601	SERPINI1	5889	HMGN1P8	-46777
chr6	31371152	31371612	gene	372.152	243.524	-0.611826	1.75223e-05	0.000164622	HCP5	2903	AL645933.2	-9316
chr3	79917143	79917514	intergenic	202.804	357.556	0.818085	1.75341e-05	0.000164623	HMGB1P38	89962	HMGB1P38	89387
chr6	136887154	136887577	gene	442.386	277.574	-0.672433	1.76277e-05	0.000165391	MAP7	-15409	MAP3K5	-9180
chr5	7816352	7816639	gene	233.78	363.154	0.635432	1.7896e-05	0.000167796	MTRR	-34803	ADCY2	-13697
chr5	14871657	14872402	promoter	446.515	628.401	0.492979	1.80515e-05	0.000169141	ANKH	-143	AC016575.1	-791
chrX	136134479	136134804	intergenic	126.137	215.634	0.773599	1.81875e-05	0.000170301	GPR101	-20809	GPR101	-22334
chr10	52499363	52499793	gene	225.478	350.364	0.635867	1.82387e-05	0.000170666	ASAH2B	500	PGGT1BP1	-12871
chr6	29716727	29717053	promoter	341.457	220.638	-0.630022	1.84115e-05	0.000172169	HLA-F-AS1	-65	AL645939.3	601
chr3	190303663	190303959	gene	201.776	316.245	0.64829	1.84869e-05	0.000172758	GCNT1P3	-38573	GCNT1P3	-39146
chr6	67696813	67697170	intergenic	433.316	169	-1.3584	1.86725e-05	0.000174376	AL590874.1	162499	AL590874.1	162410
chr21	43648154	43648472	gene	160.953	263.956	0.713662	1.8947e-05	0.000176821	RNA5SP492	7030	RNA5SP492	6918
chr8	125551136	125551666	promoter	573.225	777.203	0.439189	1.90041e-05	0.000177237	NDUFB9	57	MTSS1	11630
chr8	130719932	130720541	intergenic	118.386	261.831	1.14514	1.93459e-05	0.000180304	MTRF1LP2	-20753	MTRF1LP2	-22453
chr19	47164382	47164855	promoter	610.998	450.161	-0.440726	1.93835e-05	0.000180535	DACT3	-224	PRKD2	12913
chr2	47567030	47567640	gene	604.272	418.077	-0.53143	1.94514e-05	0.000181047	AC106869.1	4877	BCYRN1	4683
chr9	115913023	115913530	promoter	320.654	462.847	0.529518	1.94902e-05	0.000181287	SLC31A2	54	FKBP15	10009
chr7	31028159	31028567	gene	355.542	237.803	-0.580253	1.95068e-05	0.000181321	GHRHR	50079	GHRHR	-4505
chr14	49972106	49972637	intergenic	688.187	365.501	-0.912926	1.95928e-05	0.000182	RNA5SP384	-46979	RNA5SP384	-47093
chr3	194489822	194490241	promoter	526.296	350.455	-0.586644	1.97038e-05	0.00018291	LINC01972	-591	LINC01972	-4064
chr10	99051978	99052629	promoter	587.566	424.598	-0.468653	1.97838e-05	0.00018353	ARHGAP19-SLIT1	89	AL359385.1	14450
chr17	46583143	46583523	intergenic	153.732	288.558	0.908444	1.99398e-05	0.000184855	HOXB1	25025	HOXB1	22555
chr8	129209894	129210107	intergenic	133.718	222.072	0.731841	2.00522e-05	0.000185652	RN7SKP226	-22749	RN7SKP226	-23047
chr2	149266895	149267324	gene	285.841	422.588	0.564037	2.00484e-05	0.000185652	RPS29P8	-85617	MBD5	-7429
chr14	95731756	95732150	gene	145.601	305.407	1.06871	2.00782e-05	0.000185701	CLMN	54289	AL117187.1	66272
chr11	63438803	63439333	promoter	504.944	344.57	-0.551328	2.00841e-05	0.000185701	ATL3	324	AP000753.2	12635
chr12	80078718	80079329	gene	433.257	665.2	0.618565	2.02675e-05	0.000187273	AC073569.2	-4900	PPP1R12A	88319
chr1	167026546	167026810	gene	245.197	369.124	0.590166	2.03349e-05	0.00018771	AL158837.1	4890	AL158837.1	-1100
chr20	19765242	19765510	gene	341.55	183.382	-0.897247	2.03415e-05	0.00018771	AL121761.2	-26696	AL121761.1	-24942
chr9	77698193	77698462	gene	169.007	271.931	0.686163	2.05237e-05	0.000189221	NMRK1	4804	NMRK1	-22838
chr9	33161624	33161994	gene	317.668	204.773	-0.633494	2.05322e-05	0.000189221	B4GALT1-AS1	-5164	RNU4ATAC15P	-12483
chr8	110463204	110463467	gene	367.674	549.795	0.580465	2.05552e-05	0.000189308	AC021001.1	-19024	AC021001.1	-20009
chr1	107858255	107858782	gene	200.054	413.752	1.04838	2.06262e-05	0.000189837	NTNG1	175889	NTNG1	-167560
chr14	89241806	89242251	gene	248.373	441.571	0.830135	2.10381e-05	0.000193416	EML5	17066	AL121768.1	43923
chr11	36171295	36171733	gene	140.114	231.416	0.723891	2.10426e-05	0.000193416	AC129502.1	-46284	AC129502.1	-47936
chr17	49823428	49823664	gene	123.5	207.472	0.748407	2.10987e-05	0.000193803	AC002090.1	17210	AC002090.1	15074
chr20	46122271	46122933	promoter	1378.96	1041.08	-0.405495	2.11319e-05	0.000193981	RNU6-563P	-774	RNU6-563P	-880
chr17	64499039	64499731	gene	294.381	426.162	0.533716	2.12486e-05	0.000194925	PRKCA-AS1	-86414	PRKCA-AS1	-105198
chr1	183029614	183029858	gene	176.447	277.768	0.654648	2.13068e-05	0.000195331	LAMC1	37141	AL354953.1	77801
chr2	889058	889484	intergenic	619.529	435.455	-0.508646	2.13291e-05	0.000195407	LINC01939	11865	LINC01939	6631
chr6	144651732	144652023	gene	400.168	266.973	-0.583915	2.13878e-05	0.000195817	AL024474.2	2558	AL024474.2	-19042
chr5	116283652	116283930	intergenic	232.092	364.093	0.649614	2.14498e-05	0.000196256	AC093534.1	71583	AC093534.1	71453
chr7	89348355	89348629	intergenic	357.183	529.675	0.568445	2.15025e-05	0.000196611	RNU6-274P	35547	RNU6-274P	35442
chr10	79679471	79679861	gene	163.81	271.315	0.727947	2.17237e-05	0.000198504	DLG5	6617	RN7SL284P	-7634
chr1	74822183	74822616	gene	232.022	482.343	1.0558	2.19169e-05	0.000200138	AC093158.1	22085	AC093158.1	-15136
chr20	9423336	9423847	gene	657.821	381.364	-0.786527	2.20167e-05	0.000200919	LAMP5	-71413	PLCB4	-38296
chr4	11430271	11430944	gene	500.862	678.398	0.437721	2.20504e-05	0.000201095	HS3ST1	780	RNA5SP156	-14932
chr6	80340583	80341118	promoter	296.427	432.725	0.545771	2.21434e-05	0.000201812	SH3BGRL2	-149	AL451064.2	55604
chr4	14857998	14858359	gene	212.655	332.619	0.645358	2.27326e-05	0.000206954	LINC00504	31613	CPEB2-AS1	53406
chr6	7261396	7261840	intergenic	627.375	437.741	-0.51925	2.27372e-05	0.000206954	AL139095.4	-14646	SSR1	6921
chr9	130860512	130860861	gene	336.123	220.8	-0.606246	2.27767e-05	0.00020718	AL360268.1	-3951	AL360268.1	-7438
chr4	113436706	113437257	promoter	185.813	301.193	0.696838	2.28671e-05	0.000207735	NEUROG2	345	NEUROG2	-2309
chr8	129154210	129154697	intergenic	550.364	251.669	-1.12886	2.28675e-05	0.000207735	MIR1208	-7908	MIR1208	-7979
chr4	94124935	94125167	gene	150.264	249.04	0.728873	2.28837e-05	0.000207748	AC110800.1	115885	AC110800.1	114723
chr3	151984521	151984699	gene	144.385	242.322	0.747	2.29562e-05	0.000208271	MBNL1-AS1	2733	MBNL1-AS1	-4205
chr8	125865596	125865791	gene	119.398	207.212	0.795326	2.31527e-05	0.000209918	AC100858.3	4063	MIR4662B	-31473
chr5	82769316	82769621	gene	219.557	334.063	0.60552	2.31885e-05	0.000210107	VCAN	2184	FTH1P9	46620
chr1	51086368	51086964	gene	233.885	370.58	0.663985	2.33042e-05	0.000211018	RNU6-1026P	38590	RNU6-1026P	38484
chr3	62869781	62870353	intergenic	192.666	563.103	1.54729	2.38495e-05	0.000215817	CADPS	-9004	AC096915.1	-42489
chr3	93692328	93692936	promoter	398.333	550.761	0.467451	2.38894e-05	0.000216038	PROS1	277	RNU6-511P	-3346
chr4	161240370	161240667	intergenic	268.882	396.792	0.561408	2.40225e-05	0.000216961	AC093853.1	202943	AC093853.1	202462
chr3	80745467	80745818	intergenic	438.19	242.046	-0.856275	2.40101e-05	0.000216961	LINC02050	-68405	AC068756.1	64550
chr3	63848702	63850420	promoter	3058.23	3759.81	0.297962	2.40789e-05	0.000217191	THOC7	17	THOC7-AS1	2067
chr8	90889522	90889895	intergenic	304.083	188.432	-0.690418	2.40728e-05	0.000217191	RNU6-925P	23342	RNU6-925P	23240
chr1	227002815	227003138	intergenic	140.143	257.457	0.877429	2.4108e-05	0.000217314	RPS27P5	33774	RPS27P5	33532
chr10	29228760	29229058	intergenic	121.95	211.489	0.79429	2.43724e-05	0.000219273	RPL21P93	-40497	RPL21P93	-40984
chrX	139173452	139173900	promoter	179.234	286.261	0.675483	2.43647e-05	0.000219273	AL589987.1	-226	AL589987.1	-1043
chr13	46709279	46709613	gene	507.527	355.102	-0.515252	2.43691e-05	0.000219273	AL137141.1	17447	LCP1	-9391
chr9	12814484	12814757	promoter	126.524	232.455	0.877546	2.4915e-05	0.000224011	LURAP1L-AS1	-277	LURAP1L	-7508
chr3	194053968	194054426	intergenic	201.414	310.732	0.625502	2.52195e-05	0.000226458	CPN2	17859	CPN2	6297
chr19	41769615	41770488	gene	781.607	568.278	-0.459846	2.52055e-05	0.000226458	HNRNPUL1	1650	AXL	2381
chr15	82554601	82555249	promoter	608.346	426.157	-0.513507	2.53816e-05	0.000227768	EFL1	178	SAXO2	-22345
chr5	28862697	28863208	intergenic	121.508	219.114	0.850635	2.55432e-05	0.000229071	AC010385.2	35427	AC010385.2	34939
chr5	114598502	114598707	promoter	164.215	261.905	0.673457	2.55893e-05	0.000229338	PGGT1B	-36	AC008494.3	-539
chr5	161372055	161372364	gene	114.294	203.493	0.832226	2.58952e-05	0.000231931	GABRG2	-54853	AC021079.1	-34951
chr2	207024091	207024672	promoter	781.217	563.324	-0.47176	2.64185e-05	0.000236467	NDUFS1	-55	SNORD51	-2298
chr21	35319796	35320314	gene	178.887	281.689	0.655051	2.65647e-05	0.000237623	AP000311.1	-16145	AP000569.1	19348
chr5	176853207	176853885	gene	1017.12	779.546	-0.383782	2.66963e-05	0.000238648	F12	-16970	PRR7-AS1	11958
chr3	149986601	149987041	gene	149.545	246.027	0.718235	2.69513e-05	0.000240774	LINC01214	18338	LINC01214	-3622
chr13	104535520	104535833	intergenic	274.919	399.099	0.537738	2.69949e-05	0.00024101	ATP6V1G1P7	-438359	ATP6V1G1P7	-438706
chr20	55926477	55926824	gene	162.512	264.038	0.700197	2.72647e-05	0.000243264	RAE1	584	MTND1P9	5831
chr12	67949149	67949427	gene	280.119	167.846	-0.738899	2.73797e-05	0.000244134	LINC02442	34478	LINC02408	-11617
chr16	30596860	30597299	promoter	346.489	223.533	-0.632321	2.75358e-05	0.00024537	ZNF785	11	AC002310.2	1899
chr19	50179898	50180524	gene	673.105	495.024	-0.443332	2.77322e-05	0.000246963	PRMT1	1168	BCL2L12	3039
chr17	16341929	16342390	promoter	403.619	260.694	-0.630636	2.79826e-05	0.000249035	LRRC75A-AS1	23	AC093484.5	1633
chr3	88370601	88371152	intergenic	177.939	369.718	1.05505	2.84334e-05	0.000252885	ABCF2P1	4570	ABCF2P1	2705
chr3	32299039	32299462	gene	112.622	205.776	0.869582	2.88115e-05	0.000256086	KRT18P15	-1181	KRT18P15	-2470
chr2	220263606	220264111	gene	405.699	268.2	-0.5971	2.90097e-05	0.000257684	DNPEP	884	AC053503.2	-4495
chr3	187467875	187468376	intergenic	510.371	348.69	-0.549603	2.91703e-05	0.000258947	BCL6	-4611	AC072022.1	4310
chr5	26847144	26847692	intergenic	196.774	305.544	0.634839	2.95783e-05	0.000262402	AC113347.4	-97313	CDH9	33291
chr12	79693769	79694329	gene	251.844	396.567	0.655031	2.97548e-05	0.000263801	AC078917.1	-48050	AC027288.3	40936
chr1	6845013	6845503	promoter	541.799	382.473	-0.502398	2.97831e-05	0.000263872	CAMTA1	-126	AL590128.2	-1306
chr2	74210604	74211172	intergenic	556.112	384.098	-0.533902	2.98005e-05	0.000263872	AC073046.1	-1371	AC073046.1	-2581
chr10	3524423	3524842	intergenic	440.14	297.023	-0.56739	3.0062e-05	0.000266019	AL357833.1	20396	AL357833.1	4453
chr5	110074342	110075332	promoter	929.367	1199	0.367513	3.0155e-05	0.000266674	TMEM232	-181	SLC25A46	-26023
chr6	65214466	65214747	gene	224.351	340.495	0.601878	3.03897e-05	0.000268579	AL357375.1	126918	AL357375.1	91935
chr6	27440431	27441050	promoter	556.268	399.583	-0.477288	3.05482e-05	0.000269811	ZNF184	155	ZNF184	-22218
chrX	148592644	148592990	gene	209.963	392.755	0.903495	3.07005e-05	0.000270984	IDS	9817	AC244197.2	222
chr1	205253870	205254206	intergenic	224.165	339.03	0.596853	3.08561e-05	0.000272187	NUAK2	36880	TMCC2	11568
chr2	14774560	14774764	promoter	207.653	319.871	0.623316	3.08782e-05	0.00027221	AC011897.1	-553	AC011897.1	-16270
chr2	191844716	191845471	gene	556.811	400.448	-0.475572	3.10179e-05	0.00027319	AC067945.1	13198	AC067945.1	12271
chr3	117347705	117348221	intergenic	631.173	335.176	-0.913117	3.10283e-05	0.00027319	AC092691.2	46027	AC092691.1	43038
chr7	21038017	21038290	gene	142.733	234.545	0.716549	3.11278e-05	0.000273893	RPS26P30	154907	LINC01162	-24612
chr1	187478187	187478651	intergenic	152.898	402.632	1.3969	3.12324e-05	0.000274641	AL391813.1	-2169	AL391813.1	-2449
chrX	138282996	138283370	gene	286.249	429.47	0.585288	3.14338e-05	0.000276238	FGF13	21755	SNURFL	-161357
chr3	23136563	23136896	intergenic	348.359	487.096	0.483631	3.14666e-05	0.000276354	RPL24P7	-39133	RPL24P7	-39584
chr6	133452039	133452351	intergenic	281.837	432.001	0.616173	3.17269e-05	0.000278465	MTCYBP4	-19512	MTCYBP4	-19759
chr10	91403603	91404012	gene	581.119	422.722	-0.459126	3.1819e-05	0.000279098	AL157400.5	1171	AL157400.5	552
chr11	68890204	68890790	gene	625.239	447.572	-0.482288	3.19893e-05	0.000280417	AP003071.1	19536	AP003071.1	13936
chr1	219452687	219453100	intergenic	124.78	491.241	1.97704	3.21079e-05	0.00028128	AC096642.1	8777	AC096642.1	6165
chr5	32443918	32444247	gene	197.738	315.575	0.674389	3.24499e-05	0.000284099	ZFR	783	MIR579	-49598
chr2	35867	36275	intergenic	650.495	463.639	-0.488536	3.25687e-05	0.000284961	FAM110C	10798	FAM110C	2743
chr7	80702948	80703215	intergenic	182.565	363.439	0.993303	3.26967e-05	0.000285724	AC004972.1	-99042	AC004972.1	-101249
chr14	69095385	69096010	promoter	266.996	166.859	-0.678191	3.26824e-05	0.000285724	AL121820.2	-536	AL121820.2	-1814
chr5	116822596	116823131	gene	621.565	348.705	-0.833895	3.3091e-05	0.00028899	LINC00992	71658	LINC00992	-59128
chr6	30684942	30685539	promoter	641.149	468.494	-0.452628	3.31996e-05	0.000289757	MDC1	424	MDC1-AS1	4280
chr8	104524317	104524560	gene	196.555	308.185	0.648868	3.3304e-05	0.000290487	AC012213.1	-10535	AC012213.1	-28812
chr4	172733654	172734678	gene	353.948	499.277	0.496301	3.34883e-05	0.000291913	GALNTL6	761	LINC02174	-210332
chr3	9958543	9958864	promoter	347.93	489.151	0.491482	3.36155e-05	0.00029284	IL17RC	-54	IL17RE	618
chr5	121814737	121815257	promoter	513.473	340.541	-0.59246	3.36419e-05	0.000292887	MGC32805	-216	SNCAIP	15084
chr5	82770240	82770561	gene	161.239	262.806	0.704795	3.37623e-05	0.000293753	VCAN	3116	FTH1P9	47552
chr12	107711851	107712306	promoter	501.391	353.077	-0.505952	3.411e-05	0.000296594	BTBD11	-111	SETP7	46456
chr3	184279159	184279603	promoter	756.667	557.371	-0.441021	3.41826e-05	0.000297041	EPHB3	-191	LINC01840	-14879
chr11	86748649	86749120	promoter	354.326	502.159	0.503065	3.44278e-05	0.000298986	TMEM135	-1	HNRNPCP8	12066
chr20	46927638	46928161	intergenic	663.169	458.454	-0.532597	3.44777e-05	0.000299234	LINC00494	-60793	LINC00494	-71471
chrX	115085085	115085579	promoter	260.689	502.754	0.947522	3.45232e-05	0.000299444	DANT2	89	RN7SL712P	23469
chr16	23568404	23569150	promoter	1003.26	751.628	-0.416601	3.47361e-05	0.000301103	UBFD1	94	AC008870.2	-12239
chr1	85513827	85514325	promoter	168.885	266.848	0.659979	3.54165e-05	0.000306811	MCOLN3	105	MCOLN3	-30311
chr14	52031691	52032174	gene	364.914	228.382	-0.676106	3.54398e-05	0.000306824	FRMD6-AS2	34736	RNU6-1033P	39624
chr6	68389419	68389874	intergenic	229.455	465.195	1.01963	3.57364e-05	0.000309201	RNU6-280P	133102	RNU6-280P	133000
chr14	38036144	38036608	promoter	304.407	621.015	1.02863	3.6648e-05	0.000316892	AL121790.2	-77	AL121790.2	-11013
chr8	108907843	108908185	intergenic	148.454	240.833	0.698016	3.68319e-05	0.000318286	RNA5SP275	11292	RSPO2	3530
chr2	152714153	152714446	gene	139.652	231.584	0.7297	3.71886e-05	0.00032117	ARL5A	-29294	CACNB4	-25017
chr3	193830305	193830652	intergenic	176.258	275.098	0.642257	3.74931e-05	0.0003236	AC080129.2	18510	AC080129.1	3516
chr5	87979445	87979689	gene	140.87	228.219	0.696052	3.77867e-05	0.000325933	LINC00461	7290	AC008525.1	8895
chr9	99824661	99825218	intergenic	130.235	212.684	0.707593	3.82278e-05	0.000329536	TCEA1P1	-5091	TCEA1P1	-5969
chr2	11076327	11076680	intergenic	319.946	473.789	0.566413	3.82863e-05	0.000329837	KCNF1	24440	KCNF1	22153
chr5	135389353	135389667	gene	147.865	247.592	0.743687	3.84624e-05	0.00033115	TGFBI	24926	TGFBI	-9996
chr3	148661398	148661648	gene	237.673	358.027	0.591087	3.87924e-05	0.000333693	AC092979.1	16375	UBQLN4P1	42132
chr1	76189935	76190635	promoter	483.839	661.215	0.450591	3.88292e-05	0.000333693	ACADM	253	AL357314.1	-14597
chr11	18417416	18417957	gene	624.022	457.591	-0.44754	3.8811e-05	0.000333693	LDHA	1751	MIR3159	8280
chr1	145470164	145470710	promoter	858.992	650.596	-0.400882	3.90283e-05	0.000335199	POLR3GL	-50	AC243547.2	231
chr7_gl000195_random	31724	32170	intergenic	3049.7	2338.19	-0.383274	3.90841e-05	0.000335341	NA	999999999	NA	999999999
chr17	61904698	61905144	promoter	801.392	606.651	-0.401642	3.90927e-05	0.000335341	PSMC5	409	PSMC5	-4464
chr1	57154173	57154652	gene	268.034	444.409	0.729473	3.9358e-05	0.000337409	PRKAA2	43417	PRKAA2	-26594
chr8	125763736	125764065	intergenic	326.622	516.447	0.660999	3.94016e-05	0.000337577	MTSS1	-23231	AC100858.3	59567
chr18	47376102	47376433	gene	150.232	245.322	0.707484	3.96387e-05	0.0003394	AC090227.1	-12275	SNHG22	-1160
chr11	19463810	19464183	gene	133.57	260.235	0.962226	3.97555e-05	0.000340192	RNA5SP335	-40469	RNA5SP335	-40577
chr20	56566282	56566634	intergenic	192.201	309.579	0.687696	3.98914e-05	0.000341147	LINC01742	-12502	LINC01742	-13245
chr2	65609967	65610421	gene	224.167	447.114	0.99607	4.02736e-05	0.000344205	AC012370.1	-2376	AC012370.1	-9360
chr6	28351073	28351604	gene	399.274	260.083	-0.618406	4.03506e-05	0.000344653	ZSCAN12	16171	ZSCAN12	-4606
chr10	80280843	80281163	gene	128.826	239.303	0.89342	4.06872e-05	0.000347317	AL583852.1	30472	AL583852.1	17145
chr3	133524374	133524937	gene	538.156	719.11	0.418188	4.07231e-05	0.000347411	AC080128.2	21033	AC080128.2	9172
chr5	179125358	179126059	gene	1022.88	753.066	-0.441795	4.09856e-05	0.000349438	CBY3	-17734	HMGB3P22	3940
chr10	49863933	49864597	promoter	272.602	404.754	0.570247	4.10777e-05	0.00035001	ARHGAP22	44	AC068898.1	7979
chr11	27493988	27494535	promoter	855.78	627.809	-0.446914	4.14589e-05	0.000353044	LGR4	59	AC100771.2	-9717
chr9	134248733	134249167	intergenic	511.233	363.44	-0.492263	4.17218e-05	0.000355066	PRRC2B	-20530	PLPP7	64302
chr1	218337471	218337702	intergenic	109.01	210.085	0.946511	4.20906e-05	0.000357987	RNU1-141P	34449	RNU1-141P	34293
chr10	91011184	91011924	gene	1172.48	911.026	-0.364	4.24047e-05	0.00036044	IFIT2	-31897	LIPA	-38228
chr12	103310990	103311280	gene	147.974	249.467	0.753501	4.26539e-05	0.000362338	AC069227.1	9247	AC069227.1	9157
chr7	112556311	112556800	gene	150.646	242.643	0.687667	4.31426e-05	0.000366268	BMT2	23414	HRAT17	38145
chr11	24518265	24518880	promoter	370.909	526.87	0.506384	4.38787e-05	0.000372292	LUZP2	56	AC115990.1	-204547
chr2	191914833	191915248	gene	154.561	250.098	0.694322	4.39824e-05	0.000372945	AC067945.3	28788	AC067945.3	18001
chr20	6748023	6748918	promoter	571.435	773.244	0.436336	4.42483e-05	0.000374973	BMP2	159	BMP2	-12455
chr10	69913267	69913724	gene	266.673	415.761	0.640683	4.43056e-05	0.000375231	RN7SKP202	-4340	RN7SKP202	-4668
chr2	137181089	137181295	intergenic	173.065	264.625	0.612632	4.47008e-05	0.000378349	RN7SKP141	33290	RN7SKP141	32954
chr16	57769190	57769713	promoter	473.006	329.102	-0.523323	4.48935e-05	0.000379522	KATNB1	-190	DRC7	3735
chr19	42806476	42806927	promoter	314.824	204.858	-0.619921	4.48847e-05	0.000379522	PRR19	451	PAFAH1B3	-5516
chr12	23678499	23678929	intergenic	178.009	271.95	0.611388	4.59679e-05	0.000388371	AC087260.1	-112193	SOX5	3720
chr3	64671382	64672091	gene	2419.05	2996.7	0.308936	4.60187e-05	0.000388566	ADAMTS9-AS2	1151	ADAMTS9-AS1	93304
chr3	34021792	34022086	intergenic	157.13	247.312	0.654372	4.64909e-05	0.000392316	LINC01811	-178887	PDCD6IP	110741
chr3	81810121	81810994	gene	1322.4	1663.75	0.331279	4.69945e-05	0.000396327	GBE1	753	AC017015.2	1299
chr10	54643668	54644266	intergenic	979.149	1263.25	0.36754	4.7276e-05	0.000398461	AC073174.1	91607	AC073174.1	89281
chr20	55362696	55362988	intergenic	142.725	265.663	0.896363	4.73949e-05	0.000399191	RNU6-929P	-1700	RNU6-929P	-1805
chr10	123313052	123313752	gene	381.197	234.564	-0.700554	4.74196e-05	0.000399191	FGFR2	44569	AC009988.1	61537
chr11	67797850	67798411	promoter	599.977	428.215	-0.486573	4.80703e-05	0.000404426	NDUFS8	46	ALDH3B1	1382
chr17	48716110	48716936	gene	266.134	554.769	1.05974	4.82528e-05	0.000405718	ABCC3	4385	CACNA1G	11689
chr11	75083336	75083822	intergenic	381.874	240.281	-0.668374	4.87971e-05	0.000410048	ARRB1	-20831	SNORD15A	-28002
chr10	106065374	106065901	intergenic	249.623	374.412	0.584876	4.89013e-05	0.000410431	AL162742.2	-6261	GSTO2	935
chr1	185286330	185286868	promoter	569.384	773.356	0.441731	4.88965e-05	0.000410431	IVNS1ABP	-139	AL078644.1	-1062
chr3	161138444	161138923	intergenic	532.678	374.933	-0.506631	4.90554e-05	0.000411478	LINC02067	-5531	RPL23AP42	8231
chr4	98510769	98511378	gene	268.548	386.726	0.526131	4.92184e-05	0.000412598	AC034154.1	43899	STPG2-AS1	99759
chr7	7951067	7951671	gene	355.316	490.492	0.465125	4.93021e-05	0.000413052	CCNB2P1	-1290	CCNB2P1	-2438
chr7	104585544	104585918	gene	460.856	658.61	0.515109	4.99926e-05	0.000418587	AC007384.1	4221	LINC01004	5031
chr5	107977895	107978287	intergenic	206.338	319.805	0.632182	5.03866e-05	0.000421382	AC133134.1	48781	AC133134.1	48424
chr8	109456041	109456351	promoter	617.311	826.823	0.421581	5.03579e-05	0.000421382	EMC2	366	EMC2	-42950
chr10	121410479	121411190	promoter	292.723	419.276	0.518362	5.15441e-05	0.000430687	BAG3	-47	RPS8P4	12241
chr1	215740320	215741439	promoter	1311.36	1715.77	0.387787	5.15607e-05	0.000430687	KCTD3	144	KCTD3	-54268
chr10	15126537	15126921	gene	700.608	521.414	-0.426178	5.21568e-05	0.000435407	ACBD7	4045	ACBD7	-7207
chr17	49199143	49199437	intergenic	377.931	574.047	0.603047	5.29362e-05	0.00044165	SPAG9	-1065	AC005920.2	36459
chr1	218653579	218654608	intergenic	1447.34	834.861	-0.793794	5.34429e-05	0.000445612	C1orf143	-29344	TGFB2	36133
chr14	56269864	56270089	intergenic	124.144	204.781	0.722067	5.34769e-05	0.000445631	LINC00520	-6571	LINC00520	-22123
chr17	57924324	57924381	intergenic	139.364	230.392	0.725234	5.35756e-05	0.000446188	RNU6-450P	551	RNU6-450P	446
chr15	52018600	52018913	gene	387.421	536.356	0.46929	5.4086e-05	0.000450163	AC020892.2	-11340	LYSMD2	-3548
chr17	2952089	2952511	intergenic	555.882	401.9	-0.467943	5.41172e-05	0.000450163	OR1D5	14600	RAP1GAP2	11268
chr12	45626783	45627058	gene	130.775	265.811	1.02331	5.45052e-05	0.000453121	PLEKHA8P1	-17097	AC009248.2	-23587
chr14	60631427	60631700	gene	190.088	293.696	0.627659	5.56204e-05	0.000462117	DHRS7	5009	PCNX4	-4286
chr17	58393112	58393348	promoter	229.571	420.392	0.872796	5.59805e-05	0.000464834	AC104763.2	35	AC104763.2	-345
chr8	87520371	87521162	gene	2037.08	2534.65	0.315287	5.60199e-05	0.000464885	SLC2A3P4	4946	SLC2A3P4	3477
chr19	14062893	14063359	promoter	528.549	373.527	-0.500827	5.65238e-05	0.000468789	DCAF15	-178	DCAF15	-9134
chr9	122581751	122582314	intergenic	145.288	345.913	1.25149	5.79597e-05	0.000480414	LINC01613	-115298	LINC01613	-118076
chr2	24306765	24307085	gene	236.039	350.762	0.571468	5.8476e-05	0.000484406	TP53I3	1805	TP53I3	-6622
chr3	192232555	192233450	promoter	1242.45	1582.45	0.348972	5.89529e-05	0.000488068	FGF12-AS2	191	FGF12-AS2	-1358
chr2	107259276	107259565	intergenic	103.534	178.38	0.784858	5.96561e-05	0.000493599	EEF1A1P12	55710	EEF1A1P12	54366
chr1	90098468	90098720	promoter	157.017	247.993	0.659375	5.98496e-05	0.000494907	LRRC8C	-37	AC093423.1	28177
chr14	73524974	73525323	promoter	377.198	251.47	-0.584937	6.02462e-05	0.000497893	RBM25	4	AL442663.3	-515
chr11	59317790	59318275	intergenic	306.03	483.994	0.661315	6.09777e-05	0.000503641	RNU7-58P	-8240	RNU7-58P	-8300
chr5	63461324	63462091	promoter	470.392	659.221	0.4869	6.14164e-05	0.000506966	RNF180	36	HTR1A	-205524
chr2	11904554	11904791	gene	243.733	143.915	-0.760081	6.19199e-05	0.000510821	MIR548S	-2897	MIR548S	-2977
chr11	46385075	46385419	gene	169.306	269.159	0.668825	6.2063e-05	0.000511569	MIR4688	-12705	MIR4688	-12786
chr1	84543329	84544162	promoter	348.3	494.995	0.507085	6.20836e-05	0.000511569	PRKACB	0	AL359504.2	-1731
chr20	47321778	47322018	gene	142.558	245.774	0.785777	6.21601e-05	0.000511898	AL035106.1	34086	AL035106.1	33969
chr14	69404606	69404997	gene	181.633	282.292	0.636161	6.2675e-05	0.000515835	BANF1P1	1482	BANF1P1	1221
chr6	80310712	80310977	intergenic	140.944	234.862	0.73669	6.33489e-05	0.000521076	AL451064.2	27250	AL451064.2	25598
chr13	32605670	32606063	promoter	238.775	355.891	0.575784	6.36338e-05	0.000523111	FRY-AS1	-91	FRY-AS1	-6415
chr6	29617591	29618059	intergenic	391.772	267.187	-0.552164	6.36789e-05	0.000523175	MOG	-6933	SUMO2P1	-13988
chr16	70719693	70720241	promoter	399.666	283.8	-0.493918	6.37993e-05	0.000523857	MTSS1L	1	VAC14	1375
chr14	31343367	31343930	promoter	205.689	310.408	0.593703	6.38831e-05	0.000524238	COCH	-71	AL049830.3	1736
chr9	22097674	22098046	gene	107.111	196.067	0.872241	6.45286e-05	0.000528606	UBA52P6	85706	CDKN2B-AS1	-23235
chr2	162947877	162948451	intergenic	170.456	259.555	0.606642	6.44632e-05	0.000528606	AC008063.2	-1775	EIF3EP2	1583
chr2	29117246	29117613	promoter	358.329	242.374	-0.564051	6.45001e-05	0.000528606	WDR43	-79	SNORD92	-19183
chr11	61891160	61891568	promoter	455.437	314.781	-0.532902	6.46128e-05	0.000528987	INCENP	-81	INCENP	-29270
chr1	145438231	145438529	promoter	504.783	358.627	-0.49318	6.47898e-05	0.000529817	TXNIP	-89	TXNIP	-4254
chr20	46704475	46705256	intergenic	1095.9	575.465	-0.929313	6.47535e-05	0.000529817	AL139351.1	2253	AL139351.1	1935
chr11	82444519	82444985	promoter	172.415	285.061	0.725383	6.49873e-05	0.000531121	FAM181B	153	FAM181B	-3769
chr6	27805946	27806394	promoter	385.705	264.636	-0.543486	6.53323e-05	0.00053363	HIST1H2AK	-54	HIST1H2AK	-445
chr9	71355480	71355856	gene	160.433	250.552	0.643141	6.54405e-05	0.000534202	PIP5K1B	35338	FAM122A	-43855
chr8	63951968	63952128	promoter	164.482	260.963	0.665915	6.56858e-05	0.000535892	GGH	-319	TTPA	9064
chr3	63806435	63806687	gene	310.58	451.156	0.538662	6.58671e-05	0.000537058	C3orf49	1523	THOC7	12985
chr7	86849814	86850105	promoter	498.278	669.97	0.427147	6.59525e-05	0.000537442	TMEM243	-57	DMTF1	24307
chr4	108745708	108746468	promoter	697.379	904.254	0.374787	6.65299e-05	0.000541832	SGMS2	369	AC096564.1	38547
chr5	15008682	15008945	intergenic	354.346	503.736	0.507509	6.69415e-05	0.000544867	SEPHS2P1	48472	SEPHS2P1	47312
chr1	36235362	36235756	promoter	311.356	208.22	-0.580462	6.79139e-05	0.000552461	CLSPN	8	AL354864.1	26383
chr10	83950384	83950823	gene	178.375	279.515	0.648006	6.8666e-05	0.000558162	AC010157.1	38330	AC010157.1	33365
chr5	14011623	14012080	intergenic	620.44	816.484	0.396135	6.86944e-05	0.000558162	DNAH5	-67200	AC016576.1	110994
chr3	150089642	150090075	intergenic	272.432	397.49	0.545022	6.88665e-05	0.000559236	TSC22D2	-36263	TSC22D2	-94358
chr3	145878061	145878229	gene	152.085	250.055	0.717372	6.93856e-05	0.000563124	PLOD2	3294	PLSCR4	31981
chr21	18826756	18827263	intergenic	216.445	340.101	0.651961	6.96328e-05	0.000564804	RNU7-168P	2010	RNU7-168P	1958
chr1	42928645	42929028	promoter	424.8	300.997	-0.497034	6.97957e-05	0.000565527	CCDC30	-164	PPCS	-10218
chr14	40353399	40353795	intergenic	295.538	193.288	-0.612592	6.98027e-05	0.000565527	AL049875.1	409553	AL049875.1	370614
chr15	81742298	81742724	gene	129.045	300.292	1.2185	7.01144e-05	0.000567724	AC060809.1	22722	AC109809.1	46601
chr12	55285870	55286280	intergenic	603.195	416.48	-0.534376	7.03934e-05	0.000569654	MUCL1	61772	MUCL1	33899
chr17	79818501	79819059	promoter	804.058	600.137	-0.422009	7.05799e-05	0.000570834	P4HB	-211	AC145207.9	-2197
chr2	4306258	4306486	intergenic	151.54	239.35	0.659421	7.08258e-05	0.000572491	AC068292.1	-30265	AC068292.1	-30354
chr19	32896348	32897125	promoter	703.952	521.232	-0.43355	7.10435e-05	0.00057392	AC007773.1	-271	AC007773.3	271
chr3	108339063	108339595	gene	579.486	313.475	-0.886427	7.15083e-05	0.000577342	DZIP3	30800	AC069499.2	45419
chr12	56211448	56211890	promoter	1161.41	883.062	-0.395286	7.17382e-05	0.000578865	ORMDL2	-34	DNAJC14	3075
chr1	207226257	207226921	promoter	1553.6	1223.5	-0.3446	7.18631e-05	0.000579538	YOD1	-265	YOD1	-9395
chr7	26331301	26332038	promoter	377.941	522.321	0.466774	7.22435e-05	0.000581936	SNX10	154	AC010677.1	15444
chr7	106684800	106685528	promoter	860.685	649.308	-0.406584	7.22042e-05	0.000581936	PRKAR2B	70	AC006387.1	21872
chr10	54078748	54079206	intergenic	237.277	545.085	1.19991	7.23911e-05	0.00058279	DKK1	4921	DKK1	1176
chr5	2695674	2695980	intergenic	234.806	344.41	0.552659	7.247e-05	0.00058309	LSINCT5	-16878	LSINCT5	-19523
chr7	67786026	67786463	intergenic	314.72	446.405	0.504284	7.25344e-05	0.000583274	AC093655.1	-33025	MTND4P3	-54938
chr2	162270875	162271495	intergenic	373.93	525.268	0.490288	7.27858e-05	0.000584959	TBR1	-1420	PSMD14	2958
chr15	35280414	35281045	promoter	276.288	416.056	0.590605	7.2958e-05	0.000586006	ZNF770	-242	AC114546.3	8445
chr20	47113399	47113730	intergenic	561.668	863.132	0.619864	7.40051e-05	0.000594076	AL049541.2	8319	AL049541.2	7766
chr4	158740863	158741172	intergenic	128	216.078	0.755404	7.47779e-05	0.000599936	AC017037.3	-1294	AC017037.3	-1764
chr7	126987636	126988279	gene	551.166	739.749	0.424547	7.48283e-05	0.000599997	AC000123.1	-2224	ZNF800	-1113
chr17	1532068	1532601	promoter	301.827	198.55	-0.60422	7.49775e-05	0.00060085	SLC43A2	-155	SCARF1	4817
chr11	7273036	7273612	gene	283.614	406.01	0.517588	7.52349e-05	0.000602568	SYT9	13315	MIR302E	17257
chr12	96613506	96613855	gene	239.703	406.871	0.763325	7.53574e-05	0.000603204	AC008149.1	4069	AC008149.1	2894
chr8	88178564	88179043	gene	507.281	729.773	0.524662	7.59783e-05	0.000607827	CNBD1	300133	AC090572.2	348018
chr20	55776043	55776206	gene	247.792	508.399	1.03683	7.62023e-05	0.00060927	BMP7-AS1	-13803	BMP7-AS1	-14796
chr1	143913335	143913568	promoter	559.24	394.858	-0.502135	7.65869e-05	0.000611996	SRGAP2B	-163	FAM72D	-17003
chr2	138417234	138417497	gene	296.418	421.326	0.507304	7.66646e-05	0.000612267	RNA5SP105	-147586	THSD7B	-17920
chr20	46618514	46619189	intergenic	2183.45	1257.07	-0.796547	7.74471e-05	0.000618165	LINC01522	-1364	LINC01523	5795
chr4	48271741	48272376	promoter	443.518	609.418	0.458439	7.92614e-05	0.000632285	TEC	-178	TEC	-134258
chr6	54739139	54739789	gene	726.811	502.886	-0.531349	7.96903e-05	0.000635345	FAM83B	27895	AL512363.1	-34548
chr11	76156731	76157086	gene	251.635	377.555	0.585353	8.08035e-05	0.000643854	EMSY	941	AP002360.2	-4526
chr15	70488901	70489329	gene	499.374	341.28	-0.549168	8.12415e-05	0.00064697	AC026583.1	1732	AC026583.1	-1138
chr1	202026079	202026588	intergenic	551.922	371.723	-0.570235	8.12869e-05	0.00064697	AL691482.2	17354	AL691482.2	17272
chr2	1635699	1636096	gene	186.763	284.061	0.60499	8.16311e-05	0.000649341	AC144450.1	-6707	PXDN	-238
chr6	7313249	7313669	gene	499.643	359.715	-0.474041	8.21487e-05	0.000653087	AL139095.1	18449	CAGE1	13430
chr6	20183264	20183660	gene	590.816	384.544	-0.619559	8.22091e-05	0.000653196	AL158198.1	-28856	MBOAT1	-81086
chr7	20837411	20838246	intergenic	602.895	829.995	0.461195	8.24621e-05	0.000654835	SP8	-11324	SP8	-15925
chr6	7561584	7562152	gene	402.883	277.438	-0.538193	8.27636e-05	0.000656857	DSP	20060	AL031058.1	-21184
chr12	81536848	81537221	gene	334.124	552.195	0.724796	8.30165e-05	0.000658491	MIR4699	-15132	MIR4699	-15204
chr4	89240022	89240419	gene	236.756	379.753	0.681661	8.32636e-05	0.000660077	AC107067.1	34126	AC107067.1	-12351
chr7	53168755	53169048	intergenic	134.243	215.579	0.683372	8.36264e-05	0.000662204	POM121L12	65566	POM121L12	64285
chr8	6767185	6767620	intergenic	160.433	248.86	0.633362	8.3597e-05	0.000662204	RPL23AP96	-10413	RPL23AP96	-11002
chr11	71823188	71823983	promoter	895.641	636.041	-0.493801	8.45228e-05	0.000668924	ANAPC15	239	LRTOMT	1758
chr20	56354529	56354801	intergenic	422.396	293.333	-0.526055	8.51915e-05	0.000673836	PMEPA1	-68074	NKILA	66830
chr10	3137537	3137878	gene	233.948	345.619	0.562993	8.56931e-05	0.00067742	PFKP	29182	AL731533.2	-30091
chr19	10828093	10828795	promoter	945.954	734.942	-0.364139	8.61384e-05	0.000680556	DNM2	-311	MIR638	-734
chr6	27114628	27115248	promoter	392.707	276.049	-0.508529	8.9283e-05	0.000705003	HIST1H2AH	30	HIST1H2AH	-355
chr1	206138031	206138340	promoter	827.19	628.5	-0.396307	8.97251e-05	0.000707697	RP11-312O7.2	-202	RP11-312O7.2	-2892
chr19	42772354	42772712	promoter	421.488	300.95	-0.485968	8.96862e-05	0.000707697	CIC	-156	ERF	-20809
chr6	123377830	123378650	gene	237.885	381.351	0.680853	9.03312e-05	0.000712076	CLVS2	61124	CLVS2	-15831
chr2	201577801	201578150	gene	219.028	393.47	0.845138	9.1267e-05	0.000719049	AC007163.2	17529	LINC01792	-947
chr20	46011459	46011625	intergenic	139.6	268.676	0.944565	9.205e-05	0.000724809	ZMYND8	-25910	LINC01754	9131
chr6	28303231	28303970	gene	682.401	500.915	-0.446054	9.21294e-05	0.000725027	ZKSCAN3	-14090	ZSCAN31	-11130
chr17	56736207	56736972	promoter	1683.61	2082.04	0.306442	9.25609e-05	0.000728014	RNU1-60P	75	RNU1-60P	-79
chr17	66297536	66297836	gene	270.101	173.677	-0.637092	9.26948e-05	0.000728658	SLC16A6	-10279	SLC16A6	-34519
chr19	10491144	10491604	promoter	370.047	255.788	-0.532759	9.45199e-05	0.000742588	TYK2	-23	CDC37	10436
chr1	16840267	16841052	promoter	309.257	446.03	0.528338	9.66008e-05	0.000758511	RNU1-1	119	RNU1-1	-42
chr7	112121869	112122377	gene	521.552	841.773	0.69062	9.68785e-05	0.000760265	LSMEM1	1215	IFRD1	1052
chr3	138066915	138067713	gene	317.895	446.985	0.491678	9.70072e-05	0.000760849	MRAS	824	ARMC8	50084
chr5	59983837	59984377	gene	460.365	846.53	0.878782	9.72558e-05	0.000762372	DEPDC1B	11909	AC109133.1	23775
chr1	48937554	48938162	promoter	586.431	800.931	0.449718	9.76075e-05	0.000764701	SPATA6	21	RNU4-61P	24145
chr4	103748274	103748800	promoter	370.653	513.097	0.469163	9.77908e-05	0.000765709	AC018797.2	-675	RNU7-151P	9667
chr7	107147039	107147438	gene	503.642	361.21	-0.479562	9.86076e-05	0.000771673	GPR22	36775	GPR22	31135
chr17	39942934	39943420	promoter	647.261	485.596	-0.414592	9.92092e-05	0.000775948	JUP	5	P3H4	15022
chr3	63833340	63833743	gene	489.671	219.79	-1.15569	9.95469e-05	0.000778154	THOC7-AS1	-12779	C3orf49	-769
chr12	125322768	125323267	gene	376.538	259.158	-0.538962	0.000100385	0.000784271	SCARB1	44195	SCARB1	-61615
chr16	1832486	1833073	promoter	898.492	698.405	-0.363442	0.000101286	0.000790865	NUBP2	-122	EME2	1071
chr19	46498326	46498771	promoter	575.308	428.129	-0.42629	0.000102834	0.000802504	CCDC61	-170	MIR769	-23757
chr19	46195492	46196019	promoter	675.057	503.954	-0.421717	0.000103318	0.000805833	QPCTL	14	SNRPD2	-5043
chr3	14212442	14212742	gene	122.355	201.351	0.718647	0.000103841	0.000809461	LSM3	-7266	AC093495.1	5115
chr8	90771550	90771722	gene	164.853	258.655	0.649847	0.000104423	0.000813549	RIPK2	1661	RIPK2	-31654
chr16	75517152	75517437	gene	196.93	361.008	0.874345	0.000105895	0.000824557	AC009163.1	7500	CHST6	-11344
chr7	113061838	113062061	intergenic	261.944	375.628	0.520048	0.000106251	0.000826866	AC073137.1	6205	AC073137.1	5573
chrX	105545374	105545908	intergenic	537.081	375.978	-0.514491	0.000106541	0.000828663	AL133271.1	-25120	AL133271.1	-25409
chr6	109550841	109551073	gene	130.744	205.072	0.649391	0.000108324	0.000841598	AL359711.1	-58686	AL359711.1	-58807
chr9	130007220	130007830	gene	522.959	382.73	-0.450371	0.000108301	0.000841598	GARNL3	20981	RALGPS1	22081
chr6	141882364	141882681	intergenic	227.346	330.577	0.540093	0.000109317	0.000848839	RN7SKP106	-74974	RPS3AP23	74264
chr17	53510272	53510974	intergenic	1638.78	1306.1	-0.327359	0.000110049	0.000854053	MMD	-11271	AC006269.1	15171
chr1	109373127	109373478	gene	195.391	293.765	0.588302	0.000110441	0.000856622	SPATA42	-26536	AL449266.1	6979
chr12	44394246	44394455	gene	190.901	293.428	0.620184	0.000110653	0.000857791	ZNF75BP	9594	ZNF75BP	8072
chr17	17494663	17495488	promoter	598.474	417.355	-0.520014	0.00011172	0.000865581	PEMT	-54	RNU6-468P	13023
chr15	73344211	73345149	gene	737.43	570.989	-0.369044	0.00011235	0.000869987	NEO1	629	FKBP1AP2	90897
chr17	57034703	57035260	gene	553.47	943.808	0.769988	0.000113059	0.000874986	AC100832.2	-8331	AC100832.2	-9105
chr6	28834017	28834788	intergenic	587.924	424.252	-0.470709	0.000114034	0.000882047	LINC01623	-1996	AL662890.1	4579
chr8	102486401	102486728	gene	407.423	277.552	-0.55377	0.000114997	0.000889009	GRHL2	-18095	AP001207.3	-13159
chr1	107341721	107341871	intergenic	194.926	286.988	0.558062	0.000115488	0.000891814	MTATP6P14	4252	MTATP6P14	3581
chr14	65693602	65694315	intergenic	1066.33	794.814	-0.423963	0.000115461	0.000891814	LINC02324	-4894	AL355076.3	7274
chr10	64576121	64576619	gene	780.927	568.099	-0.459046	0.000115734	0.000893227	AL133417.1	-10724	EGR2	-4614
chr20	55901688	55902153	intergenic	811.6	524.377	-0.630164	0.000117085	0.000903156	RPL39P39	-1681	RPL39P39	-1830
chr5	95197181	95197528	promoter	205.016	302.444	0.560935	0.000117826	0.000908367	AC008592.1	-135	LINC01554	1518
chr17	57906404	57907081	gene	449.602	981.366	1.12614	0.000118236	0.00091103	MIR21	-11884	MIR21	-11954
chr7	46017747	46018143	gene	137.91	271.817	0.978908	0.000118324	0.000911202	RNU7-76P	-2909	AC073115.2	-1844
chr14	77419759	77420222	intergenic	302.11	439.85	0.541935	0.000118585	0.000912711	LINC01629	-5990	LINC01629	-12153
chr14	49946044	49946508	intergenic	396.743	270.642	-0.551817	0.000118766	0.000913607	RNA5SP384	-73075	RNA5SP384	-73189
chr14	100842474	100842977	promoter	683.054	517.666	-0.399978	0.000119023	0.000915078	WDR25	-29	AL157871.3	9469
chr5	131563422	131563931	gene	358.191	491.191	0.455553	0.000119772	0.000920332	AC063976.2	28527	AC063976.2	24497
chr14	67398970	67399605	gene	329.333	457.601	0.474541	0.000121304	0.000931079	AL049835.1	37244	AL049835.1	36467
chr9	1337056	1337576	intergenic	372.445	249.398	-0.578582	0.000121266	0.000931079	RNA5SP279	3479	RNA5SP279	3364
chr2	3226369	3226869	gene	493.937	322.565	-0.614737	0.000123549	0.000947795	AC019118.1	66092	EIPR1	-33923
chr6	118972118	118973105	gene	955.761	1214.52	0.345667	0.000124345	0.000953383	CEP85L	58625	SSXP10	61815
chr10	108325363	108325739	intergenic	161.987	254.02	0.649066	0.000125121	0.000958803	RPL23AP59	15687	SORCS1	7870
chr6	11207436	11207862	gene	175.303	275.992	0.654777	0.000125262	0.000959358	AL139807.1	33964	NEDD9	-24118
chr8	25177134	25177701	gene	156.276	294.499	0.914167	0.000125917	0.000962795	GNRH1	104751	DOCK5	-98179
chr13	53420279	53420517	gene	134.96	220.199	0.70628	0.000125876	0.000962795	PCDH8	2377	PCDH8	-3374
chr8	73448937	73449700	promoter	667.913	868.568	0.37898	0.000125844	0.000962795	KCNB2	-307	AC011131.1	66112
chr15	100289634	100289921	intergenic	134.004	219.336	0.710867	0.000128171	0.000979341	LYSMD4	-16012	MEF2A	33107
chr1	216367487	216367703	promoter	196.78	307.812	0.645466	0.00012822	0.000979341	AC138024.1	202	MRPS18BP1	7382
chr8	94003245	94003447	gene	136	217.371	0.676547	0.000128644	0.000982041	IRF5P1	18543	IRF5P1	16381
chr2	3522608	3523122	promoter	865.513	1111.16	0.360434	0.000129312	0.0009866	AC231981.1	-181	AC231981.1	-4102
chr13	76279142	76279849	gene	224.795	393.426	0.807484	0.000130227	0.000992175	FAM204CP	-16163	FAM204CP	-16803
chr3	148995355	148995665	gene	186.478	313.578	0.749817	0.000130255	0.000992175	AC093001.1	-7059	TM4SF18	40775
chr19	42772839	42773398	promoter	1055.67	828.161	-0.350171	0.000130153	0.000992175	CIC	429	ERF	-21394
chr9	86571451	86572011	promoter	250.572	362.951	0.534552	0.000130722	0.000995194	C9orf64	169	HNRNPK	11267
chr17	46894280	46894795	promoter	1013.96	800.414	-0.341177	0.000131044	0.000997098	TTLL6	37	CALCOCO2	-49345
chr8	94294391	94294734	gene	169.842	357.706	1.07458	0.00013145	0.000999651	AC016885.2	22667	AC016885.2	-15640
chr4	75186247	75186609	intergenic	230.757	343.623	0.574449	0.00013188	0.00100237	AC097470.1	-6175	EPGN	5405
chr1	84326174	84326857	promoter	609.705	824.603	0.435587	0.000132184	0.00100414	LINC01725	189	TTLL7	4195
chr21	43758007	43758441	intergenic	233.262	422.529	0.857095	0.000133738	0.00101485	TFF2	13012	TFF2	8242
chr17	28037841	28038256	gene	135.502	215.288	0.667951	0.000133699	0.00101485	AC104564.1	5653	ABHD15-AS1	3941
chr4	134185446	134185800	intergenic	274.741	181.367	-0.599159	0.000134148	0.0010174	PCDH10	115153	PCDH10	55863
chr20	56073939	56074122	gene	132.814	239.474	0.850463	0.00013457	0.00102006	HMGB1P1	-9948	CTCFL	-3008
chr15	59576082	59576487	gene	222.697	329.634	0.565782	0.000135157	0.00102395	AC092756.1	-12924	AC092756.1	-17365
chr6	45678071	45678658	intergenic	214.352	389.94	0.863271	0.000135675	0.00102732	RNU6-515P	64523	RUNX2	46279
chr16	28961926	28962387	promoter	620.147	465.83	-0.412807	0.000135832	0.0010274	NFATC2IP	28	AC109460.2	5851
chr6	27100388	27100894	promoter	466.473	336.922	-0.469379	0.000135772	0.0010274	HIST1H2BJ	-113	HIST1H2AG	-2428
chr11	14665163	14665630	promoter	187.734	293.081	0.642607	0.000136196	0.00102959	PDE3B	127	MORF4L1P3	29755
chr14	42661997	42662801	intergenic	702.631	905.971	0.366697	0.000136697	0.00103282	AL445074.1	75389	AL445074.1	66535
chr17	48255578	48256034	gene	247.525	362.774	0.551498	0.000136927	0.001034	HILS1	2732	SGCA	2515
chr17	57860243	57860845	gene	382.447	757.36	0.98572	0.000137555	0.00103818	AC040904.1	-1630	AC040904.1	-1851
chr1	159915354	159916077	promoter	778.608	601.219	-0.373007	0.000137908	0.00104029	IGSF9	-322	SLAMF9	5566
chr2	46636042	46636672	intergenic	382.652	530.625	0.471658	0.000139093	0.00104867	LINC01820	-15052	LINC01820	-16921
chr14	105957016	105957717	gene	1811.99	1468.08	-0.303645	0.000139238	0.00104919	C14orf80	1174	AL928654.4	-1236
chr20	46341291	46341505	gene	333.81	530.453	0.6682	0.000139448	0.00105021	AL354813.1	34753	AL354813.1	26358
chr6	72199476	72199926	intergenic	338.563	220.272	-0.620141	0.000139803	0.00105231	LINC01626	39164	LINC01626	31125
chr20	56385940	56386186	intergenic	176.097	319.361	0.858817	0.00014104	0.00106106	MIR4532	-84387	MIR4532	-84436
chr12	75728166	75728415	promoter	246.582	357.075	0.534162	0.000141257	0.00106212	AC121761.2	-25	AC121761.2	-712
chr6	26659892	26660462	promoter	356.238	245.46	-0.537354	0.000142251	0.00106902	ZNF322	-198	ZNF322	-25566
chr11	123381897	123382175	gene	310.787	207.154	-0.585223	0.000143237	0.00107585	AP002765.1	88123	AP002765.1	86618
chr14	21905245	21905824	gene	460.27	318.036	-0.533291	0.000143824	0.00107969	RN7SL650P	-7570	RN7SL650P	-7865
chr3	30518235	30518597	intergenic	172.298	332.639	0.949049	0.000144218	0.00108206	LINC01985	-47821	AC116035.1	48066
chr10	61448700	61449032	gene	163.677	310.954	0.925852	0.000145748	0.00109296	SLC16A9	46893	SLC16A9	-38347
chr10	89623042	89623496	promoter	485.274	347.681	-0.481034	0.000146291	0.00109586	KLLN	-76	KLLN	-4351
chr17	18128643	18128986	promoter	292.782	197.436	-0.568444	0.000146248	0.00109586	LLGL1	-86	ALKBH5	15547
chr20	43357492	43357828	gene	251.55	164.709	-0.610925	0.000146899	0.00109982	WISP2	14175	WISP2	511
chr4	75545561	75545884	intergenic	147.325	226.556	0.620864	0.000147437	0.00110326	AC142293.3	-31059	AREGB	55237
chr2	147163089	147163355	intergenic	202.624	301.087	0.571374	0.000147987	0.00110678	AC093084.1	-71773	AC093084.1	-72458
chr7	92392957	92393518	gene	408.441	770.214	0.915131	0.000149139	0.0011148	RNU6-10P	-62110	RNU6-10P	-62215
chr1	151300077	151300343	promoter	341.723	239.859	-0.510641	0.000149533	0.00111673	PI4KB	-20	AL391069.4	-694
chr6	27860805	27861260	promoter	303.888	207.068	-0.553438	0.000149557	0.00111673	HIST1H2AM	-106	HIST1H2AM	-497
chr1	246329464	246330066	gene	156.632	263.669	0.751353	0.000151	0.00112691	CHCHD4P5	-12315	CHCHD4P5	-12740
chr19	50143324	50144107	promoter	891.513	691.939	-0.365611	0.000151608	0.00113084	RRAS	-258	RRAS	-5166
chr1	205473524	205474131	promoter	413.873	288.808	-0.519077	0.000152041	0.00113347	CDK18	104	CDK18	-28092
chr7	135399368	135399672	gene	215.9	328.449	0.605306	0.000154849	0.00115352	AC091736.1	10235	AC091736.1	9932
chr8	99995352	99995985	intergenic	598.166	397.011	-0.591367	0.000154896	0.00115352	AC104986.1	20400	AC104986.2	13322
chr15	95692184	95692594	gene	153.895	244.391	0.667246	0.000155824	0.00115982	AC087636.1	-16302	AC087633.2	-20703
chr17	14212367	14213028	gene	983.199	754.223	-0.382493	0.00015617	0.00116178	AC005224.4	5526	AC005224.4	3876
chr2	36877257	36877509	intergenic	214.663	319.293	0.572806	0.000156969	0.00116604	FEZ2	-4154	AC007363.1	6082
chr3	83267527	83267809	intergenic	257.288	377.701	0.553857	0.000156992	0.00116604	CYP51A1P1	-410497	CYP51A1P1	-412002
chr4	153273849	153274132	gene	359.662	241.453	-0.574901	0.000156915	0.00116604	FBXW7-AS1	15183	FBXW7-AS1	14741
chr7	90558045	90558657	gene	760.793	1001.1	0.396004	0.000157107	0.00116627	PTP4A1P3	-178338	PTP4A1P3	-178756
chr10	112836221	112836863	promoter	255.895	386.182	0.593728	0.000159011	0.00117978	ADRA2A	-379	ADRA2A	-4122
chr6	142301193	142301760	intergenic	437.354	313.252	-0.481475	0.000159178	0.00118039	AL589674.2	-82377	NMBR	77990
chr1	159851744	159851976	gene	177.062	266.326	0.58894	0.000159469	0.00118193	AL590560.1	-9018	CFAP45	-9706
chr8	97295060	97295409	gene	271.623	384.504	0.501391	0.000159794	0.00118371	PTDSS1	21291	MTERF3	-43608
chr13	66886883	66887180	gene	132.698	220.034	0.729582	0.000159896	0.00118384	PCDH9-AS1	9028	PCDH9	-10065
chr3	22605648	22605949	intergenic	412.608	563.339	0.449231	0.000160206	0.00118551	AC092421.1	106402	AC092421.1	105893
chr9	85656731	85657082	gene	295.084	198.161	-0.574454	0.000160456	0.00118673	RASEF	21184	RASEF	-62406
chr1	177150870	177151238	gene	205.734	301.066	0.549301	0.000161028	0.00119033	AL021398.1	4533	AL021398.1	4442
chr17	76417549	76417975	gene	278.188	183.244	-0.602292	0.000161736	0.00119493	PGS1	43041	DNAH17	2016
chr2	88899536	88899959	gene	158.821	299.646	0.915856	0.000162765	0.0012019	AC062029.1	-27309	AC104134.1	24620
chr3	81388241	81388482	intergenic	207.013	357.134	0.786743	0.000165715	0.00122304	AC107302.1	28809	AC107302.1	27779
chr6	99797241	99797993	promoter	640.46	843.074	0.396549	0.000166544	0.00122851	FAXC	320	COQ3	19659
chr3	63923413	63923619	gene	177.608	453.279	1.3517	0.000167266	0.00123319	AC012557.3	-26069	AC012557.3	-26322
chr2	177310779	177311049	intergenic	195.909	289.894	0.565345	0.000168921	0.00124474	AC017048.1	61515	AC017048.1	60059
chr11	66725799	66726306	promoter	788.477	613.771	-0.361369	0.000169119	0.00124554	PC	-206	C11orf86	-18421
chr19	8590388	8590960	gene	360.995	257.555	-0.487094	0.000170361	0.00125403	ZNF414	-11627	MYO1F	-5000
chr21	20144221	20144644	intergenic	154.191	290.957	0.916085	0.000171003	0.00125743	MIR548XHG	-12112	AP001537.1	-67743
chr5	147272359	147272559	gene	255.154	148.228	-0.783552	0.000170995	0.00125743	AC011352.3	5784	AC011352.3	5193
chr20	17511431	17512189	gene	303.51	422.333	0.476636	0.000171556	0.00126084	RPS27AP2	14322	RPS27AP2	13859
chr11	75133093	75133873	gene	802.614	537.382	-0.578757	0.000173439	0.00127401	KLHL35	8190	KLHL35	-45
chr14	79303198	79303457	gene	213.745	311.48	0.543247	0.000173785	0.00127521	AC009396.1	-83107	AC009396.1	-92586
chr20	52483413	52483520	intergenic	407.401	291.153	-0.484668	0.00017373	0.00127521	SUMO1P1	8628	SUMO1P1	8324
chr9	103235225	103236037	promoter	409.691	552.387	0.431142	0.000174247	0.00127793	TMEFF1	236	MSANTD3	21639
chr7	12584075	12584630	intergenic	289.616	181.501	-0.674167	0.000174733	0.00128082	SCIN	-25850	AC013470.2	2505
chr6	125420718	125421078	intergenic	205.888	305.641	0.569981	0.000175912	0.0012888	TPD52L1	-19297	RNF217	7120
chr11	63953113	63953737	gene	811.852	616.046	-0.398179	0.000176806	0.00129466	STIP1	681	STIP1	-18589
chr2	203776597	203777035	promoter	262.956	174.998	-0.587478	0.000178226	0.00130439	CARF	-121	AC010900.1	-13810
chr17	17349305	17350175	intergenic	285.11	444.848	0.641793	0.000178979	0.00130876	TSEN15P1	-10001	TSEN15P1	-10832
chr1	48035531	48035812	intergenic	140.474	216.322	0.622876	0.00017901	0.00130876	ATP6V0E1P4	19803	ATP6V0E1P4	19247
chr3	185655760	185656020	promoter	348.413	242.371	-0.52358	0.000179128	0.00130893	TRA2B	33	TRA2B	-22196
chr15	53001924	53002172	promoter	374.954	211.661	-0.824958	0.000179591	0.00131163	FAM214A	-35	ONECUT1	47138
chr3	40494427	40495022	promoter	794.936	601.73	-0.401723	0.00017975	0.00131211	ENTPD3-AS1	94	RPL14	-15352
chr9	79433318	79433516	gene	142.259	224.559	0.658574	0.000180336	0.0013157	PCA3	54065	PCA3	30933
chr20	52462605	52463130	intergenic	2125.62	891.551	-1.25349	0.000182547	0.00133114	SUMO1P1	29227	SUMO1P1	28923
chr8	145017874	145018329	gene	327.806	225.973	-0.536688	0.000184134	0.00134201	MIR661	1344	MIR661	1257
chr6	79786654	79786927	gene	366.316	493.289	0.429344	0.000185199	0.00134908	PHIP	1161	AL356776.1	-9381
chr11	30382299	30382799	intergenic	134.969	305.515	1.17862	0.000186231	0.00135502	RPL12P30	-7146	RPL12P30	-7643
chr21	37513823	37514131	gene	153.641	236.583	0.622777	0.000186305	0.00135502	CBR3	6767	CBR3	-4886
chr19	45681424	45682054	promoter	827.451	645.798	-0.357592	0.000186195	0.00135502	TRAPPC6A	-245	BLOC1S3	-3319
chr12	100353404	100353864	gene	178.598	299.205	0.744419	0.000187098	0.00136008	ANKS1B	24797	RPS4XP1	49196
chr8	86999429	86999742	promoter	176.437	265.762	0.590984	0.000187497	0.00136227	ATP6V0D2	33	AC023194.1	-29768
chr1	29240739	29241479	gene	395.254	281.623	-0.489012	0.000189381	0.00137525	EPB41	27506	OPRD1	43331
chr13	36704839	36705690	promoter	448.833	609.786	0.442124	0.000189865	0.00137805	DCLK1	177	SOHLH2	37080
chr13	24317664	24318210	gene	135.547	207.468	0.614094	0.00019033	0.0013807	AL139080.1	-4306	AL139080.1	-5963
chr6	127668295	127668636	intergenic	134.352	235.851	0.811859	0.000191151	0.00138594	ECHDC1	-3712	YWHAZP4	-9467
chr7	68278643	68279146	intergenic	256.704	399.493	0.638065	0.000191258	0.001386	RNA5SP231	-89860	RNA5SP231	-89996
chr8	62679607	62680017	intergenic	196.456	320.696	0.707002	0.000192111	0.00139146	AC091173.1	-1285	AC091173.1	-8159
chr1	205091073	205091568	promoter	488.132	355.879	-0.455883	0.000193258	0.00139905	RBBP5	-178	AC093422.3	-12756
chr10	57390828	57391330	intergenic	647.513	851.286	0.394734	0.000195538	0.00141482	PCDH15	-3378	MTRNR2L5	31279
chr14	28851871	28852427	gene	202.696	409.267	1.01373	0.000200397	0.00144923	AL139023.1	64802	AL139023.1	-35668
chr14	58881629	58881876	gene	140.019	218.57	0.642473	0.000200819	0.00145154	KIAA0586	-12350	TOMM20L	6334
chr2	192269161	192269646	gene	436.806	638.039	0.546651	0.000203036	0.0014668	RNU6-1045P	33739	MYO1B	-20710
chr2	28731216	28731591	gene	156.185	237.016	0.601727	0.000204873	0.00147855	SNRPGP7	-48176	SNRPGP7	-48280
chr11	63741755	63742156	promoter	447.464	328.279	-0.44685	0.000204796	0.00147855	COX8A	-123	COX8A	-2058
chr3	163208066	163208294	intergenic	169.813	256.569	0.595402	0.000207465	0.00149648	AC079910.1	15325	AC079910.1	11028
chr5	38660403	38660763	gene	375.041	256.435	-0.548453	0.000207603	0.00149671	AC010425.1	-21589	LIFR-AS1	-10734
chr17	66452857	66453086	gene	615.068	452.907	-0.44153	0.000207857	0.00149777	WIPI1	681	MIR635	-32379
chr15	96101439	96101650	intergenic	112.452	204.404	0.862117	0.000208256	0.0014991	AC027013.1	-64546	LINC00924	50469
chr17	38574129	38574469	promoter	287.012	197.534	-0.539007	0.000208221	0.0014991	TOP2A	-98	RPL23AP75	21420
chr2	187713715	187714291	promoter	226.645	363.778	0.682623	0.000209701	0.00150872	ZSWIM2	-69	ZSWIM2	-21441
chr1	217262856	217263325	gene	441.789	650.32	0.557795	0.000211945	0.00152409	ESRRG	48005	GPATCH2	337243
chr2	8944174	8944463	gene	307.149	427.155	0.475822	0.000212466	0.00152705	KIDINS220	33440	MBOAT2	48501
chr19	55972964	55973432	gene	579.174	434.781	-0.413708	0.000214825	0.00154322	ISOC2	511	AC008735.6	1171
chr19	14117082	14117777	promoter	645.314	500.768	-0.365859	0.000214993	0.00154363	AC022098.4	195	AC022098.4	-154
chr3	64049050	64049817	intergenic	779.283	2300.07	1.56146	0.000216072	0.00155058	PRICKLE2-AS1	-4206	LINC00994	14603
chr5	177580619	177581211	promoter	898.202	704.115	-0.351228	0.000216348	0.00155097	NHP2	52	RMND5B	3350
chr4	8535762	8536263	intergenic	404.33	281.175	-0.524067	0.000216309	0.00155097	GPR78	-24439	AC105345.1	21676
chr17	70515087	70515649	gene	303.996	201.108	-0.596083	0.000217952	0.00156167	AC007639.1	93288	AC007639.1	90376
chr3	98311981	98312868	promoter	1153.38	1439.81	0.320015	0.000218428	0.00156428	CPOX	141	AC021660.1	-27036
chr20	50063678	50064087	gene	251.035	365.804	0.543181	0.000223578	0.00160034	MIR3194	5630	MIR3194	5559
chr6	57036962	57037683	promoter	443.148	584.934	0.400486	0.000224792	0.0016067	BAG2	198	ZNF451	2218
chr7	81107683	81108496	intergenic	1771.94	2173.18	0.294476	0.00022481	0.0016067	EIF4EP4	-15161	AC008163.1	10430
chr12	26985854	26986518	promoter	596.497	437.649	-0.446742	0.000224708	0.0016067	ITPR2	-56	AC023051.2	31952
chr9	75059333	75059672	intergenic	134.986	209.371	0.633248	0.000225866	0.00161342	AL445646.1	1381	AL445646.1	1167
chr17	79303137	79303637	gene	437.48	309.692	-0.498383	0.000227295	0.00162281	TMEM105	1086	AC027601.3	9596
chr6	44205263	44205601	intergenic	219.077	321.711	0.554327	0.000228485	0.00163047	HSP90AB1	-8471	SLC29A1	3545
chr17	63781249	63781564	gene	316.659	209.527	-0.595796	0.00022963	0.00163781	AC004805.2	130374	AC004805.2	129894
chr5	176739212	176739500	promoter	262.941	175.684	-0.581752	0.000233041	0.00166129	MXD3	401	PRELID1	5397
chr8	88023214	88023653	gene	419.898	276.454	-0.602998	0.000233637	0.00166469	CNBD1	144763	AC090572.2	192648
chr5	1555259	1555832	intergenic	384.529	532.152	0.468747	0.000238216	0.00169579	AC091849.2	-3721	AC091849.2	-11323
chr4	775542	776423	promoter	866.091	682.939	-0.342762	0.000238244	0.00169579	AC139887.2	-346	CPLX1	2762
chr3	145878480	145879445	gene	1095.61	1501.55	0.454716	0.000239083	0.0017009	PLOD2	2476	PLSCR4	31163
chr6	26272882	26273344	promoter	327.683	225.905	-0.536583	0.000240608	0.00171088	HIST1H2BI	-91	HIST1H2BI	-470
chr2	35877020	35877741	intergenic	287.24	535.333	0.898179	0.000241198	0.00171421	MRPL50P1	72826	MRPL50P1	72444
chr9	130336821	130337224	gene	358.107	242.853	-0.560308	0.000242391	0.00172181	FAM129B	4244	FAM129B	-69404
chr1	202830620	202830956	promoter	577.729	430.473	-0.42447	0.000243083	0.00172585	AC098934.1	-41	AC098934.1	-9832
chr6	43894942	43895307	intergenic	140.121	282.028	1.00916	0.000245771	0.00174405	C6orf223	-73192	AL109615.3	68335
chr6	116989448	116990108	promoter	394.882	525.536	0.412369	0.000246307	0.00174697	ZUFSP	178	ZUFSP	-32997
chr2	36805930	36806421	gene	178.217	314.516	0.819498	0.000246445	0.00174707	AC007378.1	-65301	CRIM1	27898
chr9	15697095	15697829	gene	186.517	544.845	1.54654	0.000248814	0.00176235	RNU6-14P	78821	RNU6-14P	78717
chr3	64317202	64317660	gene	830.262	1046.7	0.334212	0.000248852	0.00176235	AC096888.1	-113476	AC096888.1	-123076
chr3	24406702	24407009	gene	173.162	263.279	0.604469	0.00024971	0.00176674	RPL31P20	-65383	RPL31P20	-65741
chr3	23244357	23245082	promoter	436.194	590.799	0.437698	0.000249725	0.00176674	UBE2E2	208	UBE2E2-AS1	-8158
chr19	18392248	18392908	promoter	578.062	429.236	-0.429452	0.000251016	0.00177498	JUND	-147	MIR3188	-392
chr8	120885735	120886272	promoter	1055.04	817.448	-0.368103	0.000251694	0.00177887	DEPTOR	46	AP005717.1	-6344
chr20	10231497	10232005	gene	579.957	1020.74	0.815601	0.000252507	0.00178372	SNAP25	32273	AL354824.1	54114
chr8	97239073	97239743	gene	169.194	556.779	1.71843	0.000252697	0.00178416	AP003465.1	-8247	UQCRB	-1260
chr17	57833382	57834113	gene	1228.82	867.844	-0.50177	0.000253098	0.0017861	AC040904.1	-28426	AC040904.1	-28647
chr6	27782497	27783003	promoter	293.858	204.007	-0.526504	0.000253506	0.00178807	HIST1H2BM	-72	HIST1H2BM	-451
chr19	42363565	42364478	promoter	550.797	410.926	-0.422641	0.000253873	0.00178976	RPS19	33	DMRTC2	7621
chr6	114664710	114664887	promoter	153.591	238.117	0.632577	0.000254096	0.00179043	HS3ST5	-590	DNAJA1P4	5848
chr7	56355496	56355843	promoter	204.55	297.914	0.542443	0.000254288	0.00179088	AC073136.1	-253	AC073136.1	-3447
chr10	99446866	99447423	promoter	685.573	519.668	-0.399721	0.000255411	0.00179789	AVPI1	-65	AVPI1	-9963
chr5	27241834	27242316	intergenic	457.497	302.903	-0.594908	0.00025599	0.00180106	CDH9	-120819	RNU6-738P	130295
chr10	61469240	61469780	gene	313.01	448.148	0.517764	0.000256324	0.0018025	SLC16A9	26249	MRLN	26940
chr8	90914059	90914453	promoter	1076.59	1384.84	0.363256	0.000257798	0.00181196	OSGIN2	169	RNU6-925P	-1307
chr2	172128533	172128873	intergenic	167.435	295.121	0.817711	0.000258364	0.00181502	TLK1	-40880	METTL8	45212
chr8	80997401	80997788	gene	188.277	420.528	1.15935	0.000258826	0.00181645	AC036214.3	-4585	AC009686.1	-42309
chr10	112168003	112168327	intergenic	158.061	242.561	0.617869	0.000258826	0.00181645	HMGB3P5	-42222	AL355512.1	20433
chr5	73611875	73612439	intergenic	396.09	270.364	-0.550926	0.000259705	0.00182171	RN7SL814P	-1654	RN7SL814P	-1949
chr3	39942006	39942452	gene	157.543	239.811	0.606149	0.000261255	0.00183063	RNU4-56P	-69387	RNU4-56P	-69527
chr1	149858185	149858679	promoter	647.038	488.336	-0.405975	0.000261369	0.00183063	HIST2H2AC	-93	HIST2H2AC	-481
[truncated: 12,009 more rows]

## Sheet: MG24H_vs_UNTR_4016_DOCRFDR_0.05
chr	start	end	gene_category	UNTR_ATAC_mean	MG24H_ATAC_mean	log2_fold_change	pval	FDR	closest_TSS	location_relative_to_TSS	closest_TTS	location_relative_to_TTS	hg38_coordinates
chr20	55780767	55781130	gene	296.115	1635.01	2.46507	4.79412e-127	6.7156e-123	BMP7-AS1	-8979	BMP7-AS1	-9972	chr20:57205712-57206074
chr15	94372439	94373153	gene	348.566	1800.9	2.36921	4.7186e-126	3.30491e-122	AC103996.3	23413	AC103996.3	8044	chr15:93829211-93829924
chr8	90624062	90624426	gene	137.696	844.483	2.61658	1.09476e-91	5.11182e-88	AF117829.1	145710	AF117829.1	-2606	chr8:89611834-89612197
chr14	80682056	80682431	gene	214.851	1121.97	2.38463	6.24065e-79	2.18548e-75	DIO2-AS1	4481	DIO2	-18373	chr14:80215714-80216088
chr7	134976561	134977012	intergenic	129.229	709.667	2.45721	2.61482e-75	7.32568e-72	STRA8	60055	STRA8	33543	chr7:135291810-135292260
chr3	152856507	152856959	intergenic	144.798	745.439	2.36405	1.82233e-71	4.25454e-68	AC117394.1	-9305	AC117394.1	-9870	chr3:153138719-153139170
chr1	218879263	218879735	intergenic	140.427	741.946	2.40149	4.95524e-69	9.91615e-66	NXNP1	176492	NXNP1	175443	chr1:218705922-218706393
chr3	64252115	64252738	gene	722.864	2346.85	1.69893	7.25192e-68	1.26981e-64	PRICKLE2-AS3	79206	PRICKLE2-AS3	65786	chr3:64266440-64267062
chr6	105159268	105159589	intergenic	135.35	694.339	2.35895	1.98875e-66	3.09539e-63	AL356967.1	24312	HACE1	16539	chr6:104711394-104711714
chr3	63926070	63926513	gene	1022.36	2979.76	1.54329	7.98442e-63	1.11846e-59	AC012557.3	-28844	AC012557.3	-29097	chr3:63940395-63940837
chr3	64090249	64090738	gene	698.916	2201.02	1.65498	5.20594e-61	6.62953e-58	PRICKLE2-AS2	1347	PRICKLE2-AS2	-1237	chr3:64104574-64105062
chr2	154085523	154086184	intergenic	940.407	257.274	-1.86998	1.97929e-54	2.3105e-51	AC079150.2	-21177	AC079150.2	-21253	chr2:153229010-153229670
chr20	50912076	50912577	gene	157.013	788.002	2.32732	3.68241e-53	3.96793e-50	LINC01524	85142	AL109610.1	155676	chr20:52295538-52296038
chr7	111139121	111139563	gene	446.628	1291.36	1.53174	4.29019e-52	4.29264e-49	IMMP2L	63230	AC003989.1	87404	chr7:111499066-111499507
chr5	156817564	156818030	gene	316.711	1015.92	1.68155	1.27792e-51	1.19341e-48	AC008676.1	-5840	ADAM19	4745	chr5:157390557-157391022
chr8	104222449	104223092	gene	196.199	833.957	2.08765	2.43855e-51	2.13495e-48	AC025370.1	18770	AC025370.1	17882	chr8:103210222-103210864
chr8	87426518	87426991	gene	115.862	759.492	2.71263	4.99258e-51	4.11388e-48	NTAN1P2	68475	RMDN1	53731	chr8:86414290-86414762
chr17	64948194	64948650	intergenic	1136.18	361.007	-1.65409	2.0752e-50	1.61496e-47	CACNG4	-12604	RNA5SP446	56734	chr17:66952079-66952534
chr1	107298369	107298860	intergenic	265.944	875.585	1.71912	1.57727e-49	1.16286e-46	AL596327.1	-24230	AL596327.1	-24441	chr1:106755748-106756238
chr1	216637770	216638173	intergenic	220.595	896.862	2.02349	2.87295e-49	2.01221e-46	USH2A	-41234	ESRRG	38616	chr1:216464429-216464831
chr1	200452649	200452899	promoter	168.509	652.871	1.95397	9.34516e-49	6.23367e-46	AL359834.1	-43	AC104461.1	5354	chr1:200483522-200483771
chr5	76101763	76102321	intergenic	178.181	676.894	1.92559	1.03432e-48	6.58578e-46	F2RL1	-12716	F2RL1	-29097	chr5:76805939-76806496
chr5	92414228	92414811	intergenic	118.727	1102.22	3.21468	2.62581e-48	1.59923e-45	AC012625.1	-10145	AC012625.1	-59150	chr5:93078523-93079105
chr2	193365576	193365914	intergenic	134.006	561.514	2.06703	7.40307e-48	4.32092e-45	AC062039.1	-128900	AC013401.1	143083	chr2:192500851-192501188
chr17	56863794	56863976	gene	158.03	622.642	1.9782	8.54151e-48	4.78598e-45	PPM1E	30655	AC025521.1	39185	chr17:58786434-58786615
chr20	45903280	45903533	gene	122.037	724.641	2.56994	8.97422e-48	4.83503e-45	RN7SL243P	33718	RN7SL243P	33390	chr20:47274537-47274789
chr20	10152673	10153387	gene	320.579	985.283	1.61986	1.05352e-47	5.46583e-45	AL354824.1	-1138	AL354824.2	-13392	chr20:10172026-10172739
chr11	79130205	79130539	gene	100.346	473.886	2.23956	6.1111e-47	3.0573e-44	MIR5579	2897	MIR5579	2841	chr11:79419162-79419495
chr8	86940193	86940659	gene	187.087	671.83	1.84438	1.05067e-46	5.07512e-44	ATP6V0D2	-59126	AC100801.1	-22885	chr8:85927965-85928430
chr20	52481596	52482205	intergenic	5510.81	1455.46	-1.92079	3.55035e-46	1.65778e-43	SUMO1P1	10194	SUMO1P1	9890	chr20:53865058-53865666
chr5	81931463	81931870	intergenic	174.664	749.045	2.10047	1.43151e-45	6.32047e-43	AC026782.2	-48437	AC026782.2	-49071	chr5:82635645-82636051
chr1	172468663	172469313	intergenic	366.098	1061.32	1.53556	1.44385e-45	6.32047e-43	SUCO	-32501	C1orf105	31018	chr1:172499524-172500173
chr3	27402020	27402373	gene	184.952	659.187	1.83353	3.98668e-45	1.69228e-42	NEK10	8753	SLC4A7	12015	chr3:27360530-27360882
chr7	83306487	83307148	intergenic	424.273	1164.66	1.45684	2.07594e-44	8.55287e-42	RAD23BP2	14082	RAD23BP2	12877	chr7:83677172-83677832
chr3	63329463	63329713	gene	154.669	586.683	1.92339	2.9218e-44	1.16939e-41	AC099545.1	9125	AC099545.1	9046	chr3:63343788-63344037
chr8	49701280	49701623	intergenic	119.527	500.949	2.06733	3.48066e-43	1.35436e-40	EFCAB1	-53582	EFCAB1	-78103	chr8:48788722-48789064
chr1	177224600	177224952	gene	144.831	769.026	2.40867	5.89566e-43	2.23207e-40	AL021398.1	-69189	BRINP2	-26781	chr1:177255465-177255816
chr3	171858315	171858807	gene	387.562	1061.12	1.45308	6.59312e-43	2.43043e-40	RPS27AP8	85100	RPS27AP8	84657	chr3:172140526-172141017
chr3	64307423	64307693	gene	439.641	1158.38	1.39771	7.97905e-43	2.86591e-40	AC096888.1	-123349	PRICKLE2-AS3	120918	chr3:64321748-64322017
chr5	14615461	14615918	intergenic	110.249	536.893	2.28386	1.07792e-42	3.77487e-40	AC010627.1	-4439	FAM105A	574	chr5:14615353-14615809
chr2	1679414	1679756	gene	152.86	573.745	1.9082	2.34542e-42	8.01333e-40	AC144450.1	-50395	PXDN	-43926	chr2:1675643-1675984
chr15	52945704	52946142	gene	196.592	656.133	1.73878	1.02196e-41	3.40847e-39	AC009754.1	-3861	AC009754.1	-5092	chr15:52653508-52653945
chr20	10982438	10982848	intergenic	188.197	672.001	1.83622	1.79365e-41	5.84314e-39	AL158042.1	691	AL158042.1	233	chr20:11001791-11002200
chr15	96438566	96439358	intergenic	688.146	206.079	-1.73952	2.25804e-40	7.18878e-38	AC012409.2	-94849	AC015574.1	70283	chr15:95895338-95896129
chr20	49415222	49415552	gene	550.712	1920.79	1.80233	2.61098e-40	8.1277e-38	BCAS4	3956	TMSB4XP6	41765	chr20:50798686-50799015
chr6	92835871	92836188	intergenic	167.525	581.603	1.79566	5.28191e-39	1.60846e-36	RPL5P19	112469	RPL5P19	111578	chr6:92126154-92126470
chr7	21050853	21051153	gene	115.147	454.938	1.98219	2.97767e-38	8.87473e-36	RPS26P30	167757	LINC01162	-11763	chr7:21011235-21011534
chr2	12596418	12596845	gene	142.796	527.745	1.88588	3.7192e-38	1.08539e-35	RNU6-843P	-45005	RNU6-843P	-45107	chr2:12456293-12456719
chr8	133724231	133724923	gene	150.187	540.01	1.84623	4.13512e-38	1.18214e-35	AF216667.1	-31330	TMEM71	-27324	chr8:132711986-132712677
chr3	62672200	62672742	gene	148.903	1006.93	2.75752	6.88651e-38	1.92932e-35	AC012519.1	92988	AC012519.1	92380	chr3:62686526-62687067
chr8	87014861	87015301	gene	194.674	967.76	2.31359	8.15452e-38	2.23977e-35	AC023194.1	-13967	AC023194.1	-14273	chr8:86002633-86003072
chr8	122736579	122737036	intergenic	139.473	505.075	1.85651	1.55721e-37	4.19488e-35	AC104233.2	-40006	AC104233.1	16937	chr8:121724340-121724796
chr1	188675904	188676248	gene	260.942	744.332	1.51221	3.86649e-37	1.02192e-34	AL691515.1	3934	AL691515.1	-1322	chr1:188706774-188707117
chr8	110241365	110241986	intergenic	324.999	867.577	1.41655	5.97971e-37	1.55118e-34	AC021237.1	-69151	NUDCD1	11472	chr8:109229137-109229757
chrX	149369113	149369559	gene	191.589	617.021	1.68731	9.66032e-37	2.4604e-34	MIR2114	-26903	LINC00894	-23478	chrX:150200884-150201329
chr7	81679400	81679787	gene	129.527	634.898	2.29327	1.20014e-36	3.00207e-34	AC006145.1	41100	AC006145.1	20323	chr7:82050085-82050471
chr3	189655165	189655913	intergenic	591.228	1365.5	1.20764	1.62005e-36	3.98135e-34	MTAPP2	32110	P3H2	18978	chr3:189937377-189938124
chr8	89427675	89428187	gene	665.202	190.265	-1.80578	1.92914e-36	4.65921e-34	RNA5SP272	-19156	RNA5SP272	-19265	chr8:88415447-88415958
chr3	4458679	4459029	gene	197.714	620.935	1.65103	3.51197e-36	8.33825e-34	MRPS10P2	-2211	MRPS10P2	-2590	chr3:4416996-4417345
chr8	125641850	125642308	gene	186.915	595.652	1.67209	4.73167e-36	1.10469e-33	AC090922.1	50207	AC090922.1	49191	chr8:124629610-124630067
chr2	186448238	186448606	intergenic	110.43	425.042	1.94447	7.91406e-36	1.81738e-33	AC080125.1	-35878	AC080125.1	-36560	chr2:185583512-185583879
chr7	94250064	94250433	gene	112.732	526.221	2.22277	2.45877e-35	5.55524e-33	SGCE	35271	SGCE	-35706	chr7:94620753-94621121
chr16	83566735	83567112	gene	142.729	499.381	1.80686	3.98393e-35	8.85823e-33	MIR3182	24972	MIR3182	24911	chr16:83533131-83533507
chr2	163438967	163439316	gene	164.989	545.945	1.72639	5.70009e-35	1.24761e-32	RNA5SP109	85695	RNA5SP109	85581	chr2:162582458-162582806
chr5	120609567	120610091	gene	164.182	629.065	1.93792	1.13756e-34	2.45154e-32	AC008568.1	74430	AC010350.1	-78154	chr5:121273873-121274396
chr9	38008260	38008671	gene	160.41	529.592	1.72312	1.42197e-34	3.01801e-32	AL138752.2	60217	RNU7-124P	-71761	chr9:38008264-38008674
chr3	61880642	61880960	gene	161.049	561.388	1.8015	2.12439e-34	4.44156e-32	AC096919.1	-152022	AC096919.1	-152672	chr3:61894969-61895286
chr8	27219363	27219920	gene	113.7	422.232	1.89281	4.8226e-34	9.93455e-32	PTK2B	50642	TRIM35	-77237	chr8:27361847-27362403
chr7	122882687	122883149	intergenic	587.023	187.184	-1.64896	1.10358e-33	2.24043e-31	LYPLA1P1	-12124	LYPLA1P1	-12744	chr7:123242634-123243095
chr5	39100963	39101299	intergenic	125.512	444.91	1.82569	1.9574e-33	3.91703e-31	AC008964.1	-4227	FYB1	4207	chr5:39100862-39101197
chr8	128813031	128813424	gene	739.334	265.893	-1.47538	5.23034e-33	1.03192e-30	PVT1	6448	MYC	59548	chr8:127800786-127801178
chr6	123017977	123018421	gene	413.882	1015.29	1.2946	6.02942e-33	1.17306e-30	RN7SL564P	-48220	PKIB	-29318	chr6:122696833-122697276
chr9	120162362	120162894	gene	675.258	238.943	-1.49877	1.41625e-32	2.71765e-30	ASTN2	14719	AL445644.1	61944	chr9:117400085-117400616
chr17	59568012	59568290	intergenic	346.444	1460.21	2.07548	2.64296e-32	5.00305e-30	AC005901.1	-27407	TBX4	5681	chr17:61490652-61490929
chr8	126618708	126619027	intergenic	140.424	474.716	1.75727	4.78996e-32	8.94636e-30	AC091114.1	139686	AC091114.1	65253	chr8:125606465-125606783
chr20	46450548	46450802	intergenic	242.063	676.371	1.48243	5.77441e-32	1.06432e-29	RNU7-173P	5112	RNU7-173P	5038	chr20:47821805-47822058
chr18	3623862	3624511	gene	177.233	540.689	1.60916	6.31773e-32	1.14933e-29	DLGAP1-AS2	21188	DLGAP1-AS2	15853	chr18:3623864-3624512
chr6	113852057	113852372	promoter	118.186	423.98	1.84294	8.88378e-32	1.59544e-29	AL513123.1	-105	AL513123.1	-12779	chr6:113530856-113531170
chr2	169067727	169068025	gene	140.907	454.854	1.69065	1.64174e-31	2.91108e-29	AC067940.1	20853	AC067940.1	20555	chr2:168211218-168211515
chr3	192315344	192315960	gene	1037.77	434.492	-1.25608	1.77933e-31	3.1156e-29	FGF12-AS3	81032	FGF12-AS3	76466	chr3:192597556-192598171
chr14	61992010	61992582	gene	442.479	1037.02	1.22877	1.83067e-31	3.16593e-29	AL355916.3	-3550	AL355916.2	11930	chr14:61525293-61525864
chr8	110986438	110987109	gene	668.916	1420.35	1.08635	2.00375e-31	3.423e-29	AC027451.1	601	AC027451.1	-235	chr8:109974210-109974880
chr8	129047396	129047764	gene	340.772	842.368	1.30564	3.05194e-31	5.15079e-29	MIR1207	-13818	MIR1207	-13903	chr8:128035151-128035518
chr15	93347012	93347798	gene	915.454	1906.24	1.05817	6.94823e-31	1.1587e-28	AC106028.4	-4276	AC106028.2	1595	chr15:92803783-92804568
chr20	46538559	46538758	intergenic	151.633	487.164	1.68382	7.59108e-31	1.25101e-28	RNU7-92P	5566	RNU7-92P	5492	chr20:47909816-47910014
chr8	74332138	74332522	promoter	142.807	465.637	1.70514	1.20429e-30	1.96158e-28	STAU2-AS1	91	STAU2	274	chr8:73419904-73420287
chr17	58641136	58641568	promoter	242.184	990.563	2.03214	1.28271e-30	2.06531e-28	LINC01999	-556	RPSAP66	749	chr17:60563776-60564207
chr20	49341362	49341922	intergenic	594.753	1777.28	1.57931	1.3572e-30	2.16041e-28	PARD6B	-6439	PARD6B	-31689	chr20:50724826-50725385
chr20	52480598	52481450	intergenic	9580.73	4639.33	-1.04622	2.14968e-30	3.38345e-28	SUMO1P1	11071	SUMO1P1	10767	chr20:53864060-53864911
chr8	129440380	129440757	gene	176.837	670.647	1.92313	3.02476e-30	4.70788e-28	LINC00824	136355	LINC00824	-23053	chr8:128428135-128428511
chr3	5252539	5253009	gene	451.087	1280.1	1.50478	4.38358e-30	6.74782e-28	AC026202.3	-22792	EDEM1	-8867	chr3:5210855-5211324
chr9	83761359	83762094	intergenic	171.51	534.466	1.6398	5.89382e-30	8.97398e-28	RPS20P25	-263467	RPS20P25	-263817	chr9:81146445-81147179
chr20	52516207	52516481	intergenic	224.436	1115.73	2.31361	8.89581e-30	1.33992e-27	SUMO1P1	-24249	SUMO1P1	-24553	chr20:53899669-53899942
chr7	130588890	130589396	gene	154.581	537.226	1.79717	1.01588e-29	1.51388e-27	AC016831.1	8925	LINC00513	-24264	chr7:130904132-130904637
chr13	47525657	47526086	intergenic	112.903	454.911	2.0105	1.08206e-29	1.59553e-27	HTR2A	-54661	HTR2A-AS1	95438	chr13:46951523-46951951
chr15	62042567	62043123	intergenic	626.742	229.584	-1.44885	1.09845e-29	1.60283e-27	LINC02349	20796	LINC02349	19258	chr15:61750369-61750924
chr3	181930228	181930916	intergenic	321.114	781.986	1.28406	1.23472e-29	1.78309e-27	AC012081.1	90900	AC012081.1	70648	chr3:182212441-182213128
chr20	10905146	10905772	gene	160.35	525.489	1.71244	1.50328e-29	2.14878e-27	AL050403.1	-15540	FAT1P1	-36229	chr20:10924499-10925124
chr6	102114109	102114478	gene	117.792	410.374	1.8007	2.46148e-29	3.48286e-27	ACTG1P18	-234865	ACTG1P18	-236006	chr6:101666235-101666603
chr1	177554687	177555231	gene	940.044	393.464	-1.2565	2.66903e-29	3.73878e-27	AL122019.1	11884	LINC01741	-124505	chr1:177585553-177586096
chr20	58500938	58501478	gene	735.357	228.924	-1.68358	5.28032e-29	7.32344e-27	SYCP2	7501	PPP1R3D	10515	chr20:59925884-59926423
chr20	52543132	52543690	intergenic	471.399	3712.46	2.97736	6.42283e-29	8.82068e-27	AC005220.1	-13288	BCAS1	9905	chr20:53926594-53927151
chr8	94205667	94206194	intergenic	150.738	709.336	2.23443	1.06128e-28	1.44334e-26	C8orf87	-26852	LINC00535	19600	chr8:93193439-93193965
chr8	124179502	124180019	intergenic	203.646	580.241	1.51059	1.43647e-28	1.93481e-26	FAM83A	-11439	AC068228.2	14117	chr8:123167263-123167779
chr20	46417791	46417981	intergenic	488.315	161.499	-1.59629	2.59111e-28	3.45679e-26	SULF2	-2527	RNU7-173P	37827	chr20:47789048-47789237
chr8	81665216	81665826	gene	882.873	376.12	-1.23101	3.34852e-28	4.4251e-26	RNU11-6P	-3594	RNU11-6P	-3725	chr8:80752982-80753591
chr20	52883839	52884548	intergenic	2232.46	4886.38	1.13013	3.38442e-28	4.43075e-26	PFDN4	59807	PFDN4	39603	chr20:54267301-54268009
chr20	52749017	52749618	intergenic	615.193	3838.6	2.64147	3.47792e-28	4.51099e-26	CYP24A1	41193	CYP24A1	20670	chr20:54132479-54133079
chr3	129225234	129225825	gene	604.207	221.642	-1.44681	3.96552e-28	5.09624e-26	RHO	-21953	IFT122	-13819	chr3:129506392-129506982
chr11	20057240	20058111	gene	323.329	1245.12	1.94521	5.09505e-28	6.48832e-26	NAV2-AS2	13172	NAV2-AS2	7716	chr11:20035695-20036565
chr7	137777165	137777676	gene	164.397	577.268	1.81206	8.9588e-28	1.13058e-25	RN7SKP223	1420	RN7SKP223	1360	chr7:138092420-138092930
chr8	103801182	103801437	intergenic	141.382	450.489	1.6719	9.25742e-28	1.15253e-25	AP003356.1	-16435	AP003356.1	-20888	chr8:102788955-102789209
chr12	66025435	66025847	gene	321.467	762.251	1.24559	9.29725e-28	1.15253e-25	AC025419.1	10510	PCNPP3	14131	chr12:65631656-65632067
chr14	45996278	45996753	intergenic	220.273	630.788	1.51786	1.12124e-27	1.37775e-25	AL162632.2	-24173	AL162632.2	-24570	chr14:45527076-45527550
chr14	27311172	27311643	gene	143.479	582.034	2.02027	1.4202e-27	1.72993e-25	AL110292.1	5473	LINC02293	5744	chr14:26841967-26842437
chr17	58450588	58450745	gene	167.754	854.007	2.3479	1.51003e-27	1.82349e-25	C17orf64	-19123	AC104763.2	57091	chr17:60373228-60373384
chr1	107163155	107163596	intergenic	475.807	1776.92	1.90093	3.00983e-27	3.60357e-25	AL499605.1	-76010	AL499605.1	-76411	chr1:106620534-106620974
chr5	7878414	7878988	gene	368.512	872.843	1.24401	3.8619e-27	4.58454e-25	FASTKD3	-9552	FASTKD3	-19429	chr5:7878302-7878875
chr6	133214880	133215603	intergenic	594.085	215.522	-1.46283	4.45622e-27	5.24561e-25	AL137783.1	2178	AL137783.1	284	chr6:132893742-132894464
chr3	148897863	148898238	gene	200.627	542.604	1.43538	7.31564e-27	8.53979e-25	CP	41790	HPS3	6532	chr3:149180077-149180451
chr11	22174452	22175008	intergenic	183.519	555.212	1.59711	7.83831e-27	9.0743e-25	AC107882.1	39736	AC107882.1	36184	chr11:22152907-22153462
chr17	49028086	49028354	intergenic	113.271	377.835	1.73797	9.66733e-27	1.11e-24	AC005920.1	-6147	AC005920.3	2110	chr17:50950726-50950993
chr6	151388919	151389404	gene	196.979	538.306	1.45039	1.35587e-26	1.54415e-24	AL133260.2	-11969	AL133260.2	-13128	chr6:151067784-151068268
chr6	52217108	52217557	intergenic	281.613	691.943	1.29694	1.57875e-26	1.78347e-24	PAQR8	-8886	PAQR8	-55241	chr6:52352311-52352759
chr7	149387895	149388419	intergenic	257.397	653.437	1.34405	4.01067e-26	4.49451e-24	KRBA1	-23715	KRBA1	-43506	chr7:149690805-149691328
chr3	171847783	171848221	gene	203.512	662.281	1.70233	5.2286e-26	5.81287e-24	FNDC3B	90584	RPS27AP8	95216	chr3:172129994-172130431
chr8	102619836	102620614	gene	1113.38	515.973	-1.10958	5.45267e-26	6.01425e-24	AP001207.1	-45510	AP001207.1	-45989	chr8:101607609-101608386
chr5	32768240	32768582	gene	123.612	546.667	2.14484	7.18512e-26	7.86321e-24	AC026703.2	-13233	AC026703.2	-13333	chr5:32768135-32768476
chr6	86070899	86071379	intergenic	218.267	559.647	1.35842	8.89781e-26	9.66206e-24	LINC02535	28764	LINC02535	25798	chr6:85361182-85361661
chr3	5068099	5068871	intergenic	382.037	856.032	1.16395	1.19612e-25	1.28887e-23	RNF10P1	42243	BHLHE40	41478	chr3:5026415-5027186
chr14	29122031	29122492	intergenic	130.241	521.578	2.0017	1.28061e-25	1.36938e-23	AL121766.1	20670	AL121766.1	20185	chr14:28652826-28653286
chr5	141228259	141228769	intergenic	207.222	544.512	1.39378	1.30205e-25	1.38175e-23	AC005753.1	-22625	PCDH1	4162	chr5:141848695-141849204
chr8	123580836	123581237	intergenic	392.724	1239.12	1.65773	1.56491e-25	1.64821e-23	AC108136.1	-78983	AC108136.1	-83282	chr8:122568598-122568998
chr5	118610092	118610622	gene	300.934	774.063	1.363	2.38715e-25	2.49546e-23	TNFAIP8	5970	AC027320.1	-17322	chr5:119274398-119274927
chr2	200093782	200094212	intergenic	189.495	513.346	1.43777	2.69572e-25	2.79716e-23	RNU7-147P	38215	RNU7-147P	38155	chr2:199229060-199229489
chr3	188550737	188551271	gene	172.692	477.564	1.46749	2.83539e-25	2.92045e-23	TPRG1	-113999	LPP	-57455	chr3:188832950-188833483
chr8	126676764	126677206	intergenic	349.962	778.551	1.15359	3.19888e-25	3.27079e-23	AC016074.1	85499	AC016074.1	84314	chr8:125664521-125664962
chr5	14268271	14268847	gene	219.48	904.099	2.04239	3.93994e-25	3.99933e-23	TRIO	124748	TRIO	-263677	chr5:14268163-14268738
chr3	101957240	101957629	gene	130.817	565.15	2.11109	4.07398e-25	4.10564e-23	ZPLD1	139346	AC106712.1	240665	chr3:102238397-102238785
chr7	96178029	96178390	gene	330.151	741.89	1.16808	4.44405e-25	4.44659e-23	AC004458.1	-80476	SEM1	-67271	chr7:96548718-96549078
chr8	90901719	90901979	intergenic	132.219	404.24	1.61228	7.13586e-25	7.0893e-23	RNU6-925P	11202	RNU6-925P	11100	chr8:89889492-89889751
chr6	123412204	123412701	intergenic	410.223	883.938	1.10754	8.72811e-25	8.6101e-23	CLVS2	95336	CLVS2	18381	chr6:123091060-123091556
chr3	188556947	188557405	gene	204.143	528.388	1.37201	1.09016e-24	1.0679e-22	TPRG1	-107827	LPP	-51283	chr3:188839160-188839617
chr4	148499125	148499481	gene	226.47	563.884	1.31607	1.20334e-24	1.17058e-22	LINC02507	10545	LINC02507	-16435	chr4:147577974-147578329
chr20	49057092	49057608	intergenic	239.383	588.684	1.29817	1.26683e-24	1.22385e-22	RN7SL636P	-11331	RN7SL636P	-11621	chr20:50440556-50441071
chr8	56799061	56799776	gene	631.129	249.302	-1.34004	1.44875e-24	1.39e-22	AC018607.1	-6735	AC018607.1	-8878	chr8:55886503-55887217
chr15	52199624	52200081	gene	602.089	1250.8	1.0548	1.79335e-24	1.70893e-22	AC090971.1	1985	AC090971.1	1246	chr15:51907428-51907884
chr3	156530333	156530714	gene	338.252	758.536	1.16512	2.63395e-24	2.493e-22	PA2G4P4	-2003	PA2G4P4	-3183	chr3:156812545-156812925
chr17	60803214	60803774	gene	875.586	380.755	-1.20139	3.71392e-24	3.49158e-22	AC005821.1	26889	AC005821.1	-11788	chr17:62725854-62726413
chr3	79346251	79346766	gene	152.826	784.535	2.35995	5.71223e-24	5.33446e-22	MIR3923	-210528	MIR3923	-210609	chr3:79297102-79297616
chr12	58819263	58819796	intergenic	108.166	338.181	1.64455	9.93901e-24	9.22024e-22	AC025578.1	31150	AC025578.1	30609	chr12:58425481-58426013
chr8	128047743	128048330	intergenic	267.592	711.206	1.41023	1.03025e-23	9.49457e-22	PRNCR1	-44082	PCAT1	14778	chr8:127035499-127036085
chr4	159795069	159795539	gene	148.683	444.172	1.57888	1.59963e-23	1.46455e-21	RNU6-128P	-79457	C4orf45	18982	chr4:158873918-158874387
chr6	129822600	129823002	gene	176.861	482.873	1.44903	2.32351e-23	2.11349e-21	AL356124.2	-20247	LAMA2	-14912	chr6:129501456-129501857
chr7	95179110	95179366	intergenic	114.894	388.473	1.75752	2.67872e-23	2.42087e-21	AC002451.2	7781	AC002451.2	5385	chr7:95549799-95550054
chr6	8557028	8557530	intergenic	115.848	350.696	1.59799	3.35568e-23	3.01323e-21	HULC	-95091	HULC	-96799	chr6:8556796-8557297
chr15	71587334	71587994	gene	226.537	704.571	1.637	4.12821e-23	3.68331e-21	AC064799.1	46386	AC064799.1	45833	chr15:71294996-71295655
chr6	153723007	153723339	intergenic	158.977	434.308	1.4499	4.48677e-23	3.97789e-21	AL358134.2	17051	AL358134.2	16983	chr6:153401873-153402204
chr8	98102170	98102585	gene	129.524	547.698	2.08016	5.09449e-23	4.48828e-21	AP003117.2	43228	AP003117.2	42685	chr8:97089943-97090357
chr17	14641327	14641888	intergenic	212.703	532.311	1.32343	6.17997e-23	5.41056e-21	AC013248.1	12561	AC013248.1	8605	chr17:14738011-14738571
chr3	64328521	64328975	gene	707.452	1329.69	0.910388	6.30551e-23	5.48619e-21	AC096888.1	-102159	AC096888.1	-111759	chr3:64342846-64343299
chr6	161231283	161231674	intergenic	118.628	349.891	1.56046	6.73486e-23	5.82358e-21	AL109933.3	36458	AL109933.3	27233	chr6:160810252-160810642
chr6	51543932	51544414	gene	111.241	339.514	1.60978	9.30666e-23	7.99801e-21	AL355997.1	79652	AL355997.1	56492	chr6:51679135-51679616
chr12	71863055	71863325	gene	190.648	491.25	1.36554	1.17715e-22	1.00545e-20	AC090116.1	21005	AC090116.1	20561	chr12:71469276-71469545
chr7	92563203	92563750	intergenic	830.982	327.308	-1.34417	1.69134e-22	1.4359e-20	RN7SL7P	37135	AC002454.1	16976	chr7:92933890-92934436
chr2	20431372	20431839	intergenic	457.367	944.951	1.04689	1.70813e-22	1.44142e-20	SDC1	-6412	AC007041.1	8047	chr2:20231612-20232078
chr8	119356219	119356630	gene	211.234	519.92	1.29945	1.76986e-22	1.48457e-20	AC023590.1	62046	AC023590.1	-56418	chr8:118343981-118344391
chr17	66324736	66325460	gene	1369.68	336.649	-2.02453	2.27187e-22	1.8943e-20	SLC16A6	-37691	SLC16A6	-61931	chr17:68328596-68329319
chr11	110066955	110067517	gene	151.83	579.118	1.9314	5.84203e-22	4.84232e-20	RDX	100210	RDX	-21631	chr11:110196231-110196792
chr1	181294224	181294420	intergenic	97.2618	327.956	1.75356	6.79357e-22	5.5979e-20	CACNA1E	-87916	LINC01699	86583	chr1:181325089-181325284
chr20	52239956	52240560	gene	1616.62	2965.49	0.875285	7.02678e-22	5.75621e-20	ZNF217	-13813	AC005808.1	-10870	chr20:53623418-53624021
chr2	192447015	192447402	intergenic	193.442	483.76	1.32239	8.57936e-22	6.98719e-20	NABP1	-95585	NABP1	-114175	chr2:191582290-191582676
chr2	9211209	9211492	intergenic	107.341	325.416	1.60009	1.07254e-21	8.66057e-20	RPL30P3	10504	RPL30P3	10173	chr2:9071081-9071363
chr14	90910469	90910893	intergenic	165.568	439.219	1.40752	1.07577e-21	8.66057e-20	LINC02317	10779	LINC02317	7726	chr14:90444126-90444549
chr17	64698544	64699161	gene	241.298	640.672	1.40877	1.46773e-21	1.17485e-19	AC006947.1	26362	AC006947.1	25331	chr17:66702427-66703043
chr7	115858122	115858600	gene	137.235	469.981	1.77595	1.6091e-21	1.28069e-19	TES	7814	AC073130.2	19622	chr7:116218069-116218546
chr8	125868930	125869356	gene	583.309	246.668	-1.24169	1.92125e-21	1.5205e-19	AC100858.3	614	MIR4662B	-34923	chr8:124856689-124857114
chr17	47964507	47965055	promoter	591.977	256.608	-1.20598	2.20705e-21	1.73687e-19	AC027801.2	-180	AC027801.2	-13475	chr17:49887145-49887692
chr5	172331686	172332339	gene	272.51	622.365	1.19145	2.34326e-21	1.83377e-19	AC008429.3	-49897	ERGIC1	-47674	chr5:172904684-172905336
chr7	83652028	83652523	gene	196.632	484.265	1.30029	2.59831e-21	2.02206e-19	AC006322.1	-103257	SEMA3A	-67182	chr7:84022713-84023207
chr8	131540653	131540999	intergenic	183.842	468.63	1.34998	2.72674e-21	2.11029e-19	ASAP1	-84921	AC090987.1	66719	chr8:130528408-130528753
chr8	63442424	63443006	gene	310.071	796.214	1.36056	3.17948e-21	2.44715e-19	AC018861.1	-46346	AC018861.1	-47958	chr8:62529866-62530447
chr12	64312587	64312996	gene	123.728	425.618	1.78239	4.09077e-21	3.13134e-19	AC079866.1	-30414	AC079866.1	-31632	chr12:63918808-63919216
chr2	213770317	213771013	gene	955.468	472.128	-1.01703	4.14869e-21	3.15841e-19	AC108066.1	-5062	AC108066.1	-13867	chr2:212905594-212906289
chr3	111816309	111816560	gene	171.933	439.513	1.35406	4.34409e-21	3.2893e-19	C3orf52	11252	MIR567	-15309	chr3:112097463-112097713
chr3	132380898	132381508	gene	521.457	204.244	-1.35225	4.56094e-21	3.43492e-19	ACAD11	-1637	HSPA8P19	11977	chr3:132662055-132662664
chr12	43671333	43671720	intergenic	120.175	514.064	2.09681	5.08379e-21	3.80822e-19	AC079603.1	13855	AC079603.1	13771	chr12:43277531-43277917
chr2	186052133	186052552	intergenic	288.463	644.228	1.15919	5.57036e-21	4.15051e-19	RPL23AP33	-285054	ZNF804A	248124	chr2:185187407-185187825
chr1	68345755	68346223	gene	190.413	546.792	1.52186	6.70922e-21	4.94646e-19	GNG12	-46840	RNU7-80P	-107713	chr1:67880073-67880540
chr4	108611207	108611658	gene	225.646	529	1.22921	6.69932e-21	4.94646e-19	PAPSS1	30174	PAPSS1	-99999	chr4:107690052-107690502
chr17	70461717	70461965	gene	153.106	407.681	1.41291	7.13772e-21	5.23483e-19	AC007639.1	39761	AC007639.1	36849	chr17:72465578-72465825
chr7	55253968	55254225	gene	104.004	312.907	1.5891	7.58886e-21	5.5367e-19	EGFR-AS1	2529	EGFR-AS1	-6653	chr7:55186276-55186532
chr7	83176842	83177452	gene	676.129	291.538	-1.21361	9.03135e-21	6.55498e-19	SEMA3E	101178	RAD23BP2	-116793	chr7:83547527-83548136
chr1	218669990	218670295	intergenic	291.632	810.891	1.47536	9.9184e-21	7.1617e-19	C1orf143	-13295	C1orf143	-29176	chr1:218496649-218496953
chr8	129188792	129189570	intergenic	1205.25	2035.67	0.756174	1.00641e-20	7.22961e-19	MIR1208	26819	MIR1208	26748	chr8:128176547-128177324
chr4	148928483	148928857	gene	126.626	567.955	2.1652	1.2734e-20	9.10088e-19	AC115621.1	-90134	ARHGAP10	-65260	chr4:148007333-148007706
chr20	46663577	46663982	intergenic	213.26	910.122	2.09345	1.49953e-20	1.06626e-18	AL139351.1	-38832	AL139351.1	-39150	chr20:48034834-48035238
chr16	85034393	85034847	gene	424.104	172.175	-1.30054	1.96842e-20	1.3926e-18	ZDHHC7	10520	ZDHHC7	-26833	chr16:85000788-85001241
chr8	123588098	123588362	intergenic	117.086	383.514	1.71171	2.16649e-20	1.52503e-18	AC108136.1	-86177	AC108136.1	-90476	chr8:122575860-122576123
chr18	21452676	21453048	gene	162.798	423.055	1.37776	2.69719e-20	1.88911e-18	AC010754.1	109657	LAMA3	-82167	chr18:23872713-23873084
chr1	152135349	152135789	gene	120.664	337.216	1.48267	3.93578e-20	2.7429e-18	RPTN	-3866	RPTN	-9498	chr1:152162874-152163313
chr17	73545238	73546192	gene	1784.62	1043.1	-0.774749	3.98753e-20	2.76521e-18	LLGL2	24554	TSEN54	24896	chr17:75549158-75550111
chr7	36342902	36343316	intergenic	153.031	408.477	1.41644	4.61446e-20	3.18421e-18	AC006960.1	-2131	EEPD1	1958	chr7:36303294-36303707
chr14	32777165	32777770	intergenic	552.509	237.089	-1.22057	4.84804e-20	3.32899e-18	AKAP6	-21011	AL136298.3	-36404	chr14:32307960-32308564
chr3	62345962	62346166	gene	127.299	353.703	1.47431	5.13063e-20	3.50585e-18	PTPRG-AS1	8940	FEZF2	9292	chr3:62360288-62360491
chr2	181385865	181386388	intergenic	164.259	674.92	2.03875	5.57873e-20	3.79354e-18	AC012669.1	-47981	AC012669.1	-48262	chr2:180521139-180521661
chr15	98546838	98547126	gene	159.738	408.328	1.35402	5.9802e-20	4.04689e-18	LINC02251	671	LINC02251	-18024	chr15:98003609-98003896
chr14	62020515	62021074	gene	235.491	542.139	1.20299	6.65955e-20	4.48495e-18	AL355916.2	-8790	AL355916.1	2236	chr14:61553798-61554356
chr2	161789538	161789893	intergenic	115.58	324.032	1.48724	8.58776e-20	5.75585e-18	RN7SL423P	55657	RN7SL423P	55357	chr2:160933028-160933382
chr8	128864250	128864716	gene	225.607	1000.01	2.14813	9.54073e-20	6.36412e-18	PVT1	57704	TMEM75	94322	chr8:127852005-127852470
chr3	189022260	189022931	gene	926.683	472.929	-0.970453	1.34588e-19	8.93508e-18	TPRG1-AS2	-64213	TPRG1	-20496	chr3:189304472-189305142
chrX	109472764	109473358	gene	311.266	678.614	1.12444	1.40527e-19	9.2854e-18	SNORD96B	-4771	SNORD96B	-4848	chrX:110229537-110230130
chr17	59313127	59313618	gene	2870.37	1122.03	-1.35513	1.45815e-19	9.58954e-18	AC005856.1	-100048	AC005856.1	-105307	chr17:61235767-61236257
chr3	64537835	64538174	gene	163.865	946.59	2.53023	1.49604e-19	9.79277e-18	ADAMTS9-AS1	-8993	ADAMTS9	-36674	chr3:64552160-64552498
chr8	94080549	94081008	intergenic	982.086	507.796	-0.951599	1.67941e-19	1.09419e-17	TRIQK	-50878	C8orf87	65545	chr8:93068322-93068780
chr2	1235423	1235752	gene	112.674	333.81	1.56687	2.60493e-19	1.68935e-17	AC114808.2	-79478	AC114808.2	-81591	chr2:1231652-1231980
chr5	55724883	55725404	intergenic	656.142	313.581	-1.06517	3.2069e-19	2.06188e-17	AC008391.1	27820	AC008391.1	27721	chr5:56429057-56429577
chr7	51331319	51331803	gene	523.768	224.697	-1.22095	3.2088e-19	2.06188e-17	RPL7L1P2	-3698	RPL7L1P2	-4435	chr7:51263623-51264106
chr1	197454748	197455432	intergenic	880.277	337.415	-1.38343	3.3425e-19	2.13798e-17	AL136322.1	-38492	CRB1	7506	chr1:197485619-197486302
chr8	116999957	117000625	gene	510.527	210.16	-1.2805	4.01217e-19	2.55466e-17	RNA5SP276	34712	RNA5SP276	34620	chr8:115987733-115988400
chr8	93873082	93873482	gene	175.252	542.547	1.63032	4.3869e-19	2.78062e-17	FLJ46284	18447	TRIQK	22476	chr8:92860855-92861254
chr8	95254273	95255026	intergenic	381.56	1155.05	1.59798	4.45708e-19	2.81238e-17	GEM	19927	GEM	6831	chr8:94242046-94242798
chr16	77637729	77638365	gene	747.15	366.928	-1.0259	5.32286e-19	3.34361e-17	LINC02131	13344	LINC02131	-6530	chr16:77603833-77604468
chr20	55651530	55651767	intergenic	111.37	319.282	1.51947	5.79013e-19	3.61487e-17	AL117380.1	21802	AL117380.1	21752	chr20:57076475-57076711
chr7	121184773	121185213	intergenic	338.334	803.135	1.24719	5.80629e-19	3.61487e-17	AC074085.2	-103679	AC004875.1	98395	chr7:121544720-121545159
chr11	85459298	85459816	gene	113.74	433.892	1.93159	7.15406e-19	4.43425e-17	CCDC89	-62238	SYTL2	-54290	chr11:85748256-85748773
chr2	127822270	127822784	gene	215.837	814.065	1.9152	8.02877e-19	4.95449e-17	AC012508.2	-39229	BIN1	-16924	chr2:127064695-127065208
chr17	68401665	68402129	intergenic	137.666	435.667	1.66205	1.00073e-18	6.14833e-17	AC011990.1	-36841	AC011990.1	-92925	chr17:70405525-70405988
chr3	63777561	63777901	gene	207.399	938.135	2.17739	1.20702e-18	7.38337e-17	C3orf49	-27307	THOC7	41815	chr3:63791886-63792225
chr21	40225338	40225614	intergenic	142.312	369.578	1.37682	1.35209e-18	8.23481e-17	AP001042.1	7305	AP001042.1	4909	chr21:38853415-38853690
chr8	110987740	110988140	promoter	575.348	1058.72	0.879818	1.47919e-18	8.9699e-17	KCNV1	135	AC027451.1	931	chr8:109975512-109975911
chr7	105470870	105471262	gene	140.142	373.453	1.41404	1.49546e-18	9.02946e-17	AC005099.1	11128	AC005099.1	10520	chr7:105830425-105830816
chr4	15907595	15908019	intergenic	151.797	392.021	1.36879	1.55164e-18	9.32848e-17	FGFBP1	32555	FGFBP1	29385	chr4:15905973-15906396
chr8	103768982	103769234	intergenic	108.007	403.159	1.90022	1.56783e-18	9.38557e-17	AP003356.1	-48637	AP003356.1	-53090	chr8:102756755-102757006
chr1	153095414	153095852	intergenic	473.695	199.608	-1.24679	2.1733e-18	1.29547e-16	SPRR2F	-9643	SPRR2F	-11043	chr1:153122939-153123376
chr14	77474257	77474714	intergenic	482.972	205.566	-1.23234	2.41964e-18	1.4362e-16	AC007686.3	-19943	IRF2BPL	16400	chr14:77007915-77008371
chr3	16101875	16102225	intergenic	275.633	587.236	1.09119	2.464e-18	1.45636e-16	GALNT15	-114106	GALNT15	-171448	chr3:16060369-16060718
chr8	62695259	62695669	intergenic	142.451	360.957	1.34136	2.86641e-18	1.68709e-16	AC025524.2	-2142	AC091173.1	-23811	chr8:61782701-61783110
chr14	37591464	37591847	gene	133.593	394.946	1.56381	3.07272e-18	1.80095e-16	AL079304.1	-23888	AL079304.1	-25388	chr14:37122260-37122642
chr7	98520154	98520675	gene	221.849	500.443	1.17363	3.27124e-18	1.90931e-16	MIR3609	41141	MIR3609	41063	chr7:98922532-98923052
chr20	52811221	52811602	intergenic	780.646	2028.24	1.37749	3.42591e-18	1.99129e-16	PFDN4	-12974	PFDN4	-33178	chr20:54194683-54195063
chr20	46420863	46421301	intergenic	658.156	1293	0.97422	4.34507e-18	2.51511e-16	SULF2	-5723	RNU7-173P	34631	chr20:47792120-47792557
chr1	116257457	116257838	gene	490.37	212.839	-1.20411	4.54008e-18	2.61718e-16	CASQ2	53753	CASQ2	-15019	chr1:115714837-115715217
chr14	54075183	54075426	gene	113.915	313.576	1.46085	4.92986e-18	2.83023e-16	RPS3AP46	-4137	RPS3AP46	-4817	chr14:53608466-53608708
chr3	161057286	161058155	intergenic	738.556	344.573	-1.0999	6.42796e-18	3.67522e-16	PSMC1P7	-9695	SPTSSB	4859	chr3:161339499-161340367
chr8	85941575	85942091	intergenic	227.016	502.75	1.14705	7.8606e-18	4.47607e-16	IGJP1	-49052	IGJP1	-49525	chr8:85029341-85029856
chr15	96773593	96774456	promoter	247.519	1147.27	2.21259	8.2794e-18	4.69546e-16	AC012409.4	-101	AC012409.4	-348	chr15:96230365-96231227
chr8	54857554	54858353	gene	294.128	669.164	1.18591	8.50025e-18	4.80127e-16	AC100821.1	-25837	RGS20	-13908	chr8:53944995-53945793
chr17	73597402	73597793	gene	144.561	365.02	1.33629	9.0506e-18	5.0916e-16	MYO15B	13458	MYO15B	-24982	chr17:75601322-75601712
chr12	53289098	53289926	intergenic	819.798	435.019	-0.91419	9.53589e-18	5.34315e-16	RPL7P41	10299	KRT8	1459	chr12:52895315-52896142
chr20	45948603	45948844	gene	1349.4	774.408	-0.801147	1.04266e-17	5.81896e-16	AL031666.2	1477	AL031666.2	-773	chr20:47319860-47320100
chr3	181883050	181883391	intergenic	158.183	421.305	1.41327	1.05149e-17	5.82662e-16	AC012081.1	43548	AC012081.1	23296	chr3:182165263-182165603
chr1	218663653	218664151	intergenic	810.032	266.922	-1.60156	1.05235e-17	5.82662e-16	C1orf143	-19536	C1orf143	-35417	chr1:218490312-218490809
chr15	91974297	91974905	gene	598.473	270.259	-1.14694	1.16264e-17	6.41191e-16	CRAT37	22663	AC107958.3	-103723	chr15:91431068-91431675
chr3	64227949	64228494	gene	1201.96	212.495	-2.49989	1.3025e-17	7.15508e-16	PRICKLE2-AS3	55001	PRICKLE2-AS3	41581	chr3:64242274-64242818
chr7	110162902	110163302	gene	312.97	752.284	1.26525	1.40752e-17	7.70178e-16	AC092167.1	11708	AC092167.1	-90806	chr7:110522846-110523245
chr14	38798492	38798943	intergenic	202.473	623.218	1.62201	1.83719e-17	1.00138e-15	AL161751.1	38560	AL161751.1	17584	chr14:38329289-38329739
chr8	126698566	126698772	intergenic	107.747	353.648	1.71467	1.87001e-17	1.01531e-15	AC016074.1	63815	AC016074.1	62630	chr8:125686323-125686528
chr17	53532204	53532692	gene	148.325	758.434	2.35426	1.90386e-17	1.0297e-15	MMD	-33096	AC006269.1	-6654	chr17:55454844-55455331
chr3	161572031	161572500	intergenic	138.277	356.916	1.36803	2.26389e-17	1.21972e-15	AC131211.1	-32570	AC131211.1	-37568	chr3:161854244-161854712
chr1	172418110	172418689	gene	501.432	1287.15	1.36005	2.29261e-17	1.22687e-15	PIGC	-5174	C1orf105	-19570	chr1:172448971-172449549
chr1	223908651	223908980	gene	153.333	372.35	1.27999	2.29468e-17	1.22687e-15	CAPN2	19520	RNU6-1248P	31000	chr1:223720950-223721278
chr9	995627	996053	intergenic	125.632	384.421	1.61348	2.55948e-17	1.36324e-15	RNU6-1073P	6122	DMRT3	4110	chr9:995628-996053
chr3	117572736	117573063	gene	167.228	418.689	1.32406	2.64472e-17	1.40331e-15	AC092691.3	63379	AC092691.3	60288	chr3:117853890-117854216
chr5	158937387	158937703	gene	430.533	182.15	-1.24099	2.86789e-17	1.51598e-15	AC008703.2	-15401	AC008703.2	-15472	chr5:159510380-159510695
chr7	95933069	95933711	gene	161.848	562.277	1.79664	3.06746e-17	1.61538e-15	AC084368.1	2781	AC084368.1	2682	chr7:96303758-96304399
chr3	107705906	107706400	intergenic	115.436	307.052	1.41139	3.30316e-17	1.73298e-15	AC012020.1	51138	AC012020.1	49412	chr3:107987060-107987553
chr11	81961087	81961473	gene	137.321	347.92	1.3412	3.89467e-17	2.03569e-15	AP002802.1	279244	AP002802.1	262426	chr11:82250046-82250431
chr10	54168865	54169372	intergenic	144.407	529.09	1.87337	4.01722e-17	2.09194e-15	THAP12P3	-1776	THAP12P3	-4132	chr10:52409106-52409612
chr17	57923679	57924169	intergenic	2422.24	4281.45	0.821755	4.48041e-17	2.3245e-15	RNU6-450P	980	RNU6-450P	875	chr17:59846319-59846808
chr20	52482490	52483212	intergenic	6792.03	4063.24	-0.741212	4.5386e-17	2.346e-15	SUMO1P1	9244	SUMO1P1	8940	chr20:53865952-53866673
chrX	140499648	140500285	intergenic	164.349	614.684	1.90308	5.20153e-17	2.67879e-15	AC234779.1	24979	AC234779.1	24696	chrX:141405574-141406210
chr2	105622113	105622482	gene	284.309	576.295	1.01935	5.24579e-17	2.69169e-15	AC010884.2	-12860	AC010884.2	-12937	chr2:105005656-105006024
chr11	60425882	60426243	gene	132.158	340.878	1.367	5.93739e-17	3.03077e-15	MS4A8	-40984	LINC00301	-28558	chr11:60658410-60658770
chr6	132185020	132185421	gene	182.382	419.551	1.20188	5.94989e-17	3.03077e-15	AL139805.2	-35668	ENPP1	-31073	chr6:131863881-131864281
chr8	102092701	102093369	intergenic	506.619	943.333	0.896867	6.47853e-17	3.28809e-15	FLJ42969	28753	FLJ42969	4557	chr8:101080474-101081141
chr8	116879166	116880024	intergenic	716.961	360.948	-0.990103	6.67767e-17	3.37693e-15	TRPS1	-57697	LINC00536	83141	chr8:115866941-115867798
chr3	168595676	168596193	intergenic	628.537	297.112	-1.08099	7.31361e-17	3.68522e-15	RPL21P43	-19017	RPL21P43	-19487	chr3:168877889-168878405
chr1	187007938	187008335	intergenic	209.936	460.922	1.13457	9.17289e-17	4.60552e-15	LINC01036	-53837	PLA2G4A	50024	chr1:187038807-187039203
chr3	119692149	119692477	gene	146.663	362.598	1.30587	9.65875e-17	4.83214e-15	AC092910.1	-55274	AC092910.1	-56401	chr3:119973303-119973630
chr14	69417784	69418076	gene	139.88	345.947	1.30636	9.70003e-17	4.83552e-15	BANF1P1	14611	BANF1P1	14350	chr14:68951068-68951359
chr10	17429890	17430597	gene	914.51	506.909	-0.851271	1.02763e-16	5.10464e-15	ST8SIA6-AS1	1308	ST8SIA6-AS1	-25257	chr10:17387892-17388598
chr5	22649141	22649803	gene	648.862	314.396	-1.04533	1.11251e-16	5.50674e-15	GCNT1P2	-68545	GCNT1P2	-69138	chr5:22649033-22649694
chr17	67265323	67265974	gene	209.984	576.649	1.45742	1.36077e-16	6.71186e-15	ABCA10	-24662	ABCA5	-25196	chr17:69269183-69269833
chr3	65216025	65216416	intergenic	121.768	309.008	1.34351	1.38537e-16	6.80922e-15	AC104331.1	2436	AC104331.1	2354	chr3:65230351-65230741
chr7	102516297	102516633	gene	199.318	440.484	1.14402	1.5581e-16	7.63142e-15	RN7SKP198	18568	RN7SKP198	18264	chr7:102875851-102876186
chr4	145321147	145321409	gene	163.747	393.823	1.26607	1.87349e-16	9.1442e-15	AC106871.1	-105774	AC106871.1	-108874	chr4:144399996-144400257
chr3	96951357	96951856	gene	786.17	321.311	-1.29087	1.90114e-16	9.24693e-15	AC117470.1	248742	AC117470.1	248414	chr3:97232514-97233012
chr14	77428082	77428553	gene	155.335	369.507	1.25021	1.94399e-16	9.42262e-15	LINC01629	2336	LINC01629	-3826	chr14:76961740-76962210
chr18	49140449	49140763	gene	134.642	340.478	1.33844	2.0312e-16	9.81141e-15	AC011260.1	-1127	AC011260.1	-1597	chr18:51614080-51614393
chr14	46517418	46517787	gene	270.899	565.31	1.06129	2.14702e-16	1.03352e-14	LINC00871	107456	AL158111.1	-232256	chr14:46048216-46048584
chr6	126433269	126433477	intergenic	152.367	359.23	1.23735	2.50844e-16	1.20337e-14	AC020559.1	-64966	TRMT11	72952	chr6:126112124-126112331
chr7	84305024	84305356	intergenic	204.484	471.616	1.20563	2.52125e-16	1.20538e-14	AC092022.1	-9867	AC092022.1	-9950	chr7:84675709-84676040
chr15	90708918	90709370	promoter	257.417	594.494	1.20755	2.5886e-16	1.23337e-14	RN7SL346P	-321	RN7SL346P	-611	chr15:90165687-90166138
chr17	60188477	60188904	intergenic	236.089	774.978	1.71482	2.71276e-16	1.28815e-14	AC008158.1	29308	AC008158.1	25642	chr17:62111117-62111543
chr15	99091457	99092153	promoter	286.552	639.728	1.15866	3.13261e-16	1.48249e-14	FAM169B	-849	AC103968.1	81165	chr15:98548229-98548924
chr17	54864391	54864765	intergenic	158.616	369.003	1.21809	3.36553e-16	1.58735e-14	AC106858.1	17051	C17orf67	4696	chr17:56787031-56787404
chr2	85486253	85486728	gene	410.627	184.244	-1.15621	3.63086e-16	1.70675e-14	AC093162.1	2898	AC093162.1	2776	chr2:85259131-85259605
chr8	86157638	86158242	promoter	252.292	528.793	1.06761	3.67303e-16	1.7208e-14	AC011773.3	5	AC011773.2	584	chr8:85245410-85246013
chr2	179971404	179971978	gene	249.845	563.039	1.1722	3.70592e-16	1.73042e-14	CCDC141	-56879	SESTD1	-5272	chr2:179106678-179107251
chr5	177550688	177551646	gene	1480.07	612.605	-1.27264	3.75217e-16	1.74619e-14	RMND5B	-6830	N4BP3	-1920	chr5:178123688-178124645
chr2	179278326	179278710	promoter	125.245	328.833	1.3926	3.98716e-16	1.84941e-14	AC009948.1	-148	OSBPL6	10901	chr2:178413600-178413983
chr1	172715515	172716026	intergenic	524.935	1361.19	1.37466	4.42629e-16	2.04632e-14	SLC25A38P1	-1929	SLC25A38P1	-2870	chr1:172746376-172746886
chr3	152675225	152675858	intergenic	230.232	487.127	1.08121	4.51562e-16	2.08075e-14	HMGN2P13	-109525	HMGN2P13	-109797	chr3:152957437-152958069
chr8	128519619	128519969	intergenic	108.485	288.727	1.41221	4.95072e-16	2.27376e-14	CASC8	-25411	POU5F1B	87481	chr8:127507375-127507724
chr12	93957584	93957968	gene	123.491	314.181	1.34719	5.02603e-16	2.29331e-14	SOCS2	-5814	SOCS2	-19486	chr12:93563809-93564192
chr7	22707327	22707860	intergenic	181.546	408.939	1.17155	5.01181e-16	2.29331e-14	AC002480.4	-2442	AC002480.4	-18014	chr7:22667709-22668241
chr8	109596542	109597071	gene	523.828	258.328	-1.01989	5.8281e-16	2.65065e-14	AC022634.2	3515	AC022634.1	11404	chr8:108584314-108584842
chr3	65939007	65939437	gene	437.725	163.983	-1.41648	6.0213e-16	2.72965e-14	MAGI1-IT1	1010	AC106827.2	12201	chr3:65953333-65953762
chr20	25218477	25218802	intergenic	156.308	375.89	1.26592	6.05934e-16	2.73804e-14	AL121772.1	7224	AL121772.1	1003	chr20:25237842-25238166
chr7	80241088	80241435	gene	287.267	641.748	1.15961	6.1528e-16	2.77133e-14	AC073850.1	50638	AC073850.1	50385	chr7:80611773-80612119
chr7	129588776	129589450	gene	710.267	365.332	-0.959151	6.37582e-16	2.86258e-14	UBE2H	3675	ZC3HC1	69013	chr7:129948937-129949610
chr8	128680272	128681437	intergenic	1457.07	2471.32	0.762216	7.35426e-16	3.29132e-14	CASC11	65357	CASC11	17733	chr8:127668028-127669192
chr2	123506113	123506586	intergenic	260.102	577.919	1.15179	9.22546e-16	4.11561e-14	AC062020.1	-316547	LINC01826	317377	chr2:122748538-122749010
chr11	18557645	18558286	gene	557.736	262.445	-1.08757	9.47104e-16	4.21176e-14	TSG101	-9187	UEVLD	-6809	chr11:18536099-18536739
chr17	55447528	55447853	gene	110.214	288.125	1.38638	9.91373e-16	4.39467e-14	RN7SL437P	41870	RN7SL437P	41581	chr17:57370168-57370492
chr8	110656832	110657753	gene	1129.57	1820.6	0.68864	1.07858e-15	4.76615e-14	AC079061.1	948	AC079061.1	-3019	chr8:109644604-109645524
chr14	30692604	30693249	gene	527.781	930.53	0.818114	1.13033e-15	4.97914e-14	PRKD1	-31823	AL079305.1	-149393	chr14:30223399-30224043
chr20	55765925	55766382	gene	496.532	1141.63	1.20114	1.25776e-15	5.52312e-14	BMP7-AS1	-23774	BMP7	-22349	chr20:57190870-57191326
chr12	52674132	52674568	gene	203.454	451.76	1.15085	1.50216e-15	6.57569e-14	AC021066.1	-1411	KRT81	5347	chr12:52280349-52280784
chr7	140613022	140613339	gene	104.371	271.002	1.37658	1.74353e-15	7.60854e-14	BRAF	11382	AC006006.1	-21628	chr7:140913223-140913539
chr2	143621065	143621481	intergenic	133.519	325.367	1.28502	2.23177e-15	9.70888e-14	AC013444.1	9609	AC013444.1	7707	chr2:142863497-142863912
chr16	80752388	80752706	gene	484.207	228.892	-1.08096	2.29174e-15	9.9389e-14	AC099313.1	-17710	AC099313.1	-23654	chr16:80718492-80718809
chr10	7330085	7330541	gene	130.405	396.98	1.60607	2.41311e-15	1.0433e-13	COX6CP17	6938	COX6CP17	6755	chr10:7288124-7288579
chr8	119427870	119428196	gene	128.652	311.938	1.27779	2.5054e-15	1.07987e-13	AC023590.1	133655	AC023590.1	15190	chr8:118415632-118415957
chr1	242161763	242162079	promoter	143.612	345.629	1.26704	2.69852e-15	1.15599e-13	MAP1LC3C	453	MAP1LC3C	-3129	chr1:241998462-241998777
chr8	126845350	126845568	intergenic	223.87	476.279	1.08914	2.69314e-15	1.15599e-13	RNU6-442P	-67736	RNU6-442P	-67838	chr8:125833107-125833324
chr1	171786791	171787148	intergenic	229.056	537.439	1.2304	2.73625e-15	1.16858e-13	AL031864.2	7128	METTL13	3807	chr1:171817652-171818008
chr17	59308352	59309129	gene	3448.12	894.702	-1.94633	2.76312e-15	1.17647e-13	AC005856.1	-95416	AC005856.1	-100675	chr17:61230992-61231768
chr19	11009888	11010365	gene	417.251	188.94	-1.14299	2.8292e-15	1.20095e-13	CARM1	27937	YIPF2	22734	chr19:10899213-10899689
chr5	81692725	81693076	intergenic	148.995	424.545	1.51066	2.85162e-15	1.20681e-13	ATP6AP1L	117619	ATP6AP1L	10105	chr5:82396907-82397257
chr7	86946209	86946459	intergenic	158.595	372.294	1.2311	3.13958e-15	1.32468e-13	TP53TG1	28496	TP53TG1	8207	chr7:87316894-87317143
chr1	198638279	198638551	gene	383.657	706.645	0.881166	3.25125e-15	1.36767e-13	AL157402.2	-2226	PEBP1P3	9853	chr1:198669151-198669422
chr11	27231159	27231469	gene	189.05	416.437	1.13933	3.26577e-15	1.36967e-13	BBOX1-AS1	10345	BBOX1	81959	chr11:27209613-27209922
chr6	148628536	148629233	gene	578.14	284.466	-1.02316	3.32073e-15	1.38856e-13	AL513164.1	-24341	RNU6-1222P	28971	chr6:148307401-148308097
chr3	64430827	64431487	promoter	1885.82	2856.61	0.599108	3.33609e-15	1.39083e-13	PRICKLE2	-6	AC096888.1	-9350	chr3:64445152-64445811
chrX	107279556	107279881	intergenic	238.887	512.841	1.10218	3.36195e-15	1.39745e-13	VSIG1	-8481	VSIG1	-42694	chrX:108036327-108036651
chr15	51413396	51413627	gene	130.832	367.239	1.48901	3.47219e-15	1.43901e-13	TNFAIP8L3	-16039	AC073964.1	-56705	chr15:51121200-51121430
chr3	64613448	64613817	gene	536.036	1155.49	1.10811	3.55876e-15	1.47054e-13	ADAMTS9-AS2	-56952	ADAMTS9-AS1	35200	chr3:64627773-64628141
chr3	149057787	149058032	intergenic	203.211	435.876	1.10094	4.4244e-15	1.82285e-13	TM4SF18	-5709	AC093001.1	6470	chr3:149340001-149340245
chr3	64174805	64175160	gene	396.216	770.04	0.958647	4.44227e-15	1.82485e-13	PRICKLE2-AS3	1762	PRICKLE2-AS3	-11657	chr3:64189130-64189484
chr20	46641241	46641774	intergenic	796.419	1360.79	0.772843	4.49603e-15	1.84153e-13	LINC01522	-24020	LINC01523	28451	chr20:48012498-48013030
chr6	66381854	66382245	gene	438.258	203.874	-1.1041	4.51168e-15	1.84255e-13	EYS	35067	SLC25A51P1	-117129	chr6:65671962-65672352
chr17	53783160	53783494	intergenic	174.793	429.206	1.29602	4.6802e-15	1.90582e-13	TMEM100	26154	TMEM100	13661	chr17:55705800-55706133
chr6	16766392	16766755	gene	114.277	342.927	1.58537	4.70942e-15	1.91216e-13	AL137003.2	1996	AL137003.2	-539	chr6:16766162-16766524
chr5	158282556	158282859	gene	142.911	331.564	1.21417	5.37036e-15	2.17422e-13	AC136424.2	-127306	AC136424.2	-129088	chr5:158855549-158855851
chr8	123798102	123798647	gene	1236.79	633.51	-0.965158	5.72732e-15	2.31205e-13	ZHX2	4741	AC016405.2	5065	chr8:122785864-122786408
chr20	52765458	52765940	intergenic	2777.24	5345.53	0.94468	6.4591e-15	2.59296e-13	CYP24A1	24812	CYP24A1	4289	chr20:54148920-54149401
chr3	128153919	128154362	intergenic	469.836	219.085	-1.10066	6.4602e-15	2.59296e-13	DNAJB8-AS1	-28296	EEFSEC	26652	chr3:128435077-128435519
chr3	134565824	134566189	gene	142.309	358.286	1.33208	7.2193e-15	2.88937e-13	RNA5SP141	-63610	RNA5SP141	-63728	chr3:134846983-134847347
chr15	53364073	53364713	intergenic	1439.71	2261.66	0.651607	7.62843e-15	3.04442e-13	LINC02490	-44169	LINC02490	-57501	chr15:53071877-53072516
chr8	93115289	93116001	promoter	525.69	944.508	0.845351	8.35176e-15	3.32362e-13	RUNX1T1	-132	AC104339.1	40671	chr8:92103062-92103773
chr14	77381052	77381372	intergenic	382.085	172.361	-1.14846	8.38613e-15	3.32785e-13	AF111169.3	9779	AF111169.3	6971	chr14:76914710-76915029
chr8	89437204	89437390	gene	197.614	431.726	1.12743	8.5309e-15	3.37573e-13	RNA5SP272	-28522	RNA5SP272	-28631	chr8:88424976-88425161
chr3	158763083	158763714	gene	604.669	247.771	-1.28714	8.63476e-15	3.4072e-13	IQCJ	82681	AC092999.1	173789	chr3:159045295-159045925
chr7	47615590	47616255	gene	473.513	222.376	-1.0904	9.25616e-15	3.64214e-13	TNS3	6232	LINC01447	-53567	chr7:47575993-47576657
chr1	186121758	186122559	gene	971.769	462.622	-1.07078	9.79655e-15	3.84398e-13	AL133553.1	24274	AL133553.1	23787	chr1:186152627-186153427
chr8	122788549	122788955	intergenic	198.717	667.879	1.74887	1.08011e-14	4.22629e-13	AC104233.2	-91951	AC104233.1	68882	chr8:121776310-121776715
chr13	33693953	33694614	gene	652.389	340.267	-0.939065	1.21307e-14	4.73335e-13	STARD13-IT1	44261	STARD13	-17011	chr13:33119817-33120477
chr2	153916237	153916488	intergenic	150.256	347.85	1.21105	1.2801e-14	4.98103e-13	ATP5F1P4	-99089	ATP5F1P4	-99833	chr2:153059724-153059974
chr9	4297847	4298526	gene	179.085	435.176	1.28095	1.41957e-14	5.5084e-13	AL162419.1	-1203	AL162419.1	-7858	chr9:4297848-4298526
chr11	20016467	20017022	gene	296.28	600.507	1.01922	1.43887e-14	5.56787e-13	NAV2-AS3	-13862	NAV2-AS3	-16499	chr11:19994922-19995476
chr1	81640572	81640991	intergenic	159.021	473.113	1.57296	1.72407e-14	6.65309e-13	AL357632.1	-33471	AL357632.1	-34112	chr1:81174888-81175306
chr2	134262499	134263099	gene	603.644	304.069	-0.989299	1.78526e-14	6.8703e-13	AC011243.1	-49087	AC011243.1	-52998	chr2:133504929-133505528
chr14	31698904	31699341	intergenic	246.283	715.768	1.53918	1.80437e-14	6.92481e-13	AL136418.1	-18711	HEATR5A	61874	chr14:31229699-31230135
chr7	116764712	116765039	gene	165.742	375.238	1.17887	2.08406e-14	7.97636e-13	ST7-AS2	21657	ST7-OT4	26016	chr7:117124659-117124985
chr1	188640058	188640416	promoter	197.545	418.069	1.08156	2.1465e-14	8.19294e-13	AL929288.2	-247	AL929288.2	-652	chr1:188670928-188671285
chr1	68150705	68151159	promoter	1204.9	709.762	-0.763503	2.17781e-14	8.28988e-13	GADD45A	188	GADD45A	-3088	chr1:67685023-67685476
chr20	8137255	8137656	gene	185.203	535.544	1.5319	2.32992e-14	8.84486e-13	PHKBP1	-57035	PHKBP1	-58984	chr20:8156609-8157009
chrX	106686159	106686453	intergenic	361.151	160.173	-1.17297	2.62216e-14	9.92736e-13	AL035088.1	14087	KRT18P49	13616	chrX:107442930-107443223
chr5	123964794	123965065	intergenic	129.823	316.187	1.28423	2.79671e-14	1.05596e-12	AC112196.1	-78590	ZNF608	7676	chr5:124629102-124629372
chr5	14570112	14570711	intergenic	207.968	563.237	1.43738	2.87901e-14	1.08412e-12	FAM105A	-11472	TRIO	38175	chr5:14570004-14570602
chr6	53792000	53792411	intergenic	441.319	192.226	-1.19901	2.9546e-14	1.1096e-12	MLIP	-2574	LRRC1	3287	chr6:53927203-53927613
chr7	17639939	17640297	intergenic	136.782	331.279	1.27617	3.23723e-14	1.21249e-12	AC019117.1	-41586	AC006482.1	-80164	chr7:17600316-17600673
chr14	30375608	30376118	gene	110.745	492.307	2.15231	3.6743e-14	1.37252e-12	AL133372.3	-34088	AL133372.2	45740	chr14:29906403-29906912
chr12	22199416	22199827	gene	170.138	369.339	1.11824	3.85531e-14	1.43631e-12	CMAS	513	ST8SIA1	17085	chr12:22046483-22046893
chr20	46424044	46424399	intergenic	541.195	273.435	-0.984948	4.09383e-14	1.52112e-12	SULF2	-8862	RNU7-173P	31491	chr20:47795301-47795655
chr4	128630161	128630489	gene	160.193	357.736	1.15909	4.35247e-14	1.61295e-12	SLC25A31	-21208	INTU	-17566	chr4:127709007-127709334
chr3	4786130	4786566	gene	170.21	453.304	1.41316	4.55066e-14	1.68194e-12	EGOT	6925	EGOT	4528	chr3:4744447-4744882
chr3	193007019	193007514	gene	191.87	409.699	1.09444	4.84917e-14	1.78756e-12	ATP13A5-AS1	-17766	HRASLS	11740	chr3:193289231-193289725
chr6	116392205	116392701	intergenic	136.44	414.217	1.60212	4.8719e-14	1.79122e-12	FRK	-10533	TPI1P3	31796	chr6:116071043-116071538
chr2	237733498	237734226	intergenic	535.149	270.127	-0.986303	5.02281e-14	1.84187e-12	AC084030.1	91837	AC084030.1	70857	chr2:236824856-236825583
chr1	55894639	55895312	intergenic	651.994	1074.27	0.720429	5.08722e-14	1.86062e-12	RNU6-830P	30788	RNU6-830P	30683	chr1:55428967-55429639
chr20	45987613	45988330	intergenic	1974.14	649.339	-1.60418	5.146e-14	1.87722e-12	ZMYND8	-2339	AL031666.1	4595	chr20:47358870-47359586
chr7	154958481	154958739	intergenic	123.005	302.586	1.29863	5.32132e-14	1.93613e-12	RN7SKP280	-14981	RN7SKP280	-15283	chr7:155166772-155167029
chr17	54469711	54470260	gene	143.466	424.712	1.56578	5.51527e-14	1.99981e-12	AC006600.1	24561	AC006600.1	24410	chr17:56392351-56392899
chr6	47632906	47633189	gene	198.942	411.719	1.04931	5.52489e-14	1.99981e-12	ADGRF2	8875	ADGRF2	-32484	chr6:47665171-47665453
chr8	128227305	128227839	gene	331.649	712.116	1.10245	5.54405e-14	2.00157e-12	CASC19	12213	CASC8	74490	chr8:127215061-127215594
chr2	153057118	153057470	intergenic	414.228	747.68	0.851996	5.63826e-14	2.03035e-12	STAM2	-24789	RPL30P2	68936	chr2:152200605-152200956
chr20	46062903	46063383	intergenic	1087.99	1890.47	0.797082	5.80189e-14	2.08392e-12	LINC01754	-22073	LINC01754	-42470	chr20:47434160-47434639
chr3	95985694	95986125	intergenic	122.652	464.259	1.92036	5.94883e-14	2.13123e-12	AC107304.1	-21731	AC107304.1	-22333	chr3:96266851-96267281
chr7	108254140	108254675	gene	702.947	361.663	-0.95877	6.02048e-14	2.1514e-12	AC005487.1	15588	AC005487.1	-302	chr7:108613697-108614231
chr11	85498914	85499356	gene	136.921	458.608	1.74392	6.29627e-14	2.24423e-12	SYTL2	23066	AP000974.1	64465	chr11:85787872-85788313
chr20	52961824	52962254	intergenic	484.67	1574.06	1.69941	6.5494e-14	2.32263e-12	DOK5	-130097	PFDN4	117449	chr20:54345286-54345715
chr2	177447741	177448081	intergenic	150.286	338.226	1.17028	6.54906e-14	2.32263e-12	AC017048.3	29065	AC017048.3	28254	chr2:176583014-176583353
chr6	69889638	69889965	gene	163.83	367.792	1.16669	7.11366e-14	2.51637e-12	AL158051.1	34899	AL158051.1	34820	chr6:69179747-69180073
chr7	119185130	119185594	intergenic	136.976	433.754	1.66296	7.2071e-14	2.52393e-12	AC091320.1	-23932	AC091320.1	-24007	chr7:119545077-119545540
chr3	99721728	99722203	gene	360.931	911.957	1.33724	7.194e-14	2.52393e-12	MIR3921	-38724	MIR3921	-38807	chr3:100002885-100003359
chr20	39631758	39632630	intergenic	784.211	1308.33	0.738415	7.20316e-14	2.52393e-12	RNU2-52P	-20651	RNU2-52P	-20839	chr20:41003119-41003990
chr9	129423795	129424197	gene	430.907	206.467	-1.06147	7.18181e-14	2.52393e-12	AL161908.2	20961	AL161908.2	20425	chr9:126661517-126661918
chr1	114759124	114759583	gene	923.482	317.081	-1.54223	7.508e-14	2.62274e-12	AL121999.1	45545	AL121999.1	-10304	chr1:114216503-114216961
chr6	106344127	106344904	intergenic	243.363	535.076	1.13663	7.67688e-14	2.67507e-12	RN7SKP211	-7732	RN7SKP211	-8045	chr6:105896253-105897029
chr8	105235322	105236308	gene	604.209	1023.68	0.760644	7.86347e-14	2.73329e-12	DCSTAMP	-115500	RIMS2	-32506	chr8:104223095-104224080
chr3	25623794	25624053	gene	121.514	307.773	1.34074	8.51118e-14	2.9511e-12	TOP2B	82473	TOP2B	15472	chr3:25582304-25582562
chr7	34104233	34104482	gene	111.238	282.915	1.34672	9.04188e-14	3.12249e-12	AC009262.1	-144780	BMPER	-91125	chr7:34064622-34064870
chr17	57921297	57922021	intergenic	1383.48	3304.11	1.25596	9.05004e-14	3.12249e-12	MIR21	3032	VMP1	2044	chr17:59843937-59844660
chr2	63926009	63926430	gene	137.407	370.845	1.43236	9.73037e-14	3.34076e-12	AC096664.3	-3551	AC096664.3	-3692	chr2:63698876-63699296
chr3	160394720	160394975	promoter	96.692	245.067	1.34171	9.72167e-14	3.34076e-12	ARL14	-99	ARL14	-1391	chr3:160676933-160677187
chr14	30291312	30291773	gene	129.571	448.498	1.79135	1.02956e-13	3.51757e-12	RNU6-1234P	10420	RNU6-1234P	10319	chr14:29822107-29822567
chr5	107205487	107205777	gene	119.28	291.512	1.2892	1.02725e-13	3.51757e-12	RN7SKP122	59302	FBXL17	-10896	chr5:107869787-107870076
chr4	108817334	108817820	gene	161.901	376.406	1.21718	1.13579e-13	3.8711e-12	RNU6-733P	-28512	SGMS2	-18625	chr4:107896179-107896664
chr1	201683843	201684036	gene	155.278	343.742	1.14648	1.20163e-13	4.08555e-12	MIR5191	-4696	MIR5191	-4814	chr1:201714716-201714908
chr12	72914156	72914426	gene	189.895	396.382	1.06169	1.21521e-13	4.12171e-12	AC016256.1	-88437	AC016256.1	-88789	chr12:72520377-72520646
chr14	47911527	47911745	gene	229.146	457.33	0.996968	1.26786e-13	4.28991e-12	AL358832.1	2060	AL358832.1	1673	chr14:47442325-47442542
chr20	49352389	49352623	gene	497.653	851.414	0.774721	1.27123e-13	4.29095e-12	PARD6B	4425	PARD6B	-20825	chr20:50735853-50736086
chr1	76525185	76525568	gene	142.278	482.106	1.76064	1.28093e-13	4.3133e-12	ST6GALNAC3	-15027	AC092813.2	-6535	chr1:76059501-76059883
chr2	187645762	187646034	intergenic	226.952	482.938	1.08945	1.31055e-13	4.40244e-12	ZSWIM2	68036	FAM171B	15207	chr2:186781036-186781307
chr17	65487165	65487534	gene	208.777	440.948	1.07864	1.34842e-13	4.51882e-12	MIR548AA2	19744	MIR548AA2	19649	chr17:67491050-67491418
chr7	143716608	143716943	intergenic	170.789	367.546	1.10571	1.4845e-13	4.96298e-12	OR6B1	19362	OR6B1	10890	chr7:144019516-144019850
chr17	57930484	57931137	intergenic	1620.88	3728.88	1.20196	1.55659e-13	5.1916e-12	RNU6-450P	-5906	RNU6-450P	-6011	chr17:59853124-59853776
chr12	106520241	106520577	gene	120.406	318.677	1.40419	1.59161e-13	5.29519e-12	NUAK1	13401	AC011595.1	20467	chr12:106126464-106126799
chr17	59278552	59278946	gene	264.47	695.148	1.39422	1.59521e-13	5.29519e-12	AC005856.1	-65425	AC005856.1	-70684	chr17:61201192-61201585
chr20	52199536	52199808	gene	185.047	712.627	1.94526	1.72792e-13	5.70867e-12	AC005808.1	-25221	AL157838.1	7271	chr20:53582998-53583269
chr3	37262873	37263280	intergenic	202.711	417.696	1.04303	1.72536e-13	5.70867e-12	AC097359.3	4806	AC097359.3	3598	chr3:37221383-37221789
chr2	161062020	161062377	gene	258.946	503.645	0.959755	1.73977e-13	5.73429e-12	ITGB6	66199	RBMS1	66463	chr2:160205510-160205866
chr6	170341471	170342007	intergenic	698.376	380.738	-0.875206	2.00377e-13	6.58894e-12	AL049612.1	-131542	AL049612.1	-132325	chr6:170026248-170026783
chr17	56977617	56978214	gene	245.836	1078.31	2.133	2.21164e-13	7.25544e-12	AC100832.1	2778	AC100832.1	863	chr17:58900257-58900853
chrX	143927133	143927588	intergenic	226.392	450.997	0.994297	2.22209e-13	7.27267e-12	HNRNPCP10	5062	HNRNPCP10	4180	chrX:144845613-144846067
chr3	71031825	71032271	gene	153.906	342.571	1.15435	2.4383e-13	7.9617e-12	AC096971.1	-104106	FOXP1	-28204	chr3:70982675-70983120
chr3	165360719	165361112	gene	159.528	435.671	1.44943	2.45585e-13	8.00037e-12	BCHE	194343	LINC01322	-12294	chr3:165642932-165643324
chr6	79577141	79577768	promoter	448.767	769.255	0.777494	2.49311e-13	8.09443e-12	IRAK1BP1	265	AL450327.1	-58022	chr6:78867425-78868051
chr20	52468579	52469083	intergenic	1644.28	386.668	-2.08829	2.49628e-13	8.09443e-12	SUMO1P1	23264	SUMO1P1	22960	chr20:53852041-53852544
chr15	99439991	99440960	gene	580.519	1152.48	0.989323	2.69435e-13	8.71651e-12	AC069029.1	-3712	AC069029.1	-16587	chr15:98896763-98897731
chr6	53676009	53676263	gene	141.918	321.752	1.18089	2.90249e-13	9.36821e-12	LRRC1	16841	AL513211.1	-20463	chr6:53811212-53811465
chr5	96869903	96870250	gene	161.716	352.869	1.12567	2.9404e-13	9.46876e-12	LINC01340	29676	AC106748.1	-85014	chr5:97534200-97534546
chr14	31732895	31733109	gene	139.225	314.884	1.1774	3.35363e-13	1.07747e-11	AL136418.1	15168	HEATR5A	27995	chr14:31263690-31263903
chr10	69579627	69579868	gene	136.848	313.007	1.19362	3.37303e-13	1.08122e-11	RN7SL394P	5609	RN7SL394P	5320	chr10:67819870-67820110
chr12	54198080	54198581	intergenic	510.24	259.409	-0.975948	3.40448e-13	1.08881e-11	RN7SKP289	-11638	RN7SKP289	-11931	chr12:53804297-53804797
chr6	151979190	151979640	gene	431.957	173.034	-1.31983	3.63086e-13	1.15857e-11	ESR1	1589	CCDC170	37088	chr6:151658056-151658505
chr17	59415297	59415558	gene	119.403	731.865	2.61574	4.03899e-13	1.28587e-11	AC005746.3	17087	AC005746.3	16696	chr17:61337937-61338197
chr5	90610150	90610469	promoter	248.412	474.494	0.933653	4.20839e-13	1.33676e-11	AC123595.2	-91	AC123595.2	-1435	chr5:91314334-91314652
chr17	58583313	58583970	gene	256.918	756.681	1.55837	4.28033e-13	1.35654e-11	AC011921.3	-6909	AC011921.3	-7268	chr17:60505953-60506609
chr5	83731654	83732129	gene	491.889	223.158	-1.14026	4.45765e-13	1.40954e-11	EDIL3	-51281	AC113383.1	-54690	chr5:84435837-84436311
chr9	27569299	27569681	gene	150.02	677.362	2.17477	4.52587e-13	1.42149e-11	C9orf72	4373	C9orf72	-22947	chr9:27569302-27569683
chr6	10348043	10348393	intergenic	124.114	292.833	1.23842	4.50729e-13	1.42149e-11	AL138885.1	18596	AL138885.1	17608	chr6:10347811-10348160
chrX	95939612	95940116	promoter	344.195	635.16	0.883893	4.5223e-13	1.42149e-11	DIAPH2	202	AL606530.1	62963	chrX:96684614-96685117
chr9	71130329	71130780	gene	171.581	363.254	1.08209	4.95414e-13	1.55252e-11	TMEM252	25227	PGM5	-15421	chr9:68515414-68515864
chr8	104148357	104148550	gene	125.868	297.167	1.23936	5.11774e-13	1.60021e-11	BAALC	-4484	LINC01181	3260	chr8:103136130-103136322
chr8	122177346	122177841	intergenic	352.9	711.42	1.01144	5.16058e-13	1.61001e-11	AC027238.1	21537	AC027238.1	21404	chr8:121165107-121165601
chr17	57922832	57923460	intergenic	4714.15	6750.33	0.51796	5.2431e-13	1.63212e-11	RNU6-450P	1758	RNU6-450P	1653	chr17:59845472-59846099
chr6	132530520	132530833	intergenic	143.076	319.228	1.15781	5.41816e-13	1.68287e-11	EEF1A1P36	-62444	LINC01013	40163	chr6:132209381-132209693
chr3	4468294	4468724	gene	117.325	277.521	1.24209	5.73012e-13	1.77583e-11	MRPS10P2	-11866	MRPS10P2	-12245	chr3:4426611-4427040
chr8	107636887	107637173	gene	123.234	371.145	1.59059	6.10535e-13	1.88794e-11	AC090579.1	32745	TAGLN2P1	72625	chr8:106624660-106624945
chr12	50262790	50263430	gene	524.924	204.178	-1.36228	6.12631e-13	1.89025e-11	RPL35AP28	6154	FAIM2	-2431	chr12:49869008-49869647
chr8	53252829	53253045	gene	128.334	294.863	1.20015	6.26247e-13	1.92801e-11	RPL34P17	-26878	RPL34P17	-27223	chr8:52340270-52340485
chr11	65254990	65255395	promoter	465.857	236.707	-0.976786	6.75506e-13	2.07511e-11	AP000769.3	413	AP000769.3	-480	chr11:65487520-65487924
chr5	177505248	177505872	intergenic	675.958	367.429	-0.87947	6.77031e-13	2.07524e-11	AC136632.1	22955	AC136632.1	22366	chr5:178078248-178078871
chr16	73030550	73031381	gene	1261.05	799.257	-0.657894	7.02712e-13	2.14926e-11	AC002044.3	9073	AC002044.3	8534	chr16:72996652-72997482
chr4	73433583	73434099	gene	239.271	458.177	0.937263	8.29745e-13	2.53226e-11	ADAMTS3	1261	AC095056.1	237374	chr4:72567867-72568382
chr12	96441399	96441932	intergenic	137.677	403.287	1.55052	8.67102e-13	2.64052e-11	LTA4H	-4368	YPEL5P3	12136	chr12:96047622-96048154
chr2	149927545	149928057	gene	476.798	236.499	-1.01155	8.81393e-13	2.67821e-11	TXNP5	-2378	TXNP5	-2691	chr2:149071032-149071543
chr4	173109397	173109976	gene	246.092	510.154	1.05174	9.31054e-13	2.82299e-11	AC108064.1	191950	AC108064.1	191492	chr4:172188247-172188825
chr8	87120861	87121212	gene	251.524	579.942	1.20521	9.42183e-13	2.84442e-11	PSKH2	-20187	AC023194.3	-9842	chr8:86108633-86108983
chr4	178517235	178517496	gene	211.527	429.548	1.02198	9.40367e-13	2.84442e-11	AC103879.1	94855	AC078881.1	-80913	chr4:177596082-177596342
chr7	142510852	142511387	promoter	384.706	683.768	0.82975	9.61156e-13	2.89546e-11	TRBV30	-36	TRBV30	-848	chr7:142813168-142813702
chr2	127975532	127975798	gene	144.686	325.664	1.17045	1.00785e-12	3.0296e-11	CYP27C1	1988	AC110926.1	-31992	chr2:127217957-127218222
chr7	131310510	131310922	intergenic	185.616	407.965	1.13612	1.01683e-12	3.05005e-11	EEF1B2P6	36666	EEF1B2P6	35995	chr7:131625752-131626163
chr3	64426274	64426455	gene	244.918	468.352	0.935292	1.02545e-12	3.06933e-11	AC096888.1	-4542	AC096888.1	-14142	chr3:64440599-64440779
chr3	158464635	158465128	gene	216.034	423.129	0.969837	1.07646e-12	3.21514e-11	RARRES1	-14397	AC080013.2	-16659	chr3:158746847-158747339
chr6	147475645	147475959	gene	183.342	370.535	1.01507	1.08465e-12	3.23272e-11	LUADT1	-4259	LUADT1	-26325	chr6:147154510-147154823
chr9	19486678	19487126	intergenic	141.816	319.654	1.17249	1.09011e-12	3.2421e-11	MAP1LC3BP1	-22381	SLC24A2	20548	chr9:19486681-19487128
chr8	116850532	116850997	intergenic	613.429	328.125	-0.902652	1.14681e-12	3.4035e-11	TRPS1	-28866	LINC00536	111971	chr8:115838307-115838771
chr3	94306039	94306501	intergenic	602.403	307.677	-0.969312	1.17629e-12	3.4836e-11	ARMC10P1	-79807	ARMC10P1	-80660	chr3:94587196-94587657
chr8	123651058	123651618	intergenic	323.414	598.21	0.887272	1.17898e-12	3.48421e-11	LINC01151	55006	LINC01151	31286	chr8:122638820-122639379
chr12	6961495	6961847	promoter	450.072	229.389	-0.972363	1.27351e-12	3.75565e-11	USP5	379	GNB3	5115	chr12:6852332-6852683
chr3	20150318	20150881	gene	167.572	360.034	1.10335	1.28095e-12	3.76966e-11	MIR3135A	-28457	MIR3135A	-28532	chr3:20108827-20109389
chr14	81769546	81769959	gene	299.785	648.424	1.11301	1.29815e-12	3.81227e-11	AL121769.1	29951	AL121769.1	29552	chr14:81303203-81303615
chr2	173914032	173914362	gene	120.208	287.292	1.25699	1.30639e-12	3.82842e-11	AC019046.1	-12263	RAPGEF4	-3423	chr2:173049305-173049634
chr5	19315012	19315407	intergenic	352.448	645.152	0.87223	1.36139e-12	3.98127e-11	HSPD1P15	81734	HSPD1P15	80614	chr5:19314904-19315298
chr1	184807865	184808134	gene	132.151	293.201	1.1497	1.39782e-12	4.07932e-11	RNU7-13P	-17377	RNU7-13P	-17437	chr1:184838732-184839000
chr5	19734847	19735434	gene	638.992	176.438	-1.85664	1.40906e-12	4.10356e-11	AC118463.1	528	AC118463.1	478	chr5:19734739-19735325
chr7	107981158	107981743	gene	510.473	261.927	-0.962668	1.41725e-12	4.11886e-11	AC007567.1	-17300	AC007567.1	-17397	chr7:108340715-108341299
chr3	120782961	120783288	gene	113.364	273.854	1.27244	1.42072e-12	4.12038e-11	MIR5682	14637	MIR5682	14563	chr3:121064115-121064441
chr20	58637875	58638451	gene	837.005	206.717	-2.01758	1.44532e-12	4.18307e-11	C20orf197	7183	C20orf197	-9844	chr20:60062821-60063396
chr13	79968043	79968356	gene	327.444	151.897	-1.10815	1.52258e-12	4.39759e-11	RNA5SP33	-4434	RNA5SP33	-4530	chr13:79393909-79394221
chr15	100890896	100891361	intergenic	226.57	442.34	0.965197	1.56028e-12	4.49721e-11	SPATA41	-1269	SPATA41	-6466	chr15:100350692-100351156
chr8	58980262	58980581	gene	136.808	305.717	1.16004	1.58232e-12	4.55135e-11	AC104350.1	-35181	AC027698.1	23579	chr8:58067704-58068022
chr5	40382153	40382553	intergenic	138.588	447.912	1.69242	1.64776e-12	4.72989e-11	AC093277.1	-32886	AC093277.1	-49239	chr5:40382052-40382451
chr10	20104773	20105380	promoter	499.736	259.936	-0.943006	1.66402e-12	4.76678e-11	PLXDC2	-91	RNU6-1212P	-23149	chr10:19815845-19816451
chr7	141395507	141396033	gene	323.215	580.87	0.845722	1.79601e-12	5.13438e-11	KIAA1147	6182	WEE2-AS1	8368	chr7:141695708-141696233
chr6	96752914	96753345	intergenic	144.911	315.852	1.12408	1.98357e-12	5.65903e-11	RN7SL797P	22686	RN7SL797P	22393	chr6:96305039-96305469
chr4	156743825	156744414	intergenic	120.733	412.781	1.77356	2.05013e-12	5.83705e-11	TDO2	-31770	ASIC5	6761	chr4:155822674-155823262
chr6	170747485	170747839	intergenic	181.715	373.215	1.03833	2.05674e-12	5.84398e-11	AL008628.1	24435	AL008628.1	19250	chr6:170438398-170438751
chr5	93356974	93357422	gene	166.396	350.549	1.075	2.30734e-12	6.54275e-11	FAM172A	90205	KIAA0825	131473	chr5:94021270-94021717
chr5	14156654	14156994	gene	140.266	364.035	1.37591	2.34484e-12	6.63567e-11	TRIO	13013	AC016576.1	255967	chr5:14156546-14156885
chr7	38380877	38381177	promoter	130.04	292.055	1.16729	2.41662e-12	6.825e-11	TRG-AS1	-151	TRGV6	-726	chr7:38341277-38341576
chr1	106810742	106811021	intergenic	427.303	757.347	0.825694	2.43456e-12	6.86184e-11	AL355306.1	-186881	AL355306.2	143696	chr1:106268121-106268399
chr5	110886324	110886700	gene	134.671	379.963	1.49642	2.68151e-12	7.54269e-11	AC008967.1	-21421	HMGN1P13	21287	chr5:111550627-111551002
chr7	95932385	95932769	gene	291.051	614.13	1.07727	2.76165e-12	7.75255e-11	AC084368.1	3594	AC084368.1	3495	chr7:96303074-96303457
chr1	116255761	116256172	gene	382.843	184.296	-1.05473	2.82678e-12	7.91951e-11	CASQ2	55434	CASQ2	-13338	chr1:115713141-115713551
chr3	189034096	189034459	gene	569.326	305.456	-0.898291	2.8882e-12	8.07543e-11	TPRG1-AS2	-75895	TPRG1	-8814	chr3:189316308-189316670
chr14	21316637	21317057	intergenic	134.3	351.955	1.38993	2.95059e-12	8.23344e-11	AL133371.3	24903	AL133371.3	21590	chr14:20848479-20848898
chr4	105888248	105888569	promoter	388.45	191.847	-1.01777	3.13838e-12	8.74005e-11	AC004053.1	-459	RNU6-351P	-7518	chr4:104967092-104967412
chr1	166572473	166572874	promoter	214.957	421.102	0.970123	3.14465e-12	8.74013e-11	FMO9P	-479	FMO8P	22732	chr1:166603237-166603637
chr5	2758094	2758454	intergenic	178.568	364.013	1.02752	3.1844e-12	8.83309e-11	C5orf38	6029	C5orf38	2764	chr5:2757981-2758340
chr7	124632763	124633110	gene	134.919	294.171	1.12457	3.27899e-12	9.0775e-11	EEF1GP1	-40570	EEF1GP1	-42417	chr7:124992710-124993056
chr7	107999015	107999458	promoter	605.694	995.299	0.71654	3.60148e-12	9.95059e-11	AC007567.1	485	AC007567.1	388	chr7:108358572-108359014
chr2	205889606	205890154	gene	136.354	594.489	2.1243	3.69118e-12	1.01784e-10	AC008171.1	228346	AC008171.1	228148	chr2:205024884-205025431
chr7	129598504	129598860	gene	141.536	309.408	1.12834	3.77502e-12	1.03891e-10	AC073320.1	5608	ZC3HC1	59444	chr7:129958665-129959020
chr1	219691853	219692442	intergenic	305.964	857.911	1.48747	4.21546e-12	1.15785e-10	AL356364.1	-38386	AL356364.1	-38894	chr1:219518512-219519100
chr4	15151567	15151917	gene	322.945	151.668	-1.09038	4.24866e-12	1.16468e-10	RN7SKP170	-56025	RN7SKP170	-56351	chr4:15149944-15150293
chr15	93180188	93180494	gene	407.177	193.123	-1.07614	4.28608e-12	1.17265e-10	AC091544.8	2806	AC091544.8	2447	chr15:92636959-92637264
chr7	78947033	78947294	gene	211.633	410.465	0.955693	4.40191e-12	1.20199e-10	RNU6-530P	25523	RNU6-530P	25418	chr7:79317718-79317978
chr20	47314372	47314899	gene	872.319	1411.17	0.693963	4.47165e-12	1.21866e-10	AL035106.1	41348	AL035106.1	41231	chr20:48697835-48698361
chr7	1494867	1495359	gene	491.124	269.101	-0.867943	4.71046e-12	1.28125e-10	MICALL2	4024	AC102953.1	-8530	chr7:1455232-1455723
chr7	123409519	123409841	intergenic	185.038	374.055	1.01543	4.72447e-12	1.28257e-10	AC006333.2	20558	AC006333.2	18461	chr7:123769466-123769787
chr3	63562426	63563067	gene	1440.67	499.927	-1.52695	5.02404e-12	1.36125e-10	SYNPR-AS1	-27020	RNA5SP134	31536	chr3:63576751-63577391
chr14	39687423	39687960	intergenic	265.51	556.65	1.068	5.41587e-12	1.46459e-10	YTHDF2P1	3422	YTHDF2P1	2153	chr14:39218220-39218756
chr20	13224505	13225015	gene	288.129	651.954	1.17805	5.66736e-12	1.52964e-10	AL050320.1	1255	AL050320.1	-49	chr20:13243859-13244368
chr20	52726692	52727340	intergenic	414.832	1170.38	1.49638	6.28268e-12	1.69246e-10	BCAS1	-39884	MIR4756	-42069	chr20:54110154-54110801
chr17	64271793	64272079	intergenic	288.03	675.919	1.23063	6.78442e-12	1.82411e-10	AC009452.1	-2241	AC009452.1	-2845	chr17:66275676-66275961
chr20	52811981	52812596	intergenic	1291.44	2471.05	0.936147	7.17038e-12	1.92419e-10	PFDN4	-12097	PFDN4	-32301	chr20:54195443-54196057
chr20	45924697	45925108	gene	269.709	772.634	1.51838	7.28859e-12	1.95217e-10	RN7SL243P	12222	RN7SL243P	11894	chr20:47295954-47296364
chr3	63923758	63923903	gene	261.6	491.19	0.90892	7.43799e-12	1.98839e-10	AC012557.3	-26383	AC012557.3	-26636	chr3:63938083-63938227
chr8	96079070	96079917	gene	689.996	209.928	-1.71669	7.65266e-12	2.04188e-10	AC068189.1	5915	AC068189.1	-457	chr8:95066843-95067689
chr15	50343974	50344321	gene	218.428	418.31	0.937417	7.80117e-12	2.07754e-10	RNA5SP394	69507	RNA5SP394	69390	chr15:50051778-50052124
chr20	57198852	57199248	intergenic	361.302	636.264	0.816422	8.07253e-12	2.14573e-10	LINC01711	-10778	APCDD1L-AS1	4107	chr20:58623797-58624192
chr5	87220304	87220591	intergenic	285.816	529.948	0.890766	8.2519e-12	2.18926e-10	LINC02144	-191362	LINC02144	-211495	chr5:87924488-87924774
chr8	96097742	96098375	gene	817.664	350.165	-1.22347	8.59947e-12	2.27715e-10	AC068189.2	2092	AC068189.2	-14098	chr8:95085515-95086147
chr6	74405529	74406156	promoter	207.003	415.942	1.00673	9.26528e-12	2.44883e-10	AL590428.1	10	AL590428.1	-2216	chr6:73695807-73696433
chr2	121692455	121692769	gene	130.141	282.528	1.11831	9.57411e-12	2.52569e-10	AC017033.1	-67635	GLI2	-57616	chr2:120934880-120935193
chr3	62311639	62312168	gene	496.973	927.746	0.900564	9.65074e-12	2.54112e-10	C3orf14	7255	C3orf14	-9983	chr3:62325965-62326493
chr3	113932846	113933355	promoter	154.371	516.85	1.74334	9.73898e-12	2.55954e-10	AC093010.2	-59	AC093010.1	17144	chr3:114214000-114214508
chr5	95429649	95430116	gene	278.842	501.068	0.845559	1.03391e-11	2.71218e-10	MIR583	15040	MIR583	14967	chr5:96093946-96094412
chr16	75339225	75339726	gene	393.779	924.015	1.23053	1.0703e-11	2.80239e-10	RNU6-758P	-18780	CFDP1	-11879	chr16:75305328-75305828
chr2	212819336	212819813	gene	134.064	288.866	1.10747	1.13265e-11	2.9601e-10	MTCO1P46	176576	MTCO1P46	175087	chr2:211954612-211955088
chr4	174173458	174173822	gene	238.853	450.894	0.916667	1.14682e-11	2.99157e-10	MIR548T	-15671	MIR548T	-15743	chr4:173252308-173252671
chr15	52088932	52089555	gene	209.949	612.716	1.54518	1.1857e-11	3.08723e-10	TMOD3	-32581	TMOD2	-19320	chr15:51796736-51797358
chr16	87979099	87979605	promoter	653.422	377.217	-0.79262	1.19537e-11	3.10663e-10	AC127455.1	-545	AC127455.1	-688	chr16:87945494-87945999
chr3	97540388	97541361	promoter	582.396	946.176	0.700108	1.27877e-11	3.31723e-10	CRYBG3	-9	AC110491.2	14955	chr3:97821545-97822517
chr9	114792280	114792645	intergenic	136.556	293.427	1.10351	1.30972e-11	3.39122e-10	AL138756.1	7546	AL138756.1	2372	chr9:112030001-112030365
chr20	19764581	19765138	gene	572.509	308.265	-0.893128	1.36353e-11	3.52405e-10	AL121761.2	-26179	AL121761.1	-25458	chr20:19783938-19784494
chr14	91593769	91594326	gene	625.284	360.131	-0.795989	1.37172e-11	3.53868e-10	SNORA11B	1278	SNORA11B	1151	chr14:91127426-91127982
chr6	131254989	131255352	gene	394.439	162.433	-1.27996	1.45838e-11	3.75532e-10	SMLR1	106624	EPB41L2	-94683	chr6:130933850-130934212
chr11	118782965	118783401	gene	327.572	583.761	0.833567	1.48866e-11	3.82627e-10	MIR4492	1766	MIR4492	1688	chr11:118912257-118912692
chr8	79716556	79717410	gene	357.456	631.436	0.82087	1.54385e-11	3.96084e-10	IL7	774	AC083837.1	-35773	chr8:78804322-78805175
chr3	172024930	172025226	gene	140.265	297.115	1.08286	1.55215e-11	3.97485e-10	AC092964.2	-5393	AC092964.2	-5640	chr3:172307141-172307436
chr4	84457090	84457761	promoter	301.68	538.376	0.835594	1.58652e-11	4.05548e-10	GPAT3	358	RPL30P5	33239	chr4:83535938-83536608
chr1	62108093	62108798	intergenic	464.378	229.565	-1.0164	1.66901e-11	4.25855e-10	AC099791.1	-11420	AC099791.1	-12133	chr1:61642422-61643126
chr3	145940626	145940836	gene	123.05	275.405	1.16231	1.70292e-11	4.33719e-10	PLSCR4	28234	PLSCR4	-30605	chr3:146222840-146223049
chr6	128293199	128293595	gene	155.734	325.382	1.06305	1.71297e-11	4.35486e-10	THEMIS	-53622	PTPRK	-3473	chr6:127972055-127972450
chr11	69469241	69469923	gene	582.297	323.535	-0.847836	1.8498e-11	4.6942e-10	CCND1	13727	CCND1	341	chr11:69654474-69655155
chr17	2250999	2251455	gene	484.62	259.958	-0.898575	1.89186e-11	4.79225e-10	TSR1	-10427	SNORD91A	-17753	chr17:2347706-2348161
chr7	116311905	116312589	promoter	576.898	932.001	0.692014	1.90719e-11	4.82237e-10	MET	-197	LINC01510	-101233	chr7:116671852-116672535
chr8	122157682	122158156	intergenic	915.737	566.806	-0.69208	1.98304e-11	5.00511e-10	AC011626.1	-31761	AC068413.1	25926	chr8:121145443-121145916
chr3	152552328	152553308	promoter	1169.32	1723.58	0.559744	2.00295e-11	5.04628e-10	P2RY1	336	P2RY1	-6409	chr3:152834540-152835519
chr2	187636642	187637045	intergenic	474.382	250.338	-0.922172	2.00861e-11	5.05145e-10	AC017101.1	-76830	FAM171B	6152	chr2:186771916-186772318
chr14	38064166	38065577	promoter	3043.27	4357.58	0.517903	2.18063e-11	5.47423e-10	TTC6	-180	FOXA1	-5682	chr14:37594962-37596372
chr20	48937798	48938155	promoter	331.881	579.093	0.803127	2.31922e-11	5.81175e-10	LINC01271	-98	LINC01270	6518	chr20:50321262-50321618
chr1	201244404	201244796	intergenic	291.954	537.353	0.880132	2.52205e-11	6.30872e-10	PKP1	-7980	IGFN1	46521	chr1:201275277-201275668
chr3	147117010	147117228	gene	195.444	387.043	0.985741	2.55218e-11	6.37272e-10	ZIC1	5910	ZIC4-AS1	11880	chr3:147399224-147399441
chr6	80254699	80255036	intergenic	467.733	771.697	0.722349	2.55715e-11	6.37378e-10	AL391840.1	-7643	AL391840.1	-8008	chr6:79544983-79545319
chr17	47178420	47178900	intergenic	403.101	677.974	0.750087	2.7038e-11	6.72733e-10	B4GALNT2P1	15787	B4GALNT2P1	14597	chr17:49101059-49101538
chr5	148508639	148509067	intergenic	390.184	194.363	-1.0054	2.73185e-11	6.78507e-10	ABLIM3	-12193	RN7SKP145	-13112	chr5:149129077-149129504
chr3	108307919	108308927	promoter	1278.62	1884.86	0.55987	2.91106e-11	7.21738e-10	KIAA1524	67	AC069499.2	14513	chr3:108589073-108590080
chr10	58978070	58978530	intergenic	607.087	267.28	-1.18355	2.96248e-11	7.33188e-10	MIR3924	86018	MIR3924	85939	chr10:57218311-57218770
chr20	44048190	44048525	gene	162.823	327.748	1.00928	3.18515e-11	7.8552e-10	PIGT	3650	DBNDD2	9108	chr20:45419551-45419885
chr8	69766472	69767045	intergenic	708.38	408.31	-0.794857	3.18416e-11	7.8552e-10	AC083967.1	-1761	AC083967.1	-5781	chr8:68854238-68854810
chr5	25362952	25363286	intergenic	150.273	310.142	1.04534	3.34989e-11	8.24698e-10	AC106754.2	13169	AC106754.2	12938	chr5:25362844-25363177
chr3	150035363	150035594	intergenic	123.099	270.265	1.13456	3.39509e-11	8.34359e-10	LINC01214	-30319	LINC01214	-52279	chr3:150317577-150317807
chr4	92761403	92762085	intergenic	427.382	192.363	-1.1517	3.44611e-11	8.45414e-10	KRT19P6	44660	KRT19P6	44453	chr4:91840253-91840934
chr12	9800534	9801327	promoter	475.744	253.986	-0.905438	3.81811e-11	9.35037e-10	AC010186.2	287	AC010186.1	-1320	chr12:9647939-9648731
chr5	148862270	148862649	intergenic	198.259	385.101	0.957848	3.8428e-11	9.39441e-10	AC021078.1	21772	CSNK1A1	9300	chr5:149482708-149483086
chr2	70224563	70225050	gene	136.309	292.29	1.10052	3.91705e-11	9.55923e-10	ASPRV1	-35410	PCBP1-AS1	-35411	chr2:69997432-69997918
chr6	75915564	75916042	promoter	439.362	751.854	0.775042	4.1594e-11	1.0133e-09	COL12A1	-37	COX7A2	31588	chr6:75205849-75206326
chr3	64598471	64599196	gene	711.206	315.243	-1.1738	4.24301e-11	1.03188e-09	ADAMTS9-AS1	51835	ADAMTS9-AS1	20401	chr3:64612796-64613520
chr6	152457305	152457895	gene	255.147	472.187	0.888034	4.37914e-11	1.06314e-09	AL078582.1	23706	ESR1	6847	chr6:152136171-152136760
chr9	1125822	1126104	intergenic	121.513	296.791	1.28834	4.50465e-11	1.09171e-09	AL356498.1	26176	AL356498.1	25844	chr9:1125823-1126104
chr8	124608662	124609120	intergenic	142.041	305.166	1.10328	4.52977e-11	1.09591e-09	RN7SKP155	7892	RN7SKP155	7606	chr8:123596423-123596880
chr14	61938989	61939369	gene	186.354	474.376	1.34799	4.59023e-11	1.10862e-09	AL355916.3	-56667	AL355916.2	65047	chr14:61472272-61472651
chrX	87859544	87860145	intergenic	259.135	697.101	1.42767	4.61172e-11	1.11189e-09	CPXCR1	-142381	CPXCR1	-149940	chrX:88604544-88605144
chr3	20095995	20096402	gene	455.394	757.959	0.735005	4.81204e-11	1.1582e-09	KAT2B	14683	AC097635.1	42101	chr3:20054504-20054910
chr9	137248692	137249150	gene	384.191	194.828	-0.979622	5.09207e-11	1.22349e-09	MIR4669	-22336	MIR4669	-22396	chr9:134356847-134357304
chr8	101500123	101500437	gene	186.421	371.394	0.994384	5.34155e-11	1.28124e-09	AP000424.2	-4476	AP000424.2	-5660	chr8:100487896-100488209
chr3	132035920	132036770	promoter	962.869	581.937	-0.726477	5.41715e-11	1.29715e-09	ACPP	134	ACPP	-50796	chr3:132317077-132317926
chr20	52692772	52693293	intergenic	1140.4	609.662	-0.903459	5.47411e-11	1.30855e-09	BCAS1	-5900	MIR4756	-8085	chr20:54076234-54076754
chr17	54776551	54777227	intergenic	1018.94	1524.16	0.58094	5.54642e-11	1.32358e-09	AC106858.1	104740	C17orf67	92385	chr17:56699191-56699866
chr6	136931392	136931720	gene	177.263	351.152	0.986208	5.58567e-11	1.33068e-09	AL024508.1	-18754	RNA5SP219	-19936	chr6:136610255-136610582
chr10	52271608	52271961	gene	147.076	390.71	1.40953	5.9657e-11	1.4188e-09	AL117341.1	39210	AL117341.1	37779	chr10:50511849-50512201
chr17_gl000205_random	87230	87774	intergenic	3402.65	2336.16	-0.54252	6.14333e-11	1.45857e-09	NA	999999999	NA	999999999	chr17_GL000205v2_random:86815-87358
chr1	183155158	183155610	promoter	360.531	619.108	0.780069	6.16291e-11	1.46074e-09	LAMC2	11	LAMC1	40658	chr1:183186024-183186475
chr12	40225651	40226026	gene	140.681	371.414	1.40061	6.56331e-11	1.55302e-09	AC121336.1	-24863	AC121336.1	-24941	chr12:39831850-39832224
chr5	52283565	52283993	gene	136.349	635.278	2.22009	6.68078e-11	1.57815e-09	ITGA2	-1377	ITGA1	28740	chr5:52987736-52988163
chr17	60856406	60856740	gene	303.521	541.229	0.834442	6.71033e-11	1.58246e-09	MARCH10	29131	AC005821.1	41291	chr17:62779046-62779379
chr17	73775121	73775666	gene	339.219	649.023	0.936055	6.98934e-11	1.64549e-09	MIR4738	5293	H3F3B	-2878	chr17:75779041-75779585
chr5	98265098	98265560	promoter	481.411	773.172	0.68352	7.13329e-11	1.67656e-09	LINC02062	454	AC022121.1	-25346	chr5:98929395-98929856
chr4	158915916	158916379	intergenic	146.978	382.769	1.38087	8.00206e-11	1.8754e-09	AC017037.2	-25381	AC017037.2	-26583	chr4:157994765-157995227
chr11	86013083	86013613	promoter	601.951	944.688	0.650191	8.00605e-11	1.8754e-09	HIKESHI	95	SETP17	6731	chr11:86302042-86302571
chr14	94425746	94426185	gene	118.284	348.873	1.56045	8.05644e-11	1.88405e-09	MIR4506	-11318	MIR4506	-11393	chr14:93959401-93959839
chr20	10166863	10167117	gene	142.123	295.372	1.0554	8.20485e-11	1.91556e-09	AL354824.2	6107	AL354824.2	568	chr20:10186216-10186469
chr14	61131643	61132220	intergenic	587.539	311.596	-0.915007	8.30937e-11	1.93673e-09	SIX1	-6955	SIX1	-21798	chr14:60664926-60665502
chr9	111241119	111241654	intergenic	194.22	440.761	1.1823	8.42736e-11	1.96097e-09	AL137019.1	-120178	AL137019.1	-120254	chr9:108478840-108479374
chr21	45663852	45664186	promoter	156.532	323.528	1.04743	8.97596e-11	2.08516e-09	AP001059.2	-409	AP001059.2	-856	chr21:44243970-44244303
chr20	46419003	46419202	intergenic	272.114	565.161	1.05445	8.99299e-11	2.08566e-09	SULF2	-3743	RNU7-173P	36610	chr20:47790260-47790458
chr6	101674486	101674990	intergenic	488.419	794.689	0.702271	9.31977e-11	2.15787e-09	GRIK2	-171926	ACTG1P18	203549	chr6:101226611-101227114
chr4	40578951	40579492	gene	167.86	346.193	1.04432	9.56535e-11	2.21108e-09	RBM47	53669	MIR4802	-75164	chr4:40576935-40577475
chr3	174868618	174869167	gene	647.631	1043.57	0.688289	9.9187e-11	2.28898e-09	NAALADL2-AS3	-35861	NAALADL2-AS3	-71795	chr3:175150829-175151377
chr4	26789502	26789953	intergenic	146.695	301.736	1.04047	1.01457e-10	2.33753e-09	STIM2	-69572	TBC1D19	32755	chr4:26787881-26788331
chr6	47135871	47136296	intergenic	328.126	571.833	0.801343	1.10411e-10	2.53964e-09	ADGRF1	-125985	TNFRSF21	63184	chr6:47168136-47168560
chr20	52446010	52446179	intergenic	168.063	555.724	1.72537	1.16191e-10	2.65947e-09	AC006076.1	-28238	AC006076.1	-29732	chr20:53829472-53829640
chr14	52924695	52925024	gene	192.014	377.527	0.975373	1.15885e-10	2.65947e-09	TXNDC16	94379	TXNDC16	-27551	chr14:52457978-52458306
chr12	40618392	40619005	promoter	269.839	478.566	0.826615	1.16043e-10	2.65947e-09	AC079630.1	17	LINC02471	13478	chr12:40224591-40225203
chr5	16736418	16736747	gene	137.101	291.222	1.08688	1.18964e-10	2.71407e-09	RNA5SP179	-117520	MYO10	-74559	chr5:16736310-16736638
chr2	107192465	107192787	intergenic	324.752	161.685	-1.00615	1.18858e-10	2.71407e-09	AC108868.2	33156	AC108868.2	31874	chr2:106576010-106576331
chr7	82072746	82073761	promoter	685.064	1043.72	0.607424	1.2212e-10	2.78156e-09	CACNA2D1	-140	MTHFD2P5	145910	chr7:82443431-82444445
chr17	60970247	60970648	intergenic	344.249	833.337	1.27545	1.22914e-10	2.79511e-09	MIR633	-51128	AC005972.4	17603	chr17:62892887-62893287
chr14	42426653	42426972	intergenic	102.058	268.97	1.39806	1.24727e-10	2.83173e-09	AL138498.1	5133	AL138498.1	5050	chr14:41957451-41957769
chr17	56708688	56709250	gene	1523.38	2192.69	0.525422	1.25035e-10	2.83414e-09	RNU1-60P	27696	RNU1-60P	27541	chr17:58631328-58631889
chr10	85451577	85452285	intergenic	259.518	565.151	1.1228	1.30059e-10	2.93862e-09	AC069540.2	-16737	AC069540.2	-19769	chr10:83691822-83692529
chr20	49286912	49287531	gene	1786.88	2898.17	0.6977	1.30065e-10	2.93862e-09	RIPOR3	20842	AL353653.1	8410	chr20:50670376-50670994
chr3	64070217	64070719	gene	192.614	1525.17	2.98519	1.31214e-10	2.95981e-09	LINC00994	2570	LINC00994	-6431	chr3:64084542-64085043
chr19	50718027	50718785	gene	455.816	249.204	-0.871123	1.32359e-10	2.98084e-09	MYH14	26963	IZUMO2	-62601	chr19:50214771-50215528
chr7	112429878	112430590	promoter	760.611	1152.85	0.599976	1.3301e-10	2.99069e-09	TMEM168	412	TMEM168	-27797	chr7:112789824-112790535
chr4	118006364	118006827	promoter	155.535	316.364	1.02435	1.36372e-10	3.06137e-09	TRAM1L1	135	TRAM1L1	-1885	chr4:117085209-117085671
chr6	75911650	75912216	gene	256.586	521.166	1.0223	1.38705e-10	3.10876e-09	COL12A1	3833	COX7A2	35458	chr6:75201935-75202500
chr14	77422850	77423261	intergenic	159.572	389.145	1.2861	1.40138e-10	3.13587e-09	LINC01629	-2925	LINC01629	-9088	chr14:76956508-76956918
chr17	47184161	47184445	intergenic	130.977	292.071	1.157	1.40498e-10	3.13891e-09	B4GALNT2P1	21430	B4GALNT2P1	20240	chr17:49106800-49107083
chr3	20098777	20099064	gene	133.137	424.431	1.67262	1.44526e-10	3.22377e-09	KAT2B	17405	AC097635.1	44823	chr3:20057286-20057572
chr4	114468735	114469074	gene	343.04	579.119	0.755483	1.45211e-10	3.23388e-09	RNU1-138P	127425	CAMK2D	-96716	chr4:113547580-113547918
chr4	146655688	146656109	gene	133.659	284.515	1.08995	1.51655e-10	3.37203e-09	C4orf51	54631	ZNF827	22880	chr4:145734537-145734957
chr12	83044478	83044729	intergenic	179.257	386.497	1.10843	1.52538e-10	3.38629e-09	TMTC2	-36055	AC089998.1	135008	chr12:82650700-82650950
chr17	58096221	58096445	promoter	182.445	351.152	0.944633	1.5426e-10	3.41911e-09	TBC1D3P1-DHX40P1	2	AC005702.5	-3463	chr17:60018861-60019084
chr4	169717522	169717848	gene	117.248	251.664	1.10194	1.59674e-10	3.5335e-09	AC080188.2	36402	AC080188.2	32385	chr4:168796372-168796697
chr2	146351337	146351796	intergenic	126.297	312.755	1.30822	1.63012e-10	3.59716e-09	AC092484.1	-5975	AC079163.1	6908	chr2:145593770-145594228
chr8	126525292	126525778	gene	190.567	407.151	1.09527	1.63064e-10	3.59716e-09	AC091114.1	46354	AC091114.1	-28079	chr8:125513051-125513536
chr9	88896888	88897881	gene	800.129	1208.36	0.594751	1.68747e-10	3.71669e-09	ISCA1	631	ZCCHC6	5263	chr9:86281974-86282966
chr2	187440082	187440334	intergenic	170.273	343.547	1.01265	1.75221e-10	3.85321e-09	ITGAV	-14584	AC017101.1	65858	chr2:186575356-186575607
chr8	102138500	102139415	promoter	825.106	1244.49	0.592899	1.76993e-10	3.88608e-09	AP003469.2	-572	AP003469.2	-4584	chr8:101126273-101127187
chr1	207489956	207490294	intergenic	770.202	460.346	-0.742519	1.77939e-10	3.90073e-09	CD55	-4728	AL596218.1	7489	chr1:207316612-207316949
chr3	174976552	174976861	gene	119.889	258.694	1.10955	1.78583e-10	3.90874e-09	NAALADL2-AS2	12177	NAALADL2-AS2	-24055	chr3:175258764-175259072
chr8	81776944	81777347	gene	126.992	464.023	1.86945	1.84475e-10	4.0314e-09	ZNF704	9869	HMGB1P41	-52768	chr8:80864710-80865112
chr3	67697801	67698383	gene	308.512	809.337	1.39142	1.87672e-10	4.09487e-09	SUCLG2	6945	NDUFB4P1	133349	chr3:67647378-67647959
chr3	80242074	80242447	intergenic	127.845	367.3	1.52256	1.89826e-10	4.13544e-09	HNRNPA3P8	-23150	HNRNPA3P8	-24122	chr3:80192925-80193297
chr2	192034297	192034574	intergenic	172.728	351.665	1.0257	1.91328e-10	4.16169e-09	HMGB1P27	-4523	HMGB1P27	-5124	chr2:191169572-191169848
chr6	86159593	86160241	gene	377.194	633.725	0.748549	1.94512e-10	4.22438e-09	NT5E	615	TPT1P6	-22746	chr6:85449876-85450523
chr14	100447013	100447561	gene	395.234	195.564	-1.01507	1.96272e-10	4.256e-09	AL133368.2	-2853	AL133368.2	-3835	chr14:99980677-99981224
chr20	47480828	47481245	intergenic	176.212	371.599	1.07643	2.0788e-10	4.50074e-09	AL133342.1	-15042	AL133342.1	-42811	chr20:48864292-48864708
chr6	76077858	76078341	gene	196.804	620.889	1.65758	2.09734e-10	4.53388e-09	AL445465.1	11169	AL445465.1	-30915	chr6:75368143-75368625
chr6	81348517	81348734	intergenic	158.779	314.762	0.987244	2.11627e-10	4.56775e-09	AL590824.1	-81720	AL590824.1	-83067	chr6:80638801-80639017
chr2	156164926	156165189	intergenic	250.9	486.153	0.954296	2.1504e-10	4.63428e-09	MTND4P28	-2477	MTND4P28	-2862	chr2:155308415-155308677
chr15	83879356	83879822	gene	592.304	343.509	-0.785989	2.16807e-10	4.66519e-09	HDGFL3	-2820	BNC1	45066	chr15:83210605-83211070
chr3	173112876	173113746	promoter	740.62	1137.21	0.618697	2.355e-10	5.05188e-09	NLGN1	-763	AC068759.1	58557	chr3:173395087-173395956
chr14	105940221	105940709	gene	613.27	353.92	-0.793099	2.35306e-10	5.05188e-09	CRIP2	1166	MTA1	3400	chr14:105473885-105474372
chr3	61630752	61631126	gene	298.551	727.396	1.28476	2.39508e-10	5.13001e-09	PTPRG	83696	AC096919.1	97190	chr3:61645079-61645452
chr10	61931274	61931669	gene	170.751	333.156	0.964298	2.51676e-10	5.38241e-09	AL592430.2	31801	AL592430.2	30837	chr10:60171517-60171911
chr7	87043307	87044233	gene	240.36	996.667	2.05192	2.53468e-10	5.41246e-09	ABCB4	65980	ABCB4	-12757	chr7:87413992-87414917
chr12	118709486	118710075	gene	394.266	203.739	-0.952445	2.61711e-10	5.57998e-09	AC026366.1	25891	AC026366.1	25014	chr12:118271682-118272270
chr5	131725412	131725739	gene	123.402	328.728	1.41353	2.70665e-10	5.76213e-09	MIR3936HG	-19968	SLC22A5	-5729	chr5:132389721-132390047
chr20	58420608	58420865	gene	122.965	256.149	1.05874	2.86086e-10	6.08117e-09	RNU7-141P	7045	PHACTR3	-2028	chr20:59845554-59845810
chr17	55485088	55485496	gene	419.083	212.977	-0.976537	2.87848e-10	6.10936e-09	RN7SL437P	4269	RN7SL437P	3980	chr17:57407728-57408135
chr17	57920990	57921133	intergenic	313.412	583.82	0.897466	3.01965e-10	6.39929e-09	MIR21	2434	VMP1	1446	chr17:59843630-59843772
chr14	28208803	28209528	gene	796.59	200.328	-1.99147	3.07183e-10	6.50004e-09	AL390334.1	105325	LINC00645	100324	chr14:27739598-27740322
chr12	79817817	79818320	gene	330.573	820.031	1.31071	3.20255e-10	6.76642e-09	MIR1252	5031	MIR1252	4968	chr12:79424038-79424540
chr8	90813570	90813755	intergenic	157.998	318.812	1.01281	3.22062e-10	6.79435e-09	COX6B1P6	22366	RIPK2	10372	chr8:89801343-89801527
chr3	64195586	64196229	gene	1843.88	1257.31	-0.552406	3.2273e-10	6.79821e-09	PRICKLE2-AS3	22687	PRICKLE2-AS3	9267	chr3:64209911-64210553
chr17	66755614	66755795	gene	194.663	378.399	0.958927	3.2475e-10	6.83048e-09	AC011591.1	38257	LINC01482	-4317	chr17:68759474-68759654
chr14	56298775	56299092	intergenic	140.034	351.628	1.32827	3.27222e-10	6.87215e-09	LINC00520	-35528	LINC00520	-51080	chr14:55832058-55832374
chr15	99442825	99443248	gene	244.067	608.111	1.31706	3.3221e-10	6.96272e-09	AC069029.1	-6273	AC069029.1	-19148	chr15:98899597-98900019
chr19	48835952	48836542	gene	636.891	388.663	-0.712527	3.32529e-10	6.96272e-09	CCDC114	-11097	TMEM143	-634	chr19:48332696-48333285
chr5	130664279	130664580	gene	124.131	310.724	1.32377	3.43407e-10	7.17977e-09	AC004777.1	-67130	AC004777.1	-67415	chr5:131328587-131328887
chr3	61640713	61640961	gene	501.197	797.86	0.670758	3.55565e-10	7.42288e-09	AC096919.1	87942	AC096919.1	87292	chr3:61655040-61655287
chr4	58022372	58022692	gene	123.851	362.646	1.54995	3.56811e-10	7.43782e-09	AC105390.1	1789	AC105390.1	-85	chr4:57156207-57156526
chr12	133101057	133101359	gene	201.251	389.617	0.953061	3.65984e-10	7.61769e-09	AC131212.3	-26107	AC131212.3	-30324	chr12:132524472-132524773
chr7	127899692	127900259	intergenic	354.259	190.699	-0.893509	3.78426e-10	7.86497e-09	AC018635.2	4965	LEP	2295	chr7:128259640-128260206
chr1	200119775	200120217	gene	297.37	513.597	0.788375	4.4671e-10	9.27038e-09	AC096633.1	-2590	AC096633.1	-3337	chr1:200150648-200151089
chr3	144080949	144081299	intergenic	182.097	388.42	1.09291	4.8228e-10	9.99376e-09	AC011592.1	83561	AC011592.1	79929	chr3:144362108-144362457
chr2	167232116	167232661	promoter	461.497	750.906	0.70231	4.97187e-10	1.02874e-08	SCN9A	113	SCN7A	27694	chr2:166375607-166376151
chr15	94774527	94774959	promoter	247.018	447.576	0.857517	5.25117e-10	1.08493e-08	MCTP2	-24	AC135626.1	-42490	chr15:94231299-94231730
chr12	60562286	60562535	intergenic	116.568	274.032	1.23318	5.39775e-10	1.11357e-08	AC087883.1	-47364	AC087883.1	-47753	chr12:60168506-60168754
chr8	99191446	99191880	intergenic	145.149	289.565	0.996356	5.48494e-10	1.1299e-08	RNU6-914P	12877	NIPAL2	10398	chr8:98179219-98179652
chr4	166397793	166398089	gene	118.723	251.968	1.08564	5.59543e-10	1.15097e-08	SCGB1D5P	40711	CPE	-21530	chr4:165476642-165476937
chr6	82161575	82161906	intergenic	189.134	437.065	1.20844	5.61975e-10	1.15427e-08	AL122017.1	82890	FAM46A	39415	chr6:81451859-81452189
chr6	97386937	97387527	gene	125.41	505.558	2.01122	5.65266e-10	1.15933e-08	KLHL32	14736	RN7SL509P	-24655	chr6:96939062-96939651
chr7	51191389	51191674	gene	130.096	327.97	1.33399	5.72312e-10	1.17207e-08	RPL7L1P2	136331	AC004830.1	100845	chr7:51123693-51123977
chr8	74120237	74120577	intergenic	173.411	337.714	0.961605	6.03919e-10	1.23499e-08	AC100823.2	8454	AC100823.2	7757	chr8:73208003-73208342
chr6	170494252	170494701	gene	140.906	287.282	1.02774	6.16582e-10	1.25905e-08	AL596442.2	571	AL596442.2	-406	chr6:170179029-170179477
chr3	25831763	25832007	promoter	150.033	297.736	0.988754	6.28761e-10	1.28205e-08	NGLY1	-356	OXSM	-4139	chr3:25790273-25790516
chr1	198859678	198860054	gene	154.965	302.374	0.964395	6.48495e-10	1.31845e-08	MIR181A1	-31585	MIR181A1	-31693	chr1:198890550-198890925
chr16	76171885	76172459	gene	585.542	261.747	-1.1616	6.48327e-10	1.31845e-08	AC099511.1	9531	AC099511.1	-30991	chr16:76137988-76138561
chr8	74097092	74097622	intergenic	249.133	638.451	1.35766	6.97022e-10	1.41506e-08	AC100823.2	31504	AC100823.2	30807	chr8:73184858-73185387
chr8	127584069	127584377	gene	157.596	367.155	1.22016	7.02128e-10	1.42336e-08	AC083923.1	11027	AC083923.1	10653	chr8:126571825-126572132
chr7	18217902	18218222	gene	137.724	279.865	1.02295	7.0379e-10	1.42467e-08	MIR1302-6	-51131	MIR1302-6	-51219	chr7:18178280-18178599
chr9	37953688	37954442	gene	294.474	657.293	1.1584	7.34988e-10	1.48567e-08	RNU7-124P	-17301	RNU7-124P	-17361	chr9:37953692-37954445
chr6	22236865	22237288	gene	202.163	373.015	0.883715	7.61419e-10	1.53688e-08	AL359694.2	16066	AL359694.2	14453	chr6:22236637-22237059
chr11	34272653	34272946	gene	107.621	233.066	1.11478	7.83649e-10	1.57947e-08	AL139174.1	84749	AL139174.1	83865	chr11:34251107-34251399
chr5	64331271	64331789	intergenic	501.769	796.933	0.667436	8.28629e-10	1.66774e-08	AC092354.1	15089	AC092354.1	14715	chr5:65035445-65035962
chr2	46219280	46219886	gene	301.734	510.627	0.758994	8.47184e-10	1.70263e-08	AC017078.1	11864	AC017078.1	11498	chr2:45992142-45992747
chr20	52130039	52130648	intergenic	655.025	391.101	-0.74401	8.59356e-10	1.72462e-08	AL354993.2	-9491	TSHZ2	18475	chr20:53513501-53514109
chr1	65363739	65364509	gene	359.277	733.982	1.03065	8.65881e-10	1.73523e-08	AL606517.2	-20002	AL606517.2	-20241	chr1:64898057-64898826
chr7	95401726	95402188	promoter	389.937	642.079	0.719508	8.71033e-10	1.74306e-08	DYNC1I1	139	AC002451.1	158927	chr7:95772415-95772876
chr16	77939264	77939773	gene	140.322	379.404	1.43499	8.7592e-10	1.75034e-08	AC010650.1	13199	AC010650.1	12707	chr16:77905368-77905876
chr10	107345325	107345806	intergenic	555.507	288.656	-0.944454	8.94781e-10	1.78548e-08	RNU6-463P	51148	RNU6-463P	51043	chr10:105585568-105586048
chr3	63809982	63810408	gene	145.918	798.716	2.45253	9.19385e-10	1.83197e-08	AC104162.1	2925	THOC7	9351	chr3:63824307-63824732
chr17	57037447	57037917	gene	1189.53	574.444	-1.05015	9.21048e-10	1.83268e-08	AC100832.2	-5631	AC100832.2	-6405	chr17:58960087-58960556
chr7	7805182	7805409	gene	130.364	262.852	1.0117	9.25038e-10	1.838e-08	AC007161.1	-23091	AC007161.1	-27140	chr7:7765552-7765778
chr10	134221456	134221708	gene	337.881	175.302	-0.946672	9.4117e-10	1.86741e-08	PWWP2B	10910	PWWP2B	-9784	chr10:132407953-132408204
chr3	67343052	67343567	intergenic	153.919	311.333	1.01629	9.87418e-10	1.9564e-08	AC114401.1	-3414	AC114401.1	-13472	chr3:67292629-67293143
chr3	4737642	4737982	gene	149.461	290.424	0.958389	1.00343e-09	1.98533e-08	EGOT	55461	EGOT	53064	chr3:4695959-4696298
chr4	75240203	75241194	gene	539.992	829.986	0.620148	1.02376e-09	2.02269e-08	EREG	9838	EREG	-13768	chr4:74374487-74375477
chr2	159041256	159041758	gene	512.333	291.684	-0.812675	1.02811e-09	2.02842e-08	CCDC148-AS1	18345	CCDC148	-13914	chr2:158184745-158185246
chr5	177508595	177509051	intergenic	629.264	211.037	-1.57617	1.03205e-09	2.03333e-08	AC136632.1	26218	AC136632.1	25629	chr5:178081595-178082050
chr1	222060425	222060913	gene	504.324	784.068	0.636629	1.08184e-09	2.12842e-08	LINC01655	-46662	LINC02257	-6346	chr1:221887084-221887571
chr12	76384076	76384680	intergenic	321.503	787.654	1.29273	1.135e-09	2.22989e-08	AC078923.1	-6584	AC011611.2	23537	chr12:75990297-75990900
chr9	74398055	74398442	gene	281.372	485.754	0.78775	1.16087e-09	2.27751e-08	AL671309.1	-20950	AL671309.1	-21492	chr9:71783140-71783526
chr3	11138307	11138772	intergenic	183.203	345.512	0.915297	1.18923e-09	2.3299e-08	HRH1	-40239	SLC6A1	57607	chr3:11096622-11097086
chr20	55450129	55450423	intergenic	457.979	731.507	0.675589	1.19215e-09	2.33236e-08	RNU6-929P	-89134	RNU6-929P	-89239	chr20:56875074-56875367
chr3	177888412	177888856	intergenic	125.268	371.843	1.56968	1.20714e-09	2.35838e-08	KCNMB2	-102086	AC109779.1	31204	chr3:178170625-178171068
chr12	90345086	90345410	gene	252.975	610.858	1.27184	1.21704e-09	2.37441e-08	LINC02399	3778	LINC02399	1746	chr12:89951310-89951633
chr8	26165409	26165862	gene	124.261	251.931	1.01965	1.21946e-09	2.37583e-08	PPP2R2A	16628	AC079097.1	-53236	chr8:26307894-26308346
chr1	202015433	202015756	intergenic	442.284	248.32	-0.832776	1.30557e-09	2.54006e-08	AL691482.2	6615	AL691482.2	6533	chr1:202046306-202046628
chr1	200100724	200101178	gene	254.691	477.292	0.906127	1.31675e-09	2.55825e-08	AC096633.1	16455	AC096633.1	15708	chr1:200131597-200132050
chr4	174337229	174337656	intergenic	200.342	423.818	1.08098	1.34306e-09	2.60577e-08	RPL5P11	3844	RPL5P11	2953	chr4:173416079-173416505
chr9	87873784	87874016	intergenic	157.371	347.602	1.14327	1.39459e-09	2.70199e-08	UBE2V1P10	99303	UBE2V1P10	99036	chr9:85258870-85259101
chr7	23884489	23884891	intergenic	519.085	296.856	-0.806209	1.47419e-09	2.85226e-08	TPT1P7	-33412	STK31	12559	chr7:23844871-23845272
chr10	105001202	105001726	intergenic	480.527	279.508	-0.781728	1.48741e-09	2.87388e-08	RPEL1	-4180	RPEL1	-6308	chr10:103241446-103241969
chr2	138829767	138830309	intergenic	397.745	834.231	1.0686	1.50461e-09	2.90312e-08	LINC01832	-29416	LINC01832	-33436	chr2:138072198-138072739
chr4	82965297	82965894	promoter	279.288	499.605	0.839031	1.53101e-09	2.94999e-08	RASGEF1B	-199	NPM1P41	-33777	chr4:82044145-82044741
chr8	92903595	92904178	gene	342.058	571.557	0.740655	1.56216e-09	3.00587e-08	AC103409.1	15959	PRR13P7	18079	chr8:91891368-91891950
chr5	39716538	39717124	intergenic	738.938	405.727	-0.864943	1.56942e-09	3.0157e-08	INTS6P1	4783	INTS6P1	2255	chr5:39716437-39717022
chr10	74091376	74092094	intergenic	705.537	444.223	-0.667435	1.57201e-09	3.01654e-08	DNAJB12	23252	DNAJB12	853	chr10:72331619-72332336
chr9	336056	336508	gene	548.12	302.869	-0.8558	1.63334e-09	3.12993e-08	AL158832.1	-63281	AL158832.1	-68316	chr9:336057-336508
chr8	27730105	27730563	gene	148.023	302.008	1.02876	1.65245e-09	3.15841e-08	MIR4287	13298	SCARA5	-2935	chr8:27872589-27873046
chr3	133207807	133208331	intergenic	472.511	214.592	-1.13875	1.65271e-09	3.15841e-08	AC022296.1	-1599	AC022296.1	-2279	chr3:133488964-133489487
chr5	123598858	123599537	gene	449.163	203.238	-1.14407	1.66868e-09	3.18458e-08	HMGB1P29	-42428	HMGB1P29	-42925	chr5:124263166-124263844
chr5	101631949	101632544	promoter	963.451	1402.15	0.541354	1.77921e-09	3.39091e-08	SLCO4C1	5	RN7SKP68	-6266	chr5:102296246-102296840
chr10	33269438	33269843	gene	280.429	541.038	0.948098	1.80187e-09	3.42943e-08	AL365203.1	21867	AK3P5	35714	chr10:32980511-32980915
chr14	77371261	77371549	intergenic	115.146	262.685	1.18986	1.81208e-09	3.44418e-08	RN7SKP17	14799	RN7SKP17	14450	chr14:76904919-76905206
chr2	58841493	58841784	gene	127.225	306.527	1.26863	1.87252e-09	3.55424e-08	AC007238.1	-152472	AC007238.1	-154211	chr2:58614359-58614649
chr1	198668459	198668853	gene	288.968	492.93	0.770472	1.90656e-09	3.61282e-08	PEBP1P3	-19495	PEBP1P3	-20388	chr1:198699331-198699724
chr7	79763810	79764593	gene	432.689	704.08	0.702409	1.90854e-09	3.61282e-08	GNAI1	930	RPL10P11	-38285	chr7:80134495-80135277
chr5	49736527	49737366	gene	520.496	803.25	0.62596	1.92921e-09	3.64701e-08	EMB	2134	EMB	-44920	chr5:50440694-50441532
chr6	72892313	72892950	gene	414.043	673.608	0.702129	1.9501e-09	3.68154e-08	AL445256.1	43900	AL445256.1	43778	chr6:72182611-72183247
chr1	215690793	215691221	intergenic	318.599	585.17	0.877116	2.02383e-09	3.81559e-08	KCTD3	-49728	KCTD3	-104141	chr1:215517451-215517878
chr9	84150491	84150870	intergenic	120.45	306.886	1.34927	2.06106e-09	3.88056e-08	AL161727.1	47457	AL161727.1	46929	chr9:81535577-81535955
chr14	81713498	81713933	promoter	166.501	317.213	0.929923	2.13581e-09	4.01381e-08	DYNLL1P1	-809	DYNLL1P1	-1076	chr14:81247155-81247589
chr3	64672213	64672517	gene	455.29	716.272	0.653723	2.13757e-09	4.01381e-08	ADAMTS9	1310	ADAMTS9-AS1	93933	chr3:64686538-64686841
chr3	123451348	123451609	gene	156.891	308.586	0.975913	2.16768e-09	4.06491e-08	AC020634.1	16780	AC020634.1	16233	chr3:123732502-123732762
chr8	90869051	90869357	intergenic	422.183	227.041	-0.894917	2.17344e-09	4.07026e-08	AF117829.2	30383	AF117829.2	23413	chr8:89856824-89857129
chr8	104510788	104511102	gene	239.139	426.475	0.834612	2.1968e-09	4.10852e-08	RIMS2	-2031	AC012213.1	-15319	chr8:103498561-103498874
chr12	58926664	58927375	intergenic	176.603	520.325	1.55891	2.2327e-09	4.17008e-08	AC020637.1	-10887	LINC02388	32723	chr12:58532882-58533592
chr1	230240450	230240831	gene	139.493	307.577	1.14075	2.24723e-09	4.19164e-08	GALNT2	46903	BX323860.1	-55711	chr1:230104704-230105084
chr5	14036094	14036522	intergenic	213.529	641.54	1.58711	2.28076e-09	4.24852e-08	DNAH5	-91657	AC016576.1	135451	chr5:14035986-14036413
chr4	176340234	176341034	intergenic	371.045	770.812	1.05478	2.39902e-09	4.46287e-08	AC095050.1	-16374	AC131094.1	38806	chr4:175419084-175419883
chr10	24772677	24772918	promoter	133.786	274.039	1.03445	2.44025e-09	4.52756e-08	AL353583.1	-835	AL353583.1	-2688	chr10:24483749-24483989
chr5	20972584	20973006	intergenic	420.119	667.842	0.668707	2.43756e-09	4.52756e-08	AC138938.1	-141740	LINC02241	34996	chr5:20972476-20972897
chr17	60938305	60938781	intergenic	511.499	307.587	-0.733739	2.46347e-09	4.56458e-08	PRELID3BP3	20081	PRELID3BP3	19538	chr17:62860945-62861420
chr10	11757990	11758367	intergenic	148.376	303.75	1.03363	2.60377e-09	4.81818e-08	ECHDC3	-26186	AL512631.1	35666	chr10:11715992-11716368
chr20	46239321	46239496	gene	253.582	492.855	0.958713	2.66895e-09	4.93228e-08	AL034418.1	20772	AL034418.1	19601	chr20:47610578-47610752
chr14	59744841	59745153	gene	255.324	441.187	0.789062	2.67908e-09	4.94448e-08	DAAM1	89633	DAAM1	-93125	chr14:59278124-59278435
chr5	2780505	2781078	intergenic	515.629	316.158	-0.705689	2.70702e-09	4.98946e-08	AC116359.1	7870	AC116359.1	6773	chr5:2780392-2780964
chr1	63087660	63087960	gene	107.529	256.577	1.25467	2.96835e-09	5.46395e-08	AL138847.1	14373	AL138847.2	12556	chr1:62621990-62622289
chr10	61192285	61192747	intergenic	220.762	552.069	1.32236	2.97341e-09	5.46608e-08	FAM13C	-69578	MRPL50P4	118646	chr10:59432528-59432989
chr7	76637395	76637689	gene	168.001	329.166	0.970344	3.07201e-09	5.63993e-08	PMS2P11	-3326	UPK3BP1	2452	chr7:77008079-77008372
chr5	146771481	146771676	gene	150.857	292.57	0.955599	3.10856e-09	5.69957e-08	AC011373.1	-9744	DPYSL3	-1204	chr5:147391919-147392113
chr10	114833415	114833905	gene	207.342	413.961	0.997485	3.11668e-09	5.70699e-08	RPS15AP30	86425	RPS15AP30	86037	chr10:113073657-113074146
chr10	127525228	127525849	gene	538.408	238.654	-1.17378	3.14592e-09	5.75302e-08	AL360176.1	-5974	DHX32	-632	chr10:125836660-125837280
chr20	49380556	49381112	intergenic	2174.51	824.076	-1.39984	3.15365e-09	5.75963e-08	BCAS4	-30597	PARD6B	7503	chr20:50764020-50764575
chr1	218094920	218095191	intergenic	215.483	480.361	1.15655	3.21375e-09	5.86175e-08	LINC00210	28813	LINC00210	910	chr1:217921579-217921849
chr5	128300816	128301260	gene	226.221	429.536	0.925046	3.26699e-09	5.9511e-08	ISOC1	-129406	SLC27A6	-68296	chr5:128965124-128965567
chr15	93412470	93413379	intergenic	818.041	520.582	-0.652048	3.27899e-09	5.96521e-08	LINC01578	-13012	RN7SL599P	12901	chr15:92869241-92870149
chr17	57922391	57922530	intergenic	200.494	577.894	1.52725	3.39176e-09	6.16236e-08	RNU6-450P	2443	RNU6-450P	2338	chr17:59845031-59845169
chr6	101396594	101396971	intergenic	112.787	234.542	1.05625	3.4472e-09	6.25498e-08	AL133338.2	59303	AL133338.2	58569	chr6:100948719-100949095
chr21	44762935	44763342	intergenic	698.646	422.349	-0.726124	3.51668e-09	6.37278e-08	LINC00322	-11220	LINC01679	14888	chr21:43343056-43343462
chr3	119298226	119298795	promoter	272.087	468.337	0.783479	3.53297e-09	6.39404e-08	AC073352.2	-14	AC073352.2	-451	chr3:119579380-119579948
chr2	112417035	112417572	intergenic	206.318	376.207	0.866658	3.60999e-09	6.52501e-08	AC093166.4	-15299	AC093166.4	-15615	chr2:111659459-111659995
chr7	7604006	7604251	gene	184.78	339.128	0.876022	3.63303e-09	6.55819e-08	MIOS	-2374	AC004982.2	-12035	chr7:7564376-7564620
chr5	10551413	10551803	intergenic	212.64	457.241	1.10454	3.63914e-09	6.56076e-08	AC112200.1	10040	AC112200.2	8305	chr5:10551302-10551691
chr5	57365448	57366118	intergenic	385.859	208.356	-0.889021	3.68221e-09	6.62987e-08	LINC02101	52384	LINC02101	38126	chr5:58069622-58070291
chr5	140383705	140384099	gene	267.566	446.939	0.740181	3.85401e-09	6.9303e-08	AC010223.1	-37828	PCDHA10	-8026	chr5:141004121-141004514
chr5	119799844	119800107	promoter	181.907	333.261	0.873453	3.89339e-09	6.99214e-08	PRR16	2	AC113418.1	-118373	chr5:120464150-120464412
chr7	111290886	111291061	intergenic	140.231	274.085	0.966816	3.90683e-09	7.00729e-08	IMMP2L	-88401	DOCK4	75192	chr7:111650831-111651005
chr20	56827101	56827643	gene	332.278	664.347	0.999546	3.91493e-09	7.01284e-08	ANKRD60	-23664	PPP4R1L	-23376	chr20:58252046-58252587
chr5	17305957	17306650	promoter	1503.54	995.831	-0.59439	3.9436e-09	7.05517e-08	AC026785.1	-186	AC026785.1	-764	chr5:17305849-17306541
chr12	77693853	77694514	intergenic	277.789	545.628	0.973929	4.31016e-09	7.70111e-08	NAV3	-24237	LINC02464	-80800	chr12:77300074-77300734
chr7	89595495	89596202	gene	185.773	652.758	1.813	4.37688e-09	7.81037e-08	DPY19L2P4	-152865	STEAP2-AS1	-84181	chr7:89966182-89966888
chr6	149382161	149382806	gene	266.01	137.901	-0.947851	4.44097e-09	7.91465e-08	AL357992.1	-28775	UST	-15641	chr6:149061026-149061670
chr3	127466565	127467071	gene	243.794	437.829	0.844708	4.6618e-09	8.29765e-08	ABTB1	75040	MGLL	-58913	chr3:127747723-127748228
chr14	60618491	60618774	gene	126.978	522.402	2.04058	4.74373e-09	8.43277e-08	SCOCP1	-7061	SCOCP1	-7408	chr14:60151774-60152056
chr8	93580884	93581398	gene	403.887	731.151	0.856217	4.8487e-09	8.60844e-08	AC091096.1	-59098	AC091096.2	-3470	chr8:92568657-92569170
chr17	60795600	60796201	gene	670.726	298.606	-1.16748	4.87168e-09	8.63829e-08	AC005821.1	19295	MARCH10	-17225	chr17:62718240-62718840
chrX	57312926	57313333	promoter	190.355	343.364	0.851045	5.24345e-09	9.28575e-08	FAAH2	-9	PPP1R11P2	57282	chrX:57286494-57286900
chr10	22972105	22972672	gene	279.5	470.016	0.749862	5.25678e-09	9.29759e-08	AL390318.1	11178	AL390318.1	10493	chr10:22683177-22683743
chr13	81047935	81048155	intergenic	113.838	230.384	1.01705	5.27816e-09	9.32364e-08	RNU6-61P	-104377	RNU6-61P	-104484	chr13:80473801-80474020
chr17	58760543	58760740	gene	143.452	606.869	2.08082	5.44726e-09	9.61024e-08	BCAS3	5827	RN7SL606P	-13321	chr17:60683183-60683379
chr8	69765561	69765972	promoter	345.92	145.638	-1.24805	5.8394e-09	1.02891e-07	AC083967.1	-769	AC083967.1	-4789	chr8:68853327-68853737
chr3	96756251	96756808	gene	160.106	467.842	1.54699	5.98523e-09	1.05328e-07	EPHA6	223104	CDV3P1	260003	chr3:97037408-97037964
chr3	63979361	63979783	gene	1255.45	1960.65	0.643128	6.03121e-09	1.06004e-07	PSMD6-AS2	-10126	ATXN7	-9565	chr3:63993686-63994107
chr11	85555504	85555916	intergenic	220.556	495.939	1.16901	6.06568e-09	1.06476e-07	AP000974.1	10275	AP000974.1	7890	chr11:85844462-85844873
chr2	214934086	214934319	gene	206.968	397.967	0.943242	6.30951e-09	1.10618e-07	RPL5P8	211972	AC068051.1	180561	chr2:214069363-214069595
chr5	23412064	23412415	intergenic	204.955	364.004	0.828646	6.38835e-09	1.1186e-07	PRDM9	-31455	AC109445.1	-44718	chr5:23411956-23412306
chr8	134012356	134012650	gene	326.307	568.326	0.80049	6.56799e-09	1.14862e-07	AF305872.1	2816	AF305872.1	2347	chr8:133000112-133000405
chr11	80438526	80439176	intergenic	530.476	283.293	-0.90499	6.61142e-09	1.15477e-07	AP002759.1	35017	AP002759.1	23392	chr11:80727484-80728133
chr10	109306016	109306447	intergenic	336.192	608.598	0.856205	6.70268e-09	1.16926e-07	RNA5SP326	84913	RNA5SP326	84805	chr10:107546259-107546689
chr12	85305103	85305514	gene	179.379	329.974	0.879342	6.73511e-09	1.17345e-07	SLC6A15	2084	AC128657.1	27994	chr12:84911325-84911735
chr1	198940053	198940401	intergenic	226.212	397.171	0.812085	7.26248e-09	1.26376e-07	AC096631.1	-12223	AC096631.1	-14301	chr1:198970925-198971272
chr12	65019030	65019750	gene	273.079	559.245	1.03416	7.60221e-09	1.32124e-07	AC078962.1	-2734	MIR548C	3006	chr12:64625251-64625970
chr11	45000475	45000972	intergenic	366.252	201.223	-0.864041	7.64435e-09	1.32692e-07	AC068858.1	5270	AC068858.1	1145	chr11:44978925-44979421
chr5	56623776	56624274	intergenic	230.916	402.006	0.799851	7.71722e-09	1.33791e-07	AC025470.1	-8179	AC025470.1	-10209	chr5:57327950-57328447
chr12	51180654	51180973	gene	135.835	288.775	1.08809	7.80072e-09	1.35071e-07	AC013244.2	19405	AC013244.2	19304	chr12:50786872-50787190
chr7	101372659	101373156	intergenic	359.962	709.569	0.979098	7.84972e-09	1.35584e-07	CUX1	-86276	AC005096.1	92619	chr7:101729380-101729876
chr14	34672509	34672968	gene	206.815	366.912	0.827095	7.84945e-09	1.35584e-07	EGLN3-AS1	163435	EGLN3-AS1	144233	chr14:34203304-34203762
chr3	159482895	159483381	gene	186.848	368.289	0.978971	7.89583e-09	1.36213e-07	IQCJ-SCHIP1-AS1	3262	IQCJ-SCHIP1-AS1	38	chr3:159765107-159765592
chr3	25689484	25689834	gene	172.987	320.03	0.887544	7.97523e-09	1.37413e-07	TOP2B	16738	MIR4442	16705	chr3:25647994-25648343
chr12	52541075	52541489	intergenic	321.506	534.794	0.734138	8.12499e-09	1.39822e-07	LINC00592	-16617	KRT80	21498	chr12:52147292-52147705
chr3	30647778	30648247	promoter	554.421	842.284	0.603326	8.14581e-09	1.40008e-07	TGFBR2	18	AC096921.1	19902	chr3:30606287-30606755
chr7	155653519	155653972	intergenic	134.996	273.95	1.02099	8.32175e-09	1.42857e-07	AC104133.1	-10839	AC104133.1	-10954	chr7:155860826-155861278
chr8	91783065	91783697	gene	691.591	413.445	-0.742224	8.35427e-09	1.43239e-07	NECAB1	-20397	AC103770.1	35321	chr8:90770838-90771469
chr17	58449083	58449458	gene	175.679	823.179	2.22827	8.43874e-09	1.44511e-07	C17orf64	-20519	AC104763.2	55695	chr17:60371723-60372097
chr3	141174607	141175085	intergenic	487.29	283.098	-0.783477	8.49918e-09	1.45368e-07	KRT18P35	15897	ZBTB38	6213	chr3:141455766-141456243
chr3	25895747	25896428	intergenic	1033.82	690.676	-0.581901	8.86643e-09	1.51465e-07	LINC00692	19102	LINC00692	3936	chr3:25854257-25854937
chr2	81885340	81885697	intergenic	154.58	286.561	0.890485	8.97406e-09	1.53116e-07	AC013262.1	8332	AC013262.1	8082	chr2:81658217-81658573
chr5	60597679	60597952	intergenic	207.565	410.884	0.985166	9.13043e-09	1.55595e-07	ZSWIM6	-30284	AC122718.2	-45726	chr5:61301853-61302125
chr1	202003832	202004522	intergenic	540.142	813.185	0.590245	9.25968e-09	1.57606e-07	AL691482.2	-4802	AL691482.2	-4884	chr1:202034705-202035394
chr9	75093187	75093580	intergenic	147.326	281.658	0.934928	9.37919e-09	1.59446e-07	AL596448.1	8093	AL596448.1	7392	chr9:72478272-72478664
chr17_gl000205_random	84790	85810	intergenic	6078.62	4547.66	-0.418618	9.47072e-09	1.60807e-07	NA	999999999	NA	999999999	chr17_GL000205v2_random:88779-89798
chr2	204624483	204624705	intergenic	132.861	286.518	1.10871	9.86914e-09	1.67369e-07	KRT18P39	5721	KRT18P39	4424	chr2:203759761-203759982
chr3	150188032	150188455	intergenic	160.548	405.34	1.33613	1.0005e-08	1.69468e-07	TSC22D2	62121	TSC22D2	4026	chr3:150470246-150470668
chr7	83097634	83098026	gene	414.445	813.559	0.973066	1.01585e-08	1.7186e-07	AC079987.1	43634	AC079987.1	43513	chr7:83468319-83468710
chr4	79571189	79571595	promoter	173.215	326.392	0.914039	1.02993e-08	1.74033e-07	HIGD1AP13	-997	HIGD1AP13	-1284	chr4:78650036-78650441
chr1	107683613	107684455	gene	969.509	1398.25	0.528295	1.0314e-08	1.74071e-07	NTNG1	1405	PRMT6	82119	chr1:107140992-107141833
chr4	44159666	44160273	intergenic	912.037	517.056	-0.818772	1.03656e-08	1.74732e-07	LINC02475	141091	KCTD8	15956	chr4:44157650-44158256
chr17	55536665	55537117	gene	191.189	368.736	0.947589	1.04243e-08	1.75509e-07	AC015883.1	11312	AC015883.1	9240	chr17:57459305-57459756
chr7	73119235	73119638	gene	130.214	287.209	1.14121	1.04422e-08	1.75599e-07	MIR4284	-6210	BUD23	-53	chr7:73704906-73705308
chr3	171524283	171524569	gene	202.749	381.194	0.91083	1.05995e-08	1.7803e-07	PLD1	4313	TMEM212-AS1	69716	chr3:171806494-171806779
chr20	55310293	55310738	intergenic	374.236	201.504	-0.893143	1.06417e-08	1.78525e-07	AL133232.1	5062	AL133232.1	4000	chr20:56735238-56735682
chr2	197466167	197466515	intergenic	344.985	559.992	0.698873	1.09843e-08	1.84054e-07	HECW2	-7926	AC068544.1	36805	chr2:196601444-196601791
chr3	8781855	8782107	gene	192.231	396.341	1.0439	1.1162e-08	1.86807e-07	SSUH2	4744	OXTR	10113	chr3:8740170-8740421
chr2	15067125	15067655	intergenic	562.702	876.945	0.640117	1.1215e-08	1.8747e-07	AC068286.1	-19603	AC068286.1	-40619	chr2:14927002-14927531
chr14	97646741	97646963	intergenic	114.06	240.248	1.07472	1.12557e-08	1.87927e-07	LINC02304	25658	LINC02304	21780	chr14:97180405-97180626
chr9	137257753	137258322	gene	365.361	194.644	-0.908486	1.13934e-08	1.89999e-07	MIR4669	-13219	MIR4669	-13279	chr9:134365908-134366476
chr20	50449806	50450265	gene	770.131	231.243	-1.73569	1.178e-08	1.96211e-07	LINC01429	29414	LINC01429	-1699	chr20:51833268-51833726
chr12	116310789	116311107	gene	330.242	178.614	-0.886675	1.2084e-08	2.01037e-07	LINC02463	12993	LINC02463	-62784	chr12:115872985-115873302
chr5	122435187	122435816	gene	288.061	478.343	0.731673	1.24271e-08	2.065e-07	AC106786.1	-9508	AC106786.1	-12558	chr5:123099493-123100121
chr8	125538221	125538846	gene	693.915	371.783	-0.900299	1.2516e-08	2.07729e-07	NDUFB9	-12810	MTSS1	24497	chr8:124525981-124526605
chr11	128080232	128080724	gene	112.734	265.593	1.2363	1.27922e-08	2.11812e-07	LINC02098	1754	AP000904.1	27030	chr11:128210338-128210829
chr3	162789577	162789830	gene	187.058	336.975	0.849155	1.27834e-08	2.11812e-07	RPS6P4	-43513	RPS6P4	-44269	chr3:163071790-163072042
chr5	170024180	170024753	gene	119.673	309.397	1.37036	1.28691e-08	2.12835e-07	AC027312.1	83973	AC027312.1	41695	chr5:170597177-170597749
chr12	117924906	117925531	gene	248.313	435.888	0.811798	1.29559e-08	2.14017e-07	AC073864.1	34401	AC073864.1	30428	chr12:117487102-117487726
chr12	76425050	76425997	promoter	1015.56	1430.87	0.494608	1.30397e-08	2.15148e-07	AC011611.4	-914	AC011611.3	366	chr12:76031271-76032217
chr1	145455298	145455637	intergenic	604.219	370.298	-0.706386	1.31141e-08	2.16121e-07	POLR3GL	14919	POLR3GL	768	chr1:145979447-145979785
chr20	53096117	53096632	gene	782.914	1182.82	0.595305	1.38857e-08	2.28567e-07	DOK5	4238	DOK5	-171334	chr20:54479579-54480093
chr8	112126472	112126812	gene	224.61	386.314	0.782355	1.39537e-08	2.29417e-07	AC009930.1	65458	LINC01609	-15452	chr8:111114244-111114583
chr1	68152358	68152626	gene	157.22	289.781	0.882177	1.42959e-08	2.34768e-07	GADD45A	1748	GADD45A	-1528	chr1:67686676-67686943
chr20	45960190	45960362	gene	304.681	494.362	0.69827	1.52442e-08	2.50048e-07	AL031666.2	13030	AL031666.2	10779	chr20:47331447-47331618
chr1	187595221	187595589	intergenic	314.553	160.358	-0.972012	1.56279e-08	2.56041e-07	AL357559.1	-5893	AL357559.1	-6165	chr1:187626090-187626457
chr4	8184947	8185516	gene	358.17	194.642	-0.879823	1.57366e-08	2.57522e-07	SH3TC1	1432	GMPSP1	8506	chr4:8183221-8183789
chr18	57721012	57721493	intergenic	195.99	404.383	1.04494	1.58148e-08	2.58498e-07	RNU6-567P	35395	RNU6-567P	35290	chr18:60053781-60054261
chr10	24755114	24755474	gene	144.836	281.762	0.960054	1.60308e-08	2.61724e-07	AL353583.1	16668	AL353583.1	14815	chr10:24466186-24466545
chr20	56347485	56347981	intergenic	730.975	1047.89	0.519588	1.62891e-08	2.65632e-07	PMEPA1	-61142	NKILA	59898	chr20:57772430-57772925
chr1	163765574	163766101	intergenic	162.868	337.581	1.05153	1.63403e-08	2.66157e-07	AL355862.1	-26910	AL355862.1	-27261	chr1:163796338-163796864
chr17	65242856	65243066	promoter	179.832	331.45	0.882143	1.68762e-08	2.74567e-07	HELZ	-857	AC007448.3	1040	chr17:67246741-67246950
chr1	108577030	108577326	intergenic	204.269	357.445	0.807248	1.69765e-08	2.75877e-07	AL390036.1	-5707	VAV3-AS1	39950	chr1:108034409-108034704
chr6	108521855	108522203	intergenic	176.479	318.2	0.850439	1.76124e-08	2.8588e-07	AL078596.1	21954	SNX3	10397	chr6:108200652-108200999
chr7	12687120	12687647	gene	241.884	520.91	1.10672	1.76751e-08	2.86566e-07	AC011891.1	-6420	AC011891.1	-7225	chr7:12647496-12648022
chr17	60780579	60780877	gene	273.197	477.957	0.806942	1.79288e-08	2.90343e-07	AC005821.1	4123	MARCH10	-2053	chr17:62703219-62703516
chr1	210547043	210547624	promoter	125.18	301.335	1.26736	1.90454e-08	3.08069e-07	RNU5A-8P	276	RNU5A-8P	164	chr1:210373700-210374280
chr20	46333875	46334207	gene	302.584	653.21	1.11021	1.91176e-08	3.08881e-07	AL354813.1	27396	AL354813.1	19001	chr20:47705132-47705463
chr5	56727720	56728171	gene	181.618	333.241	0.875655	1.96018e-08	3.16079e-07	SALL4P1	9654	SALL4P1	7728	chr5:57431894-57432344
chr12	74437055	74437495	gene	800.66	1144.69	0.5157	1.96083e-08	3.16079e-07	LINC02394	4409	LINC02394	-2332	chr12:74043276-74043715
chr8	122439022	122439339	intergenic	308.903	595.337	0.946553	1.96431e-08	3.16277e-07	RPL35AP19	-46476	RPL35AP19	-46803	chr8:121426783-121427099
chr7	124821777	124822259	gene	353.97	555.469	0.650081	2.03947e-08	3.28002e-07	AC010099.4	9746	POT1-AS1	2650	chr7:125181724-125182205
chr21	18884855	18885490	promoter	275.875	464.018	0.750166	2.05912e-08	3.30781e-07	CXADR	472	BTF3L4P1	5671	chr21:17512538-17513172
chr2	20111601	20111920	gene	138.333	312.376	1.17514	2.07024e-08	3.32187e-07	AC013400.1	9974	WDR35	-1739	chr2:19911841-19912159
chr1	215655484	215655736	intergenic	358.589	193.527	-0.889793	2.08527e-08	3.34216e-07	KCTD3	-85125	AL450990.1	-88621	chr1:215482142-215482393
chr2	186541111	186541391	intergenic	171.386	360.916	1.07441	2.108e-08	3.37473e-07	FSIP2	-62371	AC007966.1	43350	chr2:185676385-185676664
chr2	185463133	185463567	promoter	252.798	433.412	0.777757	2.11919e-08	3.38876e-07	ZNF804A	257	AC096667.1	-5046	chr2:184598407-184598840
chr1	196993592	196994090	intergenic	470.064	713.62	0.602298	2.16424e-08	3.45687e-07	F13B	42555	F13B	14480	chr1:197024463-197024960
chr15	96455474	96455895	intergenic	484.819	280.478	-0.789557	2.18198e-08	3.48123e-07	AC012409.2	-78126	AC015574.1	87005	chr15:95912246-95912666
chr3	27575256	27576066	intergenic	525.972	1142.15	1.1187	2.19339e-08	3.49544e-07	AC137675.1	8817	AC137675.1	8777	chr3:27533766-27534575
chr7	113725747	113725997	promoter	232.335	400.805	0.786693	2.30152e-08	3.6636e-07	FOXP2	-510	PPP1R3A	-209040	chr7:114085693-114085942
chr21	16072254	16073025	intergenic	396.471	221.617	-0.839151	2.37268e-08	3.77258e-07	AF130351.1	-41498	AF127936.2	46443	chr21:14699934-14700704
chr5	158021689	158022478	intergenic	814.705	491.68	-0.72856	2.4157e-08	3.83663e-07	AC091939.1	109885	AC091939.1	6530	chr5:158594682-158595470
chrX	4748680	4749412	intergenic	484.814	290.396	-0.739407	2.46155e-08	3.90502e-07	AC074035.1	-197434	AC074035.1	-203805	chrX:4830640-4831371
chr2	162701366	162701687	gene	159.646	297.969	0.900284	2.47786e-08	3.92645e-07	AC092841.1	-73765	AC092841.1	-73848	chr2:161844857-161845177
chr9	85781327	85781690	intergenic	418.411	239.391	-0.805548	2.63634e-08	4.17287e-07	RN7SKP242	34633	RN7SKP242	34346	chr9:83166413-83166775
chr8	109218929	109219337	gene	125.574	240.799	0.939294	2.64473e-08	4.18142e-07	AC087620.1	-19296	EIF3E	-5688	chr8:108206701-108207108
chr3	134071120	134071430	gene	127.445	257.694	1.01579	2.69457e-08	4.25542e-07	AC010207.1	-3201	RPL39P5	-581	chr3:134352279-134352588
chr1	112518934	112519813	gene	915.988	1449.81	0.662468	2.70854e-08	4.27266e-07	KCND3	12402	LINC01750	-22089	chr1:111976313-111977191
chr1	210637820	210638407	gene	130.172	525.943	2.01449	2.77006e-08	4.3648e-07	AL034351.1	-1758	AL034351.1	-2424	chr1:210464477-210465063
chr20	45833050	45833391	intergenic	548.193	889.929	0.699007	2.78994e-08	4.39118e-07	MIR3616	37611	ZMYND8	4638	chr20:47204407-47204747
chr10	87401945	87402865	gene	548.652	948.682	0.790032	2.80596e-08	4.41144e-07	AC022028.2	-1425	AC022028.2	-5417	chr10:85642189-85643108
chr7	94209953	94210294	intergenic	164.012	315.811	0.945265	2.81968e-08	4.42803e-07	CASD1	71592	SGCE	4418	chr7:94580642-94580982
chr7	27824021	27824355	gene	115.483	234.835	1.02397	2.84015e-08	4.45519e-07	AC005091.1	-44175	JAZF1	46004	chr7:27784403-27784736
chr7	20239033	20239358	gene	146.617	295.074	1.00903	2.9065e-08	4.54908e-07	MACC1	17830	AC005083.1	-22126	chr7:20199411-20199735
chr9	10612683	10613174	promoter	324.542	522.423	0.686815	2.90519e-08	4.54908e-07	PTPRD	-206	PTPRD-AS2	-7490	chr9:10612684-10613174
chr20	62497132	62497432	gene	199.67	467.609	1.22769	2.91162e-08	4.55201e-07	TPD52L2	701	ABHD16B	2942	chr20:63865780-63866079
chr6	47666075	47666549	gene	435.341	856.93	0.977033	2.92789e-08	4.57234e-07	ADGRF4	12712	ADGRF2	780	chr6:47698340-47698813
chr1	98403529	98403845	gene	134.796	256.748	0.929572	2.95104e-08	4.60336e-07	LINC01930	3614	LINC01930	-4657	chr1:97937974-97938289
chr14	30364792	30365346	gene	173.959	455.558	1.38889	2.99215e-08	4.6623e-07	AL133372.3	-44882	AL133372.2	56534	chr14:29895587-29896140
chr5	145214512	145215358	promoter	727.697	1043.09	0.519456	3.10282e-08	4.82937e-07	PRELID2	-4	GRXCR2	23149	chr5:145834950-145835795
chr1	200340986	200341538	gene	372.953	590.789	0.663648	3.12544e-08	4.85918e-07	LINC00862	28570	ZNF281	32806	chr1:200371859-200372410
chr5	23727422	23727702	intergenic	177.016	335.218	0.921221	3.24986e-08	5.04701e-07	AC108103.1	38526	AC108103.1	38068	chr5:23727314-23727593
chr3	5019962	5021200	promoter	1898.55	2559.89	0.431185	3.29571e-08	5.11255e-07	BHLHE40	-220	BHLHE40	-6426	chr3:4978278-4979515
chr7	38375196	38375536	promoter	273.618	479.64	0.809787	3.30998e-08	5.129e-07	TRGV7	-252	TRGV7	-724	chr7:38335596-38335935
chr4	170581150	170581673	gene	337.381	538.99	0.675882	3.45944e-08	5.35468e-07	CLCN3	47627	CLCN3	-63411	chr4:169660000-169660522
chr1	201566920	201567383	intergenic	488.184	781.918	0.679591	3.53084e-08	5.45917e-07	NAV1	-24861	AC096677.1	63240	chr1:201597793-201598255
chr1	194944929	194945397	intergenic	124.531	492.163	1.98263	3.5465e-08	5.47733e-07	AL357932.1	-150648	AL357932.1	-150742	chr1:194975800-194976267
chr5	153418290	153418616	promoter	405.453	628.444	0.632251	3.57334e-08	5.5127e-07	MFAP3	-13	FAM114A2	-48765	chr5:154038731-154039056
chr6	16690968	16691356	gene	151.419	287.362	0.924324	3.67077e-08	5.65678e-07	AL137003.1	-70207	AL137003.1	-71720	chr6:16690738-16691125
chr1	201278589	201278885	gene	336.344	184.685	-0.864867	3.70201e-08	5.69865e-07	PKP1	26157	PKP1	-23383	chr1:201309462-201309757
chr3	111300865	111301245	gene	221.514	468.455	1.08051	3.80501e-08	5.85078e-07	AC092916.2	-11155	ZBED2	10692	chr3:111582019-111582398
chr7	50801331	50801614	gene	156.125	285.161	0.869079	3.94107e-08	6.05335e-07	GRB10	59685	AC004920.1	105587	chr7:50733635-50733917
chr10	79342476	79342802	gene	134.569	258.616	0.942467	4.09586e-08	6.28421e-07	RNA5SP321	-4168	RNA5SP321	-4277	chr10:77582719-77583044
chr3	188080226	188080623	gene	206.097	361.811	0.81191	4.22386e-08	6.4699e-07	FLJ42393	184093	FLJ42393	181825	chr3:188362439-188362835
chr8	104513608	104513941	promoter	241.436	403.804	0.742011	4.22613e-08	6.4699e-07	AC012213.1	128	AC012213.1	-18148	chr8:103501381-103501713
chr2	75750664	75751068	promoter	115.227	430.549	1.90169	4.3616e-08	6.67001e-07	AC007099.1	-328	AC007099.1	-18965	chr2:75523539-75523942
chr12	22428734	22429064	gene	157.086	313.122	0.995171	4.43333e-08	6.7723e-07	RNU1-149P	-80337	RNU1-149P	-80496	chr12:22275801-22276130
chr5	23419189	23419512	intergenic	215.056	492.873	1.19651	4.44236e-08	6.77871e-07	PRDM9	-24344	AC109445.1	-37607	chr5:23419081-23419403
chr2	29340596	29341140	gene	372.328	216.452	-0.782525	4.56726e-08	6.96171e-07	CLIP4	20297	AC105398.1	-21159	chr2:29117731-29118274
chr3	124556628	124557008	gene	248.987	427.545	0.780003	4.60226e-08	7.00745e-07	ENO1P3	25345	ENO1P3	24123	chr3:124837782-124838161
chr1	214612896	214613252	gene	104.849	214.134	1.0302	4.64022e-08	7.05757e-07	AL445305.1	43655	AL445305.1	43082	chr1:214439554-214439909
chr4	119274054	119274358	promoter	155.177	287.139	0.887835	4.70046e-08	7.14144e-07	PRSS12	-49	NDUFS5P5	47463	chr4:118352900-118353203
chr9	130341304	130341587	promoter	110.769	224.509	1.01922	4.90541e-08	7.43668e-07	FAM129B	-178	FAM129B	-73827	chr9:127579026-127579308
chr3	3080468	3080644	gene	133.448	252.043	0.917394	4.90394e-08	7.43668e-07	CNTN4-AS1	30369	CNTN4-AS1	161	chr3:3038785-3038960
chr18	18971038	18971391	gene	136.796	272.848	0.996075	4.91481e-08	7.44288e-07	AC015878.1	59762	AC015878.1	-10967	chr18:21391078-21391430
chr7	107731778	107732214	gene	347.424	197.959	-0.811497	4.95179e-08	7.49078e-07	LAMB4	38804	AC005048.1	-54705	chr7:108091334-108091769
chr20	46135183	46135471	gene	1011.88	358.218	-1.49814	4.99081e-08	7.54167e-07	NCOA3	4681	RNU6-563P	-13605	chr20:47506440-47506727
chr2	43358176	43358759	intergenic	264.387	434.141	0.715513	5.10754e-08	7.70144e-07	AC093609.1	-28639	AC093609.1	-33583	chr2:43131038-43131620
chr8	102063653	102064300	promoter	537.996	248.721	-1.11307	5.1056e-08	7.70144e-07	FLJ42969	-305	FLJ42969	-24501	chr8:101051426-101052072
chr7	55200579	55200891	gene	134.128	404.15	1.59128	5.21308e-08	7.85214e-07	EGFR-AS1	55891	EGFR-AS1	46708	chr7:55132887-55133198
chr4	95469747	95470084	gene	135.254	282.645	1.06332	5.23949e-08	7.87497e-07	PDLIM5	96907	PDLIM5	-119461	chr4:94548597-94548933
chr8	75896525	75897089	promoter	188.127	330.243	0.811823	5.2391e-08	7.87497e-07	CRISPLD1	57	AC100782.1	41856	chr8:74984291-74984854
chr3	187631441	187632005	intergenic	173.212	434.312	1.32619	5.27152e-08	7.91462e-07	AC068295.1	32285	AC068295.1	18829	chr3:187913654-187914217
chr3	150037723	150038028	intergenic	150.557	338.05	1.16692	5.29271e-08	7.93793e-07	LINC01214	-32716	LINC01214	-54676	chr3:150319937-150320241
chr8	134045414	134045857	gene	148.487	277.059	0.899855	5.64053e-08	8.45053e-07	AF305872.1	-30316	SLA	3333	chr8:133033170-133033612
chr11	60926124	60926424	gene	413.694	232.778	-0.829613	5.65536e-08	8.46371e-07	VPS37C	2814	AP000437.1	-15422	chr11:61158653-61158952
chr12	105352372	105352653	promoter	155.15	290.265	0.903706	5.72355e-08	8.55662e-07	SLC41A2	8	AC090051.1	6889	chr12:104958595-104958875
chr2	219309332	219309692	gene	293.464	163.158	-0.846912	5.76001e-08	8.60194e-07	VIL1	25697	USP37	5462	chr2:218444610-218444969
chr3	167124735	167124963	gene	247.928	419.442	0.758549	5.78191e-08	8.62515e-07	LINC01327	14265	LINC01327	-1457	chr3:167406948-167407175
chr8	107790626	107791019	intergenic	310.231	493.646	0.670134	5.78786e-08	8.62515e-07	ABRA	-8350	ABRA	-19111	chr8:106778399-106778791
chr20	55849918	55850649	gene	747.907	1962.53	1.39179	5.84107e-08	8.69519e-07	AL122058.1	8430	AL122058.1	-7769	chr20:57274863-57275593
chr19	4375169	4375622	gene	401.592	233.166	-0.784375	5.87589e-08	8.73241e-07	AC007292.1	11609	AC007292.1	10759	chr19:4375173-4375625
chr5	133841850	133842163	promoter	347.398	196.076	-0.825175	5.87854e-08	8.73241e-07	LINC01843	-236	LINC01843	-2912	chr5:134506160-134506472
chr16	78991316	78991840	gene	106.947	310.403	1.53724	5.9246e-08	8.79151e-07	PIH1	24160	AC027279.3	24041	chr16:78957420-78957943
chr7	80512640	80513307	gene	529.254	1054.46	0.994476	6.01012e-08	8.90897e-07	SEMA3C	38700	AC004972.1	88858	chr7:80883325-80883991
chr14	38119616	38120272	gene	449.062	209.95	-1.09687	6.01742e-08	8.91036e-07	FOXA1	-54681	FOXA1	-60755	chr14:37650412-37651067
chr8	125212188	125212902	gene	832.206	1193.62	0.520331	6.10051e-08	9.02386e-07	FER1L6-AS2	-28783	AC090921.1	-7633	chr8:124199948-124200661
chr2	192084053	192084634	intergenic	506.618	748.343	0.562801	6.18403e-08	9.13776e-07	MYO1B	-25567	AC092614.1	9547	chr2:191219328-191219908
chr4	76487075	76487429	gene	418.337	238.144	-0.81283	6.3009e-08	9.30063e-07	C4orf26	5994	C4orf26	-3842	chr4:75561866-75562219
chr20	52522719	52523482	intergenic	1908	2571	0.430268	6.34565e-08	9.35683e-07	SUMO1P1	-31005	BCAS1	30215	chr20:53906181-53906943
chr17	65974682	65975041	gene	131.479	250.815	0.931784	6.49196e-08	9.5625e-07	RN7SL622P	1047	RN7SL622P	778	chr17:67978567-67978925
chr20	47237975	47238161	intergenic	146.76	272.866	0.894738	6.97475e-08	1.02628e-06	RNU7-144P	-115514	PREX1	2722	chr20:48621438-48621623
chr3	177527988	177528373	intergenic	130.926	286.917	1.13188	7.01285e-08	1.03081e-06	LINC02015	-6472	LINC00578	58088	chr3:177810201-177810585
chr1	77496931	77497495	gene	108.643	319.131	1.55455	7.11673e-08	1.04498e-06	AC096951.1	23784	AC096951.1	23714	chr1:77031247-77031810
chr6	128920176	128920512	intergenic	209.056	360.328	0.785423	7.12859e-08	1.04563e-06	EEF1DP5	-18316	EEF1DP5	-19086	chr6:128599032-128599367
chr3	169375081	169375511	gene	548.667	262.65	-1.06279	7.31939e-08	1.07249e-06	MECOM	6109	AC007849.1	-43998	chr3:169657294-169657723
chr16	78274423	78274728	gene	262.657	467.092	0.830529	7.64317e-08	1.11876e-06	WWOX-AS1	538	WWOX-AS1	-3316	chr16:78240527-78240831
chr12	84902466	84902622	intergenic	172.094	300.089	0.802196	7.68279e-08	1.12339e-06	AC087888.1	-58888	AC087888.1	-60140	chr12:84508688-84508843
chr15	101299963	101300436	gene	155.892	355.196	1.18807	7.8567e-08	1.14762e-06	AC087762.2	26193	AC087762.2	22422	chr15:100759759-100760231
chr9	75139875	75140551	gene	513.946	817.4	0.669426	7.91053e-08	1.15428e-06	TMC1	3496	AL596448.1	54222	chr9:72524960-72525635
chr12	64575226	64575769	intergenic	156.152	430.815	1.46412	8.19738e-08	1.19489e-06	RNU6-1009P	-23075	C12orf66	4598	chr12:64181447-64181989
chr11	21589252	21589938	gene	137.458	492.361	1.84073	8.27509e-08	1.20496e-06	RNA5SP337	-184141	NELL1	-7631	chr11:21567707-21568392
chr1	44015677	44016160	gene	419.188	253.357	-0.726426	8.38011e-08	1.21899e-06	PTPRF	25060	PTPRF	-73417	chr1:43550007-43550489
chr3	119878934	119879272	intergenic	144.061	294.69	1.03252	8.58951e-08	1.24815e-06	RN7SL397P	38347	GPR156	4389	chr3:120160088-120160425
chr20	25477617	25478138	gene	309.513	526.977	0.767741	8.64699e-08	1.2552e-06	NINL	88274	NINL	-44536	chr20:25496982-25497502
chr7	93930372	93930625	intergenic	241.13	401.574	0.735857	8.72927e-08	1.26583e-06	COL1A2	-93374	COL1A2	-130044	chr7:94301061-94301313
chr6	88654247	88654633	intergenic	278.939	498.796	0.838499	8.8156e-08	1.27703e-06	AL590392.1	53298	AL590392.1	52854	chr6:87944530-87944915
chr4	121843087	121844253	promoter	535.863	790.884	0.561602	8.8543e-08	1.28131e-06	PRDM5	354	SETP12	-27021	chr4:120921933-120923098
chr3	143880918	143881274	intergenic	295.101	623.996	1.08033	8.8837e-08	1.28424e-06	RNA5SP144	24765	RNA5SP144	24651	chr3:144162077-144162432
chr12	106254279	106254878	intergenic	806.837	491.972	-0.7137	8.96292e-08	1.29436e-06	AC011595.2	-155096	CASC18	116739	chr12:105860502-105861100
chr10	17390567	17391057	gene	387.486	221.528	-0.806653	9.15887e-08	1.32129e-06	ST8SIA6-AS1	-38123	ST8SIA6	-30430	chr10:17348569-17349058
chr5	38845768	38846171	promoter	237.518	393.04	0.726641	9.48788e-08	1.36735e-06	OSMR	9	AC091435.2	53114	chr5:38845667-38846069
chr20	10585170	10585552	gene	146.04	264.264	0.855618	9.61548e-08	1.38431e-06	AL035456.1	9515	AL035456.1	8148	chr20:10604523-10604904
chr9	32672516	32672868	intergenic	133.775	251.569	0.911145	9.82627e-08	1.41321e-06	SNRPCP1	3825	SNRPCP1	3369	chr9:32672519-32672870
chr1	177225452	177225846	gene	379.649	586.179	0.626678	9.92658e-08	1.42617e-06	AL021398.1	-70062	BRINP2	-25908	chr1:177256317-177256710
chr6	122720308	122720868	promoter	1021.24	1427.73	0.483394	9.98126e-08	1.43256e-06	HSF2	-103	HSF2	-33675	chr6:122399164-122399723
chr3	70787123	70787533	intergenic	392.698	202.709	-0.954008	1.00683e-07	1.44357e-06	COX6CP6	-12946	COX6CP6	-13172	chr3:70737973-70738382
chr2	210360701	210361174	gene	325.933	564.614	0.79269	1.0589e-07	1.51667e-06	MAP2	72155	RNA5SP118	225699	chr2:209495978-209496450
chr1	222013209	222013533	gene	202.316	345.149	0.770614	1.06111e-07	1.51674e-06	LINC01655	636	RNU6-403P	-2695	chr1:221839868-221840191
chr7	89783626	89784074	promoter	380.288	587.395	0.627238	1.06003e-07	1.51674e-06	STEAP1	161	STEAP1	-10292	chr7:90154313-90154760
chr19	12900680	12901200	gene	536.482	334.005	-0.683662	1.06393e-07	1.51922e-06	JUNB	-1370	MIR5684	2935	chr19:12789867-12790386
chr1	203058249	203058686	intergenic	151.876	278.231	0.873386	1.06796e-07	1.52341e-06	ADORA1	-1314	MYOG	-6207	chr1:203089122-203089558
chr1	186649224	186649574	promoter	167.461	296.137	0.822442	1.06904e-07	1.52341e-06	PTGS2	159	PACERR	-1178	chr1:186680093-186680442
chrX	106604272	106604690	intergenic	128.699	246.133	0.935433	1.09316e-07	1.55619e-06	DNAJA1P3	-8409	DNAJA1P3	-9601	chrX:107361043-107361460
chr5	113182699	113183026	intergenic	396.354	211.563	-0.905702	1.11382e-07	1.58399e-06	AC106789.1	-208840	AC106789.1	-210007	chr5:113847003-113847329
chr9	107826823	107827223	intergenic	236.949	400.843	0.75846	1.11798e-07	1.58831e-06	RN7SKP191	-32014	RN7SKP191	-32318	chr9:105064543-105064942
chr11	84917921	84918407	gene	477.993	264.066	-0.856091	1.12966e-07	1.60327e-06	AP002803.1	129451	AP002803.1	128955	chr11:85206878-85207363
chr12	63713231	63713466	gene	213.485	361.508	0.759895	1.14101e-07	1.61774e-06	AC026116.1	40467	AC026116.1	-26943	chr12:63319452-63319686
chr1	84464777	84465226	promoter	165.058	305.012	0.88589	1.14415e-07	1.62054e-06	TTLL7	-169	AC104454.1	16546	chr1:83999095-83999543
chr14	55239963	55240384	gene	321.302	715.301	1.15462	1.14674e-07	1.62258e-06	RNU6ATAC9P	-85759	SAMD4A	-19858	chr14:54773246-54773666
chr5	111755449	111756256	promoter	458.265	691.588	0.593732	1.15352e-07	1.63053e-06	EPB41L4A-AS2	572	EPB41L4A-AS2	-821	chr5:112419753-112420559
chr6	19472484	19472790	gene	238.962	397.105	0.732738	1.15879e-07	1.63632e-06	RNA5SP205	34123	RNA5SP205	33989	chr6:19472254-19472559
chr7	78922884	78923270	gene	226.549	503.145	1.15115	1.16262e-07	1.64008e-06	RNU6-530P	49610	RNU6-530P	49505	chr7:79293569-79293954
chr3	28389938	28390978	promoter	1429.84	1926.53	0.430154	1.16979e-07	1.64853e-06	AZI2	159	CMC1	23826	chr3:28348448-28349487
chr7	17598487	17598917	promoter	139.893	339.799	1.28036	1.17326e-07	1.65149e-06	AC019117.1	-170	AC019117.2	91823	chr7:17558864-17559293
chr3	170979204	170979706	gene	280.339	446.707	0.672157	1.17424e-07	1.65149e-06	MIR569	-154908	MIR569	-155002	chr3:171261416-171261917
chr14	56219677	56220260	gene	374.515	210.743	-0.829539	1.19387e-07	1.67741e-06	AL355773.1	5042	RPL13AP3	-14465	chr14:55752960-55753542
chr8	122252614	122253038	intergenic	214.135	357.26	0.738455	1.26839e-07	1.78032e-06	AC027238.1	-53695	AC027238.1	-53828	chr8:121240375-121240798
chr20	46169179	46169785	gene	1434.15	333.825	-2.10303	1.27825e-07	1.79237e-06	AL021394.1	-30197	AL021394.1	-30276	chr20:47540436-47541041
chr14	65273260	65273590	gene	130.335	374.524	1.52283	1.28096e-07	1.79437e-06	SPTB	73175	PLEKHG3	56461	chr14:64806543-64806872
chr6	15089863	15090621	promoter	336.202	193.412	-0.797647	1.30763e-07	1.82989e-06	AL138720.1	-9	AL050335.1	12935	chr6:15089633-15090390
chr12	13543396	13543786	intergenic	240.677	428.756	0.833059	1.31669e-07	1.84074e-06	LINC01559	-3491	LINC01559	-19568	chr12:13390463-13390852
chr4	161770624	161771097	intergenic	540.509	334.185	-0.693672	1.33312e-07	1.86185e-06	RPS14P7	31286	RPS14P7	30840	chr4:160849473-160849945
chr12	113599242	113599725	gene	428.66	237.32	-0.853	1.34016e-07	1.86981e-06	CFAP73	11820	CFAP73	2403	chr12:113161438-113161920
chr20	45819811	45820023	intergenic	172.461	451.116	1.38722	1.34475e-07	1.87435e-06	MIR3616	24308	EYA2	2426	chr20:47191164-47191375
chr8	13133958	13134559	gene	236.217	398.996	0.756259	1.35983e-07	1.89349e-06	AC019270.1	-61824	AC019270.1	-66003	chr8:13276450-13277050
chr11	122526257	122527078	promoter	367.481	575.069	0.646065	1.3778e-07	1.9166e-06	UBASH3B	284	AP002469.2	36686	chr11:122655550-122656370
chr8	126709089	126709348	intergenic	214.979	434.004	1.01351	1.39265e-07	1.93535e-06	AC016074.1	53265	AC016074.1	52080	chr8:125696846-125697104
chr1	201095970	201096220	promoter	238.246	398.555	0.742327	1.39479e-07	1.9364e-06	ASCL5	216	TMEM9	7805	chr1:201126843-201127092
chr8	124969847	124970160	gene	227.596	430.073	0.918104	1.39699e-07	1.93752e-06	AC090753.1	-31831	FER1L6-AS1	26374	chr8:123957608-123957920
chr1	49344209	49344559	gene	142.789	318.061	1.15541	1.39991e-07	1.93966e-06	BEND5	-101744	BEND5	-151189	chr1:48878538-48878887
chr14	76002251	76002685	gene	253.783	458.676	0.853882	1.43709e-07	1.9892e-06	BATF	13700	BATF	-10889	chr14:75535909-75536342
chr9	72260405	72260881	gene	433.526	250.079	-0.793733	1.48618e-07	2.05512e-06	APBA1	26578	AL162412.1	-27985	chr9:69645490-69645965
chr8	63435788	63436251	gene	351.037	551.444	0.651591	1.50015e-07	2.07239e-06	AC018861.1	-39650	AC018861.1	-41262	chr8:62523230-62523692
chr20	52238001	52238732	gene	1892.59	3059.26	0.692818	1.50417e-07	2.0759e-06	ZNF217	-11921	AC005808.1	-12761	chr20:53621463-53622193
chr12	92279587	92280317	intergenic	630.344	364.699	-0.789435	1.53384e-07	2.11477e-06	LINC02404	8785	LINC02404	5522	chr12:91885812-91886541
chr5	95048090	95048642	promoter	346.63	536.143	0.629221	1.54958e-07	2.13437e-06	RHOBTB3	-860	AC008840.1	-11413	chr5:95712387-95712938
chr3	71257733	71258235	gene	244.476	435.668	0.83354	1.56583e-07	2.15457e-06	AC138058.1	80782	AC138058.1	67254	chr3:71208583-71209084
chr2	39174336	39174698	gene	203.675	352.031	0.78943	1.56733e-07	2.15457e-06	RN7SL96P	-10219	RN7SL96P	-10496	chr2:38947196-38947557
chr3	78872969	78873374	gene	117.722	301.019	1.35447	1.59885e-07	2.19576e-06	AC055731.1	65047	AC055731.1	64648	chr3:78823820-78824224
chr10	116383436	116383987	gene	427.822	247.531	-0.789398	1.60453e-07	2.20139e-06	ABLIM1	61049	PPIAP19	66190	chr10:114623678-114624228
chr6	79943261	79943786	promoter	736.661	1053.76	0.516471	1.61114e-07	2.2083e-06	HMGN3-AS1	88	HMGN3-AS1	-2989	chr6:79233545-79234069
chr3	115502860	115503645	intergenic	1382.96	1889.62	0.450335	1.64149e-07	2.24771e-06	RN7SL815P	-53462	LSAMP	17957	chr3:115784014-115784798
chr5	142100203	142100836	intergenic	306.671	494.85	0.690301	1.64406e-07	2.24902e-06	AC005592.1	17172	AC005592.1	15534	chr5:142720639-142721271
chr21	44375616	44376249	intergenic	491.286	298.819	-0.717294	1.64736e-07	2.25134e-06	MIR5692B	-4809	MIR5692B	-4894	chr21:42955507-42956139
chr14	105956111	105956418	promoter	340.984	204.096	-0.740457	1.70709e-07	2.33069e-06	C14orf80	72	CRIP1	981	chr14:105489775-105490081
chr20	56197649	56197912	intergenic	263.895	460.266	0.802504	1.73011e-07	2.35983e-06	ZBP1	-2149	ZBP1	-18878	chr20:57622594-57622856
chr14	80469556	80470052	intergenic	253.319	676.883	1.41795	1.7486e-07	2.38273e-06	AF123462.1	-29293	AF123462.1	-110381	chr14:80003214-80003709
chr3	25831370	25831662	promoter	395.385	611.796	0.629791	1.76606e-07	2.40418e-06	NGLY1	13	OXSM	-4508	chr3:25789880-25790171
chr14	50787850	50788300	gene	215.97	450.146	1.05956	1.80471e-07	2.45441e-06	AL359397.2	6551	AL359397.2	5169	chr14:50321133-50321582
chr14	50467657	50468499	gene	535.773	333.989	-0.681819	1.82852e-07	2.48437e-06	PDLIM1P1	-49008	PDLIM1P1	-49975	chr14:50000940-50001781
chr2	5251613	5252043	intergenic	363.286	207.492	-0.808051	1.85293e-07	2.5151e-06	AC073143.1	202438	AC073143.1	202045	chr2:5111481-5111910
chr6	4358850	4359285	intergenic	266.598	431.262	0.693898	1.88614e-07	2.5577e-06	AL159166.1	-11797	AL159166.1	-13090	chr6:4358617-4359051
chr10	59679614	59680000	intergenic	127.872	237.109	0.890846	1.88917e-07	2.55934e-06	AC006484.1	-35248	AC006484.1	-37130	chr10:57919855-57920240
chr19	13273438	13273994	intergenic	490.919	315.631	-0.637246	1.9088e-07	2.58343e-06	RPL12P42	-4115	RPL12P42	-4943	chr19:13162625-13163180
chr7	33762043	33762577	intergenic	305.148	673.117	1.14135	1.94359e-07	2.62797e-06	AC008080.1	-3283	AC008080.1	-5757	chr7:33722432-33722965
chr10	61705411	61705721	intergenic	141.988	260.433	0.875145	1.9629e-07	2.65153e-06	LINC01553	15104	LINC01553	9622	chr10:59945654-59945963
chr17	59327828	59328118	gene	177.251	392.929	1.14848	2.01659e-07	2.72142e-06	AC005746.3	104542	AC005746.3	104151	chr17:61250468-61250757
chr5	58844603	58845076	gene	590.023	845.786	0.519521	2.06068e-07	2.77825e-06	NDUFB4P2	20152	NDUFB4P2	19763	chr5:59548778-59549250
chr5	76578145	76578593	gene	415.053	247.171	-0.747783	2.0631e-07	2.77884e-06	ALDH7A1P1	-7724	ALDH7A1P1	-9255	chr5:77282321-77282768
chr6	106056799	106057631	intergenic	224.788	453.932	1.01391	2.08915e-07	2.81122e-06	Z97206.2	22855	Z97206.2	3327	chr6:105608925-105609756
chr2	24238471	24238840	gene	288.344	456.803	0.663784	2.12474e-07	2.85636e-06	MFSD2B	5704	UBXN2A	10877	chr2:24015602-24015970
chr17	73696567	73696837	gene	136.222	255.883	0.909525	2.21169e-07	2.96756e-06	AC087749.1	-15824	SAP30BP	-7439	chr17:75700488-75700757
chr6	30034620	30035052	promoter	639.296	433.366	-0.560899	2.20958e-07	2.96756e-06	PPP1R11	350	ZNRD1	2151	chr6:30066844-30067275
chr15	66994339	66994691	promoter	441.019	277.559	-0.668046	2.23005e-07	2.98934e-06	SMAD6	-51	LINC01169	16384	chr15:66702002-66702353
chr14	62004236	62004701	gene	652.047	1032.28	0.662788	2.24351e-07	3.0045e-06	AL355916.2	7535	AL355916.2	-242	chr14:61537519-61537983
chr15	88004952	88005639	gene	210.762	488.031	1.21136	2.30473e-07	3.08353e-06	RNU6-185P	12223	RNU6-185P	12118	chr15:87461722-87462408
chr2	154334921	154335562	promoter	564.343	834.764	0.564796	2.34109e-07	3.1292e-06	RPRM	79	RPRM	-1389	chr2:153478408-153479048
chr16	90110535	90110853	gene	149.521	274.708	0.877549	2.34562e-07	3.13226e-06	URAHP	3486	GAS8	-688	chr16:90044128-90044445
chr3	61993137	61993621	gene	566.284	1241.11	1.13204	2.35154e-07	3.13718e-06	RNU2-10P	110804	RNU2-10P	110595	chr3:62007464-62007947
chr9	112402546	112402834	promoter	197.325	342.642	0.796125	2.43023e-07	3.23907e-06	PALM2	-378	YBX1P6	-107580	chr9:109640267-109640554
chr15	40395622	40395995	gene	330.792	196.026	-0.754882	2.44314e-07	3.25319e-06	BMF	5283	AC021755.2	14222	chr15:40103422-40103794
chr6	9468068	9468423	intergenic	116.993	218.207	0.899275	2.45369e-07	3.26413e-06	AL137220.1	-306236	OFCC1	128097	chr6:9467836-9468190
chr6	64281802	64282047	promoter	160.455	285.819	0.832934	2.49599e-07	3.31726e-06	AL135905.2	387	AL135905.2	-1014	chr6:63571898-63572142
chr3	23727319	23727594	intergenic	203.898	340.342	0.739137	2.53367e-07	3.36413e-06	RNU6-788P	-44374	RNU6-788P	-44476	chr3:23685829-23686103
chr8	134870262	134870967	intergenic	301.968	1047.31	1.79422	2.54567e-07	3.37686e-06	AC110741.1	-28124	AC133634.1	43835	chr8:133858020-133858724
chr8	68649733	68650131	gene	286.365	452.58	0.660315	2.59382e-07	3.43749e-06	AC022874.1	5110	AC022874.1	2033	chr8:67737499-67737896
chr4	142557213	142558036	promoter	178.572	318.083	0.832901	2.60553e-07	3.44974e-06	IL15	-127	LINC02276	-66540	chr4:141636061-141636883
chr5	95194505	95194951	gene	192.298	543.303	1.49841	2.66963e-07	3.53128e-06	AC008592.1	-2762	LINC01554	-1108	chr5:95858802-95859247
chr9	108457210	108457563	gene	191.437	327.726	0.775622	2.70553e-07	3.57539e-06	TMEM38B	561	AL592437.1	15184	chr9:105694930-105695282
chr12	102513806	102514316	promoter	702.225	1010.71	0.525358	2.79285e-07	3.6873e-06	PARPBP	98	AC079907.1	45464	chr12:102120029-102120538
chr3	8152962	8153214	gene	229.016	369.163	0.688807	2.82161e-07	3.72176e-06	AC018832.1	32079	AC018832.1	-1522	chr3:8111276-8111527
chr3	5236401	5236725	gene	204.369	374.09	0.872211	2.91465e-07	3.84086e-06	AC026202.3	-6581	AC026202.3	-7706	chr3:5194717-5195040
chr9	109095810	109096116	gene	146.012	261.056	0.838276	2.94596e-07	3.87848e-06	AL451140.1	258269	AL451140.1	250460	chr9:106333530-106333835
chr5	162111094	162111668	intergenic	346.748	165.977	-1.06291	2.95755e-07	3.89009e-06	AC091901.1	-60915	ARL2BPP5	-77937	chr5:162684089-162684662
chr6	152375577	152375963	gene	145.924	265.641	0.864265	3.06281e-07	4.02474e-06	AL078582.1	-58124	AL078582.1	-63761	chr6:152054443-152054828
chr7	150782779	150783419	promoter	626.608	360.33	-0.798245	3.08293e-07	4.0474e-06	AGAP3	181	TMUB1	-4932	chr7:151085693-151086332
chr8	140718069	140718333	intergenic	176.238	307.424	0.802701	3.10838e-07	4.07699e-06	KCNK9	-2903	TRAPPC9	24385	chr8:139705827-139706090
chr5	10555481	10555791	intergenic	249.064	411.432	0.724137	3.1203e-07	4.08879e-06	ANKRD33B	-8806	AC112200.2	12333	chr5:10555370-10555679
chr2	197180194	197180617	gene	174.559	297.913	0.77118	3.12669e-07	4.09333e-06	RN7SL820P	26272	RN7SL820P	25977	chr2:196315471-196315893
chr1	235459253	235459679	promoter	535.411	337.009	-0.667858	3.12979e-07	4.09357e-06	RPL23AP23	286	RPL23AP23	-183	chr1:235295939-235296364
chr7	103127927	103128225	gene	124.663	239.624	0.942734	3.15083e-07	4.11724e-06	RN7SKP86	-3091	RN7SKP86	-3421	chr7:103487481-103487778
chr14	54080606	54080896	promoter	213.989	441.796	1.04584	3.15732e-07	4.12187e-06	AL163953.1	-8	RPS3AP46	629	chr14:53613889-53614178
chr15	45926824	45927379	gene	341.912	526.883	0.623858	3.26489e-07	4.25834e-06	SQOR	3755	BLOC1S6	18905	chr15:45634627-45635181
chr7	135391874	135392281	gene	119.553	294.005	1.29819	3.32708e-07	4.33502e-06	AC091736.1	2792	AC091736.1	2489	chr7:135707127-135707533
chr2	158147386	158148000	gene	534.701	344.148	-0.635705	3.32987e-07	4.33502e-06	RN7SKP281	7976	RN7SKP281	7626	chr2:157290875-157291488
chr6	27775560	27776008	promoter	330.922	196.657	-0.750807	3.39477e-07	4.4154e-06	HIST1H2BL	-76	HIST1H2BL	-562	chr6:27807783-27808230
chr20	53072835	53073743	intergenic	3339.02	4982.69	0.577501	3.70502e-07	4.81446e-06	DOK5	-18847	DOK5	-194420	chr20:54456297-54457204
chr16	68790138	68790480	gene	157.526	288.293	0.871947	3.75883e-07	4.87986e-06	RNA5SP429	13926	RNA5SP429	13819	chr16:68756236-68756577
chr17	64543420	64544001	gene	216.886	545.662	1.33107	3.81853e-07	4.95278e-06	RNU6-928P	-90678	RNU6-928P	-90780	chr17:66547303-66547883
chr3	64241408	64242120	gene	490.072	246.163	-0.993381	3.92334e-07	5.08401e-06	PRICKLE2-AS3	68544	PRICKLE2-AS3	55124	chr3:64255733-64256444
chr3	99980033	99980234	promoter	158.486	282.095	0.831825	3.95331e-07	5.11811e-06	TBC1D23	289	VTI1BP1	35217	chr3:100261190-100261390
chrX	74144355	74145234	gene	374.856	562.991	0.586777	4.03708e-07	5.22174e-06	NEXMIF	524	ABCB7	128212	chrX:74924521-74925399
chr5	118788012	118788591	promoter	849.401	1182.83	0.477727	4.08161e-07	5.27447e-06	HSD17B4	163	RNA5SP190	6774	chr5:119452318-119452896
chr7	115957343	115957663	gene	244.648	406.918	0.734029	4.10273e-07	5.29686e-06	AC073130.2	10446	AC002066.2	28406	chr7:116317290-116317609
chr5	145407323	145407676	gene	122.168	295.714	1.27534	4.11226e-07	5.30429e-06	AC005351.1	30718	AC005351.1	29934	chr5:146027761-146028113
chr17	62398449	62398707	intergenic	689.513	983.577	0.512459	4.15947e-07	5.36025e-06	AC016489.1	-12529	AC016489.1	-12902	chr17:64321090-64321347
chr5	152825411	152825766	intergenic	203.789	346.73	0.766735	4.16346e-07	5.36046e-06	GRIA1	-43586	RN7SL177P	-309648	chr5:153445852-153446206
chr6	47375427	47375937	intergenic	98.2994	366.232	1.8975	4.208e-07	5.41282e-06	B3GNTL1P2	39003	B3GNTL1P2	38717	chr6:47407692-47408201
chr10	95205320	95205658	gene	564.282	360.289	-0.647262	4.21726e-07	5.41976e-06	MYOF	36584	RNA5SP323	64816	chr10:93445564-93445901
chr8	94678398	94678933	gene	187.488	408.684	1.12419	4.2269e-07	5.42718e-06	ZNF317P1	20371	ZNF317P1	19346	chr8:93666171-93666705
chr1	234748412	234748697	intergenic	131.29	241.166	0.87727	4.23752e-07	5.43582e-06	IRF2BP2	-3284	AL160408.2	3326	chr1:234612667-234612951
chr7	1083839	1084307	promoter	487.127	320.942	-0.601987	4.2635e-07	5.46414e-06	GPR146	-139	AC073957.1	547	chr7:1044204-1044671
chr3	151034394	151034808	promoter	175.848	307.497	0.806244	4.37894e-07	5.60697e-06	GPR87	138	P2RY13	9499	chr3:151316607-151317020
chr1	204256034	204256461	gene	370.852	214.844	-0.787555	4.40699e-07	5.63772e-06	AL592114.3	10114	AL592114.3	9172	chr1:204286907-204287333
chr5	150399876	150400215	promoter	275.141	440.648	0.679454	4.43177e-07	5.66425e-06	GPX3	46	GPX3	-8507	chr5:151020316-151020654
chr6	123110227	123111275	gene	887.936	1213.78	0.450977	4.47228e-07	5.71081e-06	SMPDL3A	557	FABP7	5533	chr6:122789083-122790130
chr8	126231540	126231846	gene	175.218	373.133	1.09054	4.48373e-07	5.72023e-06	RN7SL329P	-51153	RN7SL329P	-51448	chr8:125219299-125219604
chr6	154151106	154151647	intergenic	173.528	458.501	1.40176	4.71238e-07	6.00647e-06	HMGB3P19	108749	HMGB3P19	108191	chr6:153829972-153830512
chrX	117250463	117251142	promoter	104.4	208.126	0.995335	4.74495e-07	6.04248e-06	RP1-169K13.3	-40	RP1-169K13.3	-660	chrX:118116501-118117179
chr2	102844222	102844514	gene	192.796	429.228	1.15467	4.75383e-07	6.04828e-06	FAM183DP	22346	IL1RL2	-12093	chr2:102227763-102228054
chr1	110881064	110882129	promoter	1248.78	901.198	-0.470598	4.76171e-07	6.05282e-06	AL355488.1	195	RBM15	-7705	chr1:110338443-110339507
chr8	74268565	74269021	promoter	534.593	809.835	0.599187	4.78503e-07	6.07695e-06	RDH10-AS1	-98	AC111149.2	-6229	chr8:73356331-73356786
chr20	52402495	52403903	intergenic	6304.34	4375.13	-0.527017	4.80433e-07	6.09593e-06	AC006076.1	14657	AC006076.1	13163	chr20:53785957-53787364
chr7	7606053	7606829	promoter	585.7	833.197	0.508495	4.8982e-07	6.20941e-06	MIOS	-62	AC004982.2	-14348	chr7:7566423-7567198
chr6	154614035	154614490	gene	343.817	542.063	0.65682	4.94329e-07	6.26091e-06	IPCEF1	63662	OPRM1	46262	chr6:154292902-154293356
chr17	50460908	50461166	intergenic	226.708	401.594	0.824902	4.9661e-07	6.28411e-06	LINC01982	-6838	LINC01982	-152023	chr17:52383549-52383806
chr3	97601811	97602430	gene	158.117	275.269	0.799846	5.04215e-07	6.37459e-06	AC110491.2	-8586	AC110491.2	-46290	chr3:97882968-97883586
chr3	134076749	134077092	gene	384.788	224.768	-0.775623	5.09289e-07	6.43293e-06	RPL39P5	-1518	AMOTL2	-2204	chr3:134357908-134358250
chr12	127256785	127257230	promoter	129.021	234.683	0.863105	5.10043e-07	6.43665e-06	LINC00944	-51	LINC00943	26210	chr12:126772240-126772684
chr2	165370919	165371610	gene	712.07	490.367	-0.538157	5.12364e-07	6.46012e-06	AC107075.1	-58986	GRB14	-21942	chr2:164514410-164515100
chr4	81105079	81105461	promoter	170.745	307.925	0.850738	5.15314e-07	6.49147e-06	PRDM8	237	AC021127.1	-836	chr4:80183926-80184307
chr2	120501971	120502204	intergenic	102.649	198.693	0.952827	5.17409e-07	6.51201e-06	PTPN4	-15119	AC069154.1	44361	chr2:119744396-119744628
chr14	61822606	61822946	gene	370.7	560.555	0.596602	5.19507e-07	6.53254e-06	AL359220.1	-33241	AL359220.1	-57894	chr14:61355889-61356228
chr5	129735865	129736112	intergenic	117.02	214.722	0.875723	5.29425e-07	6.65128e-06	RNU7-53P	-13616	RNU7-53P	-13674	chr5:130400173-130400419
chr20	52278424	52278681	intergenic	500.827	290.33	-0.786617	5.35065e-07	6.71612e-06	RNU7-14P	6743	RNU7-14P	6683	chr20:53661886-53662142
chr7	110027066	110027306	intergenic	190.287	332.08	0.803352	5.36324e-07	6.7259e-06	AC092167.1	147624	AC092167.1	45110	chr7:110387010-110387249
chr8	61631523	61631784	gene	137.301	247.739	0.851479	5.42446e-07	6.79658e-06	CHD7	40316	AC068389.3	54565	chr8:60718965-60719225
chrX	121699845	121700185	intergenic	167.852	335.936	1.001	5.49921e-07	6.88409e-06	RPL3P12	27909	RPL3P12	26703	chrX:122565993-122566332
chr11	111205392	111205726	intergenic	390.841	236.346	-0.725682	5.68185e-07	7.10637e-06	MIR4491	-12923	MIR4491	-12989	chr11:111334668-111335001
chr9	134608897	134609323	gene	179.519	331.198	0.883561	5.81854e-07	7.26979e-06	RAPGEF1	6350	RN7SL328P	-8554	chr9:131733511-131733936
chr19	42746692	42747533	promoter	902.494	629.124	-0.520573	5.82289e-07	7.26979e-06	AC006486.2	185	AC006486.2	-2011	chr19:42242541-42243381
chr5	167715325	167715606	intergenic	196.134	328.251	0.742959	5.90213e-07	7.36216e-06	WWC1	-3190	TENM2	24304	chr5:168288321-168288601
chr8	79442499	79443047	gene	968.247	657.838	-0.557643	5.97287e-07	7.44377e-06	PKIA	14399	PKIA	-74728	chr8:78530265-78530812
chr1	168356498	168356811	intergenic	171.65	296.303	0.787601	6.00281e-07	7.47443e-06	MIR557	11892	AL022100.1	10541	chr1:168387261-168387573
chr16	10688389	10688771	intergenic	341.793	167.859	-1.02587	6.01492e-07	7.48286e-06	EMP2	-14026	AC027277.2	-18224	chr16:10594533-10594914
chr3	119041739	119042292	promoter	438.872	648.381	0.56304	6.05942e-07	7.53153e-06	ARHGAP31-AS1	-409	ARHGAP31-AS1	-8875	chr3:119322893-119323445
chr7	117228384	117228764	gene	116.82	266.29	1.18872	6.19445e-07	7.69254e-06	AC000111.2	-2105	AC000111.2	-2313	chr7:117588331-117588710
chr4	154407885	154408319	gene	190.92	347.927	0.865816	6.22866e-07	7.72818e-06	TMEM131L	20604	MND1	71833	chr4:153486734-153487167
chr3	64430610	64430719	promoter	147.826	265.828	0.846593	6.2419e-07	7.73774e-06	AC096888.1	-242	AC096888.1	-9842	chr3:64444935-64445043
chr11	17034402	17034772	promoter	148.094	268.33	0.857497	6.29004e-07	7.79052e-06	OR7E14P	-958	AC116533.3	-5162	chr11:17012856-17013225
chr7	143664503	143664901	gene	215.871	424.157	0.974431	6.34837e-07	7.84889e-06	AC004853.1	12615	AC004853.1	11512	chr7:143967411-143967808
chr20	49378985	49379273	intergenic	317.782	578.74	0.864875	6.3428e-07	7.84889e-06	PARD6B	31048	PARD6B	5798	chr20:50762449-50762736
chr8	74086619	74086901	intergenic	238.45	405.532	0.766127	6.36307e-07	7.86013e-06	AC100823.2	42101	AC100823.2	41404	chr8:73174385-73174666
chr15	93606643	93606960	gene	120.977	264.433	1.12817	6.48172e-07	7.99964e-06	AC087641.1	3032	AC087641.1	2013	chr15:93063415-93063731
chr5	105576954	105577582	intergenic	492.666	309.956	-0.668549	6.49757e-07	8.01214e-06	AC027313.1	175673	AC027313.1	174009	chr5:106241254-106241881
chr11	15729607	15729897	gene	144.931	261.075	0.849102	6.53612e-07	8.05259e-06	AC087379.1	50691	AC087379.2	2839	chr11:15708062-15708351
chr12	76371599	76372173	gene	479.241	841.741	0.812625	6.62946e-07	8.16041e-06	AC078923.1	5908	AC011611.2	11045	chr12:75977820-75978393
chr7	89840867	89841375	promoter	518.901	750.999	0.533354	6.66318e-07	8.19472e-06	STEAP2-AS1	-173	STEAP2	-26329	chr7:90211554-90212061
chr8	86375455	86376611	promoter	1630.64	2132.62	0.387187	6.85741e-07	8.42619e-06	CA2	-48	CA3	14765	chr8:85463227-85464382
chr4	24755040	24755507	intergenic	213.016	406.895	0.933694	6.97774e-07	8.56653e-06	AC006390.1	-14397	AC006390.1	-14678	chr4:24753418-24753884
chr1	215756673	215757048	gene	332.315	504.459	0.602184	7.07229e-07	8.67501e-06	KCTD3	16125	KCTD3	-38287	chr1:215583331-215583705
chr2	164225571	164225973	intergenic	494.69	257.633	-0.941208	7.11373e-07	8.71821e-06	RNU6-627P	80267	RNU6-627P	80167	chr2:163369062-163369463
chr5	10457860	10458189	gene	302.729	173.843	-0.800239	7.13332e-07	8.73458e-06	ROPN1L-AS1	-16121	ROPN1L	-14115	chr5:10457749-10458077
chr8	126540902	126541372	gene	297.644	462.233	0.635031	7.28599e-07	8.91373e-06	AC091114.1	61956	AC091114.1	-12477	chr8:125528661-125529130
chr14	51422139	51422757	intergenic	533.061	756.734	0.505487	7.59226e-07	9.28032e-06	AL358334.2	6271	AL358334.2	529	chr14:50955422-50956039
chrX	71840363	71840691	gene	135.075	239.35	0.825363	7.9487e-07	9.70754e-06	BX295541.1	-39793	BX295541.1	-40041	chrX:72620514-72620841
chr10	113516271	113516523	intergenic	132.317	240.645	0.862912	8.14591e-07	9.93971e-06	RPS6P15	-257699	RPS6P15	-258448	chr10:111756514-111756765
chr9	89356254	89356671	intergenic	229.325	367.873	0.681816	8.15637e-07	9.94382e-06	AL353613.1	109400	AL353613.1	45052	chr9:86741340-86741756
chr2	133173936	133174434	promoter	575.057	806.239	0.487502	8.17187e-07	9.95405e-06	GPR39	38	RNU6-175P	-9860	chr2:132416364-132416861
chr7	135715210	135716013	gene	260.806	705.177	1.43501	8.2064e-07	9.98743e-06	AC024084.1	5102	AC024084.1	-53803	chr7:136030463-136031265
chr5	104246659	104246902	gene	171.152	295.946	0.790057	8.33672e-07	1.01372e-05	RNU6-334P	-130691	AC091987.1	6412	chr5:104910959-104911201
chr5	159200210	159200816	gene	217.815	357.439	0.71459	8.46622e-07	1.02858e-05	ADRA1B	-91574	AC008691.1	-32029	chr5:159773204-159773809
chr21	43786702	43787065	promoter	166.827	327.013	0.970994	8.4856e-07	1.03004e-05	TFF1	-181	TFF1	-4492	chr21:42366594-42366956
chr6	28891446	28891937	promoter	451.121	289.053	-0.642181	8.54282e-07	1.03609e-05	TRIM27	73	RNU6-930P	8171	chr6:28923670-28924160
chr1	207082495	207083090	gene	753.95	526.544	-0.517915	8.57465e-07	1.03846e-05	AC098935.1	1828	AC098935.1	1219	chr1:206909151-206909745
chr4	139831814	139832457	gene	823.078	570.385	-0.529093	8.57724e-07	1.03846e-05	AC109927.2	13249	AC109927.2	12948	chr4:138910661-138911303
chr2	162017325	162017640	promoter	156.784	277.486	0.823636	8.62347e-07	1.04316e-05	AC009313.1	-748	AC009299.3	61813	chr2:161160815-161161129
chr1	224493521	224493900	gene	113.737	246.322	1.11485	8.76693e-07	1.0596e-05	RNU6-1008P	628	RNU6-1008P	526	chr1:224305820-224306198
chr7	34214651	34215181	intergenic	349.142	540.327	0.630021	9.05084e-07	1.09297e-05	AC009262.1	-34222	BMPER	19433	chr7:34175040-34175569
chr17	59509402	59509739	intergenic	240.554	592.809	1.30121	9.31838e-07	1.12431e-05	TBX4	-20194	C17orf82	18930	chr17:61432042-61432378
chr6	47156300	47156682	intergenic	272.447	506.311	0.894051	9.62272e-07	1.16003e-05	TNFRSF21	121149	TNFRSF21	42777	chr6:47188565-47188946
chr16	3059710	3060360	intergenic	570.654	355.558	-0.682532	9.66818e-07	1.1645e-05	CLDN9	-2422	AC004233.3	2647	chr16:3009710-3010359
chr18	56452543	56453015	intergenic	197.556	327.283	0.728277	9.67977e-07	1.1649e-05	RN7SL112P	-17474	RN7SL112P	-17781	chr18:58785312-58785783
chr1	81644956	81645262	intergenic	141.589	282.79	0.998025	9.7615e-07	1.17373e-05	AL357632.1	-29144	AL357632.1	-29785	chr1:81179272-81179577
chr2	36845608	36845857	gene	156.223	272.105	0.800553	9.86391e-07	1.18502e-05	FEZ2	27496	AC007363.1	37732	chr2:36618466-36618714
chr15	95388080	95388552	gene	290.989	455.767	0.647333	9.94788e-07	1.19409e-05	AC087633.2	4028	AC107976.1	10499	chr15:94844852-94845323
chr10	69990912	69991487	gene	217.12	366.146	0.753927	1.00493e-06	1.2042e-05	ATOH7	659	ATOH7	-818	chr10:68231156-68231730
chr6	94126324	94126875	gene	391.007	593.973	0.603204	1.00477e-06	1.2042e-05	EPHA7	2664	EPHA7	-176861	chr6:93416607-93417157
chr11	80413353	80413730	intergenic	242.2	383.792	0.664125	1.0177e-06	1.21846e-05	ARL6IP1P3	-48510	AP002759.1	48701	chr11:80702310-80702686
chr14	81630569	81630825	gene	284.114	443.747	0.643268	1.01859e-06	1.21848e-05	AL136040.1	6060	GTF2A1	11099	chr14:81164226-81164481
chr1	49209668	49210225	gene	392.209	686.233	0.807075	1.0387e-06	1.24147e-05	BEND5	32693	BEND5	-16751	chr1:48743997-48744553
chr10	27608727	27609119	intergenic	120.791	228.671	0.920757	1.04999e-06	1.2539e-05	RNU6-666P	4874	AL355493.4	3408	chr10:27319799-27320190
chr5	18698406	18698919	intergenic	316.147	487.203	0.623928	1.05307e-06	1.25651e-05	LINC02100	47618	LINC02100	5879	chr5:18698298-18698810
chr5	16508991	16509297	gene	113.078	268.461	1.24739	1.0593e-06	1.26286e-05	ZNF622	-43244	RETREG1	-35997	chr5:16508883-16509188
chr11	39563411	39563865	intergenic	274.567	434.967	0.663747	1.06063e-06	1.26337e-05	AC027806.1	-188721	AC027806.1	-188814	chr11:39541862-39542315
chr8	112943346	112943776	intergenic	435.849	267.777	-0.702796	1.07492e-06	1.27931e-05	AC022360.2	189320	AC022360.2	174507	chr8:111931118-111931547
chr17	54857667	54858152	intergenic	574.342	809.728	0.495529	1.07606e-06	1.27958e-05	AC106858.1	23719	C17orf67	11364	chr17:56780307-56780791
chr12	104235597	104235981	promoter	172.643	310.167	0.845252	1.07993e-06	1.28309e-05	AC012555.1	560	TTC41P	1738	chr12:103841820-103842203
chr2	12003852	12004236	gene	156.168	271.399	0.797316	1.08109e-06	1.28338e-05	MIR3681HG	15296	MIR4262	-26985	chr2:11863727-11864110
chr12	100557672	100557939	gene	359.727	544.23	0.597312	1.09036e-06	1.2933e-05	RN7SL176P	-5285	RN7SL176P	-5530	chr12:100163895-100164161
chr16	74734436	74734893	promoter	228.627	370.554	0.696684	1.1165e-06	1.32278e-05	MLKL	192	FA2H	12188	chr16:74700539-74700995
chr20	49327619	49328030	intergenic	664.96	320.927	-1.05102	1.11711e-06	1.32278e-05	RIPOR3	-19760	PARD6B	-45506	chr20:50711083-50711493
chr7	2883834	2884401	promoter	875.176	627.665	-0.479579	1.13994e-06	1.34867e-05	GNA12	-160	AC006028.1	8462	chr7:2844201-2844767
chr12	89586241	89586559	gene	163.969	351.269	1.09915	1.15629e-06	1.36687e-05	RNU7-120P	89661	RNU7-120P	89600	chr12:89192465-89192782
chr1	17222655	17223220	promoter	154.444	299.659	0.956237	1.16424e-06	1.3751e-05	RNU1-2	462	RNU1-2	300	chr1:16896161-16896725
chr1	197885001	197885249	gene	252.768	402.054	0.669576	1.16867e-06	1.37917e-05	LHX9	4093	C1orf53	8629	chr1:197915872-197916119
chr1	217292780	217293377	gene	460.793	230.152	-1.00153	1.17507e-06	1.38555e-05	ESRRG	18017	GPATCH2	307255	chr1:217119439-217120035
chr1	38397344	38397769	gene	379.428	235.285	-0.68942	1.18804e-06	1.39967e-05	INPP5B	15171	SF3A3	25090	chr1:37931673-37932097
chr17	59522290	59522488	intergenic	141.172	419.03	1.56959	1.19152e-06	1.40141e-05	TBX4	-7376	AC005901.1	15196	chr17:61444930-61445127
chr7	150736388	150736700	gene	134.758	244.243	0.857944	1.19123e-06	1.40141e-05	ASIC3	-8835	ABCB8	-8324	chr7:151039302-151039613
chr2	165699770	165700418	promoter	389.241	611.686	0.65213	1.22207e-06	1.43614e-05	COBLL1	94	RNA5SP110	-14961	chr2:164843261-164843908
chr14	21737547	21738062	promoter	963.69	705.242	-0.450451	1.22314e-06	1.43619e-05	HNRNPC	-152	HNRNPC	-60509	chr14:21269389-21269903
chr8	126286138	126286412	gene	254.29	479.076	0.913781	1.22434e-06	1.4364e-05	RN7SL329P	3429	RN7SL329P	3134	chr8:125273897-125274170
chr1	107221402	107221915	intergenic	163.797	728.512	2.15304	1.24413e-06	1.45839e-05	AL596327.1	-101186	AL596327.1	-101397	chr1:106678781-106679293
chrX	118228275	118228683	gene	236.519	374.232	0.661977	1.28175e-06	1.50124e-05	AL772284.2	21290	KIAA1210	-15881	chrX:119094313-119094720
chr2	20817755	20818030	gene	171.76	295.376	0.782163	1.28374e-06	1.50231e-05	AC012065.2	-11479	AC012065.2	-11852	chr2:20617996-20618270
chr5	160314819	160315195	intergenic	401.949	232.71	-0.788479	1.28825e-06	1.50632e-05	ATP10B	-35787	LINC02159	43778	chr5:160887813-160888188
chr9	139920130	139920426	gene	310.111	178.938	-0.793324	1.29661e-06	1.51483e-05	C9orf139	-1638	FUT7	4348	chr9:137025679-137025974
chr12	90313245	90313521	promoter	330.498	196.986	-0.746552	1.31518e-06	1.53525e-05	BRWD1P2	169	BRWD1P2	-169	chr12:89919469-89919744
chr1	216774090	216774753	gene	1091.33	1480.66	0.440153	1.32365e-06	1.54385e-05	USH2A	-177684	ESRRG	-97833	chr1:216600749-216601411
chr15	67442851	67443129	gene	185.984	308.43	0.729766	1.34186e-06	1.5638e-05	AC012568.1	-3714	AC012568.1	-7918	chr15:67150514-67150791
chr12	26427460	26427982	promoter	250.203	442.164	0.821478	1.35009e-06	1.57207e-05	AC022509.4	-889	AC022509.4	-1459	chr12:26274528-26275049
chr15	100016632	100017035	intergenic	142.881	398.151	1.4785	1.41038e-06	1.64092e-05	AC015660.5	21745	AC015660.5	21183	chr15:99476428-99476830
chr6	84140667	84141229	promoter	354.654	527.242	0.572053	1.43606e-06	1.6694e-05	ME1	-159	AL391416.1	37821	chr6:83430949-83431510
chr10	8408092	8408932	intergenic	692.444	958.448	0.469003	1.44827e-06	1.6822e-05	AC025946.1	-34311	AL390835.1	64883	chr10:8366130-8366969
chr12	15942258	15942776	gene	630.608	414.958	-0.603779	1.45436e-06	1.68788e-05	AC073651.1	9515	AC073651.1	7464	chr12:15789325-15789842
chr8	107282059	107282873	promoter	1551.4	2607.85	0.749293	1.45696e-06	1.68949e-05	AC027031.2	94	AC027031.2	-2660	chr8:106269832-106270645
chr2	9613679	9613956	promoter	162.581	275.388	0.760306	1.46176e-06	1.69118e-05	IAH1	30	CPSF3	588	chr2:9473551-9473827
chrX	150017428	150017789	gene	184.674	299.428	0.697227	1.46203e-06	1.69118e-05	AF274573.1	30382	AF274573.1	29890	chrX:150848956-150849316
chr6	32145413	32146251	promoter	864.313	609.44	-0.504069	1.4609e-06	1.69118e-05	AGPAT1	40	RNF5	-2737	chr6:32177637-32178474
chr20	52790466	52790969	promoter	772.45	1240.34	0.683226	1.46631e-06	1.69473e-05	CYP24A1	-206	CYP24A1	-20729	chr20:54173928-54174430
chr3	83983478	83984110	intergenic	442.621	249.289	-0.828255	1.53607e-06	1.77389e-05	SRRM1P2	-2402	SRRM1P2	-3592	chr3:83934328-83934959
chr1	84367300	84367693	gene	172.196	356.657	1.05049	1.56627e-06	1.80578e-05	LINC01725	-40791	TTLL7	-36785	chr1:83901618-83902010
chr7_gl000195_random	30582	31605	intergenic	6581.55	5162.73	-0.350294	1.56535e-06	1.80578e-05	NA	999999999	NA	999999999	chrUn_GL000195v1:30583-31605
chr4	144480106	144480395	promoter	297.729	460.576	0.629436	1.57052e-06	1.80919e-05	AC139713.2	-359	SMARCA5	1612	chr4:143558954-143559242
chr5	11596826	11597233	gene	353.757	180.737	-0.96887	1.58572e-06	1.8252e-05	CTNND2	307124	RNU6-429P	569611	chr5:11596715-11597121
chr10	18899508	18899789	gene	120.841	218.731	0.856052	1.61327e-06	1.8554e-05	NSUN6	48564	NSUN6	-65158	chr10:18610580-18610860
chr7	19156411	19157086	gene	276.929	433.611	0.646883	1.64633e-06	1.89186e-05	TWIST1	545	AC003986.2	2855	chr7:19116789-19117463
chr16	10710951	10711385	intergenic	305.886	190.479	-0.683361	1.66174e-06	1.908e-05	EMP2	-36614	TEKT5	10190	chr16:10617095-10617528
chr4	157892709	157893268	promoter	240.241	387.222	0.688682	1.69313e-06	1.94246e-05	PDGFC	-443	AC093325.1	-1118	chr4:156971558-156972116
chr1	115047842	115048120	gene	470.294	214.913	-1.12981	1.71644e-06	1.96759e-05	TRIM33	5799	PKMP1	-32479	chr1:114505221-114505498
chr17	4870291	4870903	promoter	815.153	579.592	-0.492032	1.7227e-06	1.97314e-05	SPAG7	569	CAMTA2	690	chr17:4966997-4967608
chr10	82295707	82296179	promoter	308.845	470.208	0.606415	1.74556e-06	1.9977e-05	AC021028.1	-246	TSPAN14	3065	chr10:80535952-80536423
chr7	80550460	80550720	gene	167.904	282.502	0.750621	1.75392e-06	2.00562e-05	SEMA3C	1084	AC004972.1	51242	chr7:80921145-80921404
chr2	138266425	138266695	gene	145.625	255.936	0.813529	1.76316e-06	2.01455e-05	RNA5SP105	3219	RNA5SP105	3108	chr2:137508856-137509125
chr2	180133117	180133463	intergenic	172.04	311.865	0.858177	1.78142e-06	2.03375e-05	SESTD1	-3774	AC093911.1	-17143	chr2:179268391-179268736
chr13	40177273	40177458	promoter	144.984	257.912	0.830983	1.81811e-06	2.07394e-05	LHFPL6	298	AL512505.1	-49439	chr13:39603137-39603321
chr8	109611803	109612151	gene	258.686	149.917	-0.787036	1.83303e-06	2.08927e-05	AC022634.2	18686	TMEM74	7102	chr8:108599575-108599922
chr8	107058013	107058476	gene	236.989	558.678	1.2372	1.85056e-06	2.10754e-05	ZFPM2-AS1	14506	SLC16A14P1	-171200	chr8:106045786-106046248
chr20	49241008	49241566	gene	821.113	324.665	-1.33863	1.86737e-06	2.12495e-05	RPL36P2	3987	RPL36P2	3674	chr20:50624472-50625029
chr4	169239512	169239974	promoter	160.728	272.523	0.761757	1.92057e-06	2.18372e-05	DDX60	214	DDX60L	38143	chr4:168318362-168318823
chr14	41146169	41146779	intergenic	273.114	413.954	0.599963	1.94803e-06	2.21314e-05	LINC02315	-277629	AL352977.2	288131	chr14:40676965-40677574
chr8	62763121	62763693	gene	235.5	381.35	0.69539	1.9528e-06	2.21675e-05	AC025524.1	-25597	AC025524.1	-29367	chr8:61850563-61851134
chr7	151424777	151425149	gene	129.885	301.788	1.2163	1.96634e-06	2.23033e-05	AC093583.1	-78613	AC093583.1	-82942	chr7:151727692-151728063
chr6	114663700	114664480	promoter	384.67	580.81	0.594446	2.01815e-06	2.28724e-05	HS3ST5	118	DNAJA1P4	6557	chr6:114342537-114343316
chr19	18632826	18633522	promoter	740.804	514.615	-0.525599	2.02249e-06	2.2903e-05	ELL	-238	FKBP8	9387	chr19:18522017-18522712
chr6	65484570	65485211	gene	470.994	238.67	-0.98069	2.02717e-06	2.29375e-05	AL355357.1	-41161	AL355357.1	-46160	chr6:64774678-64775318
chr8	26308745	26309111	gene	182.191	305.363	0.745075	2.0351e-06	2.30087e-05	AC011726.3	10921	AC011726.3	8818	chr8:26451230-26451595
chr11	19940829	19941092	gene	129.388	232.637	0.846372	2.03862e-06	2.30299e-05	NAV2-AS3	61921	NAV2-AS3	59284	chr11:19919284-19919546
chr2	104662984	104663613	gene	243.195	402.053	0.725273	2.08293e-06	2.35115e-05	AC096554.1	100387	LINC01965	-30936	chr2:104046527-104047155
chr12	16500391	16500682	promoter	156.378	270.138	0.788658	2.09574e-06	2.3637e-05	MGST1	460	SUPT16HP1	51671	chr12:16347458-16347748
chr17	60965389	60965971	intergenic	939.302	573.138	-0.712706	2.11162e-06	2.37969e-05	PRELID3BP3	47218	AC005972.4	22371	chr17:62888029-62888610
chr20	60940981	60941196	gene	308.972	189.581	-0.704657	2.19195e-06	2.46823e-05	LAMA5	1278	LAMA5-AS1	9553	chr20:62365926-62366140
chr20	52305371	52305892	intergenic	395.534	1044.09	1.40036	2.20815e-06	2.48448e-05	RNU7-14P	-20335	RNU7-14P	-20395	chr20:53688833-53689353
chr20	52370096	52370358	intergenic	264.306	415.114	0.651295	2.22471e-06	2.5011e-05	AC006076.1	47629	AC006076.1	46135	chr20:53753558-53753819
chr7	109922993	109923531	intergenic	723.938	407.003	-0.830827	2.23179e-06	2.50705e-05	AC073114.1	67314	AC073114.1	66826	chr7:110282937-110283474
chr7_gl000195_random	32284	33057	intergenic	4170.74	3251.75	-0.359088	2.23623e-06	2.51003e-05	NA	999999999	NA	999999999	chrUn_GL000195v1:32285-33057
chr12	81662179	81662624	gene	337.066	510.805	0.599743	2.30817e-06	2.5887e-05	PPFIA2-AS1	-2052	ACSS3	7418	chr12:81268401-81268845
chr16	84884889	84885322	gene	313.813	474.468	0.596408	2.31245e-06	2.59142e-05	AC025280.1	23236	AC025280.1	22258	chr16:84851284-84851716
chr20	46306496	46306904	promoter	835.293	1302.25	0.640656	2.31772e-06	2.59525e-05	AL354813.1	55	AL354813.1	-8340	chr20:47677753-47678160
chr5	165678917	165679096	intergenic	126.383	233.158	0.883502	2.33678e-06	2.6145e-05	AC122720.1	-92482	AC122720.1	-92568	chr5:166251913-166252091
chr6	69344594	69345307	promoter	559.639	786.099	0.490214	2.34747e-06	2.62437e-05	AL391807.1	-32	AL391807.1	-5096	chr6:68634703-68635415
chr8	72273973	72274570	promoter	220.872	379.249	0.779933	2.35721e-06	2.63316e-05	EYA1	194	AC099805.1	41403	chr8:71361739-71362335
chr4	17492258	17492614	gene	331.363	200.2	-0.726968	2.37277e-06	2.64842e-05	QDPR	21420	QDPR	-30552	chr4:17490636-17490991
chr20	48702780	48703369	gene	511.404	338.818	-0.593954	2.38828e-06	2.66361e-05	UBE2V1	29420	TMEM189-UBE2V1	-5413	chr20:50086244-50086832
chr15	92433869	92434129	gene	129.185	252.143	0.964804	2.39132e-06	2.66488e-05	SLCO3A1	37074	AC105109.1	-147928	chr15:91890640-91890899
chr2	91799276	91799586	gene	198.422	382.048	0.945179	2.40037e-06	2.67284e-05	AC006453.4	3912	AC006453.2	5755	chr2:91611251-91611560
chr5	36690209	36690709	gene	264.447	404.314	0.6125	2.44054e-06	2.71541e-05	AC008957.3	22640	SLC1A3	2024	chr5:36690108-36690607
chr4	177702155	177702575	gene	135.368	239.94	0.825788	2.45558e-06	2.72998e-05	VEGFC	11515	AC093801.1	75067	chr4:176781002-176781421
chr3	193461602	193462159	intergenic	237.072	373.995	0.657691	2.46112e-06	2.73397e-05	RN7SL447P	-3371	RN7SL447P	-3618	chr3:193743814-193744370
chr3	189042536	189042884	gene	194.668	315.046	0.694549	2.474e-06	2.7461e-05	TPRG1-AS2	-84328	TPRG1	-382	chr3:189324748-189325095
chr12	18699452	18699787	gene	127.361	222.628	0.805713	2.50743e-06	2.7788e-05	ZKSCAN7P1	53634	ZKSCAN7P1	52963	chr12:18546519-18546853
chr20	52391316	52391471	intergenic	192.388	336.124	0.804973	2.50705e-06	2.7788e-05	AC006076.1	26462	AC006076.1	24968	chr20:53774778-53774932
chr11	8350432	8350698	intergenic	133.823	235.791	0.817181	2.58054e-06	2.85756e-05	LMO1	-60303	STK33	62850	chr11:8328886-8329151
chr7	80820394	80820603	promoter	126.068	248.602	0.979632	2.6063e-06	2.88381e-05	AC005008.1	-215	AC005008.1	-825	chr7:81191079-81191287
chr8	53756513	53756709	intergenic	115.899	212.827	0.876817	2.64946e-06	2.92925e-05	NPBWR1	-94380	NPBWR1	-97065	chr8:52843954-52844149
chr6	134430689	134430998	intergenic	213.031	345.438	0.697367	2.67462e-06	2.95474e-05	HMGA1P7	6029	HMGA1P7	5529	chr6:134109552-134109860
chr1	65933267	65933569	gene	303.461	460.409	0.601403	2.68885e-06	2.96811e-05	AC119800.1	-18671	AC119800.1	-26452	chr1:65467585-65467886
chr4	159015912	159016243	intergenic	217.052	380.218	0.808789	2.70415e-06	2.98257e-05	AC098679.4	15226	AC098679.4	14574	chr4:158094761-158095091
chr6	82477069	82477581	intergenic	416.328	629.986	0.597598	2.7062e-06	2.98257e-05	AL078599.1	3397	AL078599.1	3106	chr6:81767353-81767864
chr18	20046585	20046952	intergenic	365.402	230.031	-0.66766	2.70855e-06	2.98281e-05	AC099849.1	-47512	AC099849.1	-47976	chr18:22466623-22466989
chr3	164241848	164242319	intergenic	351.553	660.238	0.909244	2.72603e-06	2.9997e-05	LINC01323	161779	LINC01323	146582	chr3:164524061-164524531
chr3	156799482	156799767	promoter	298.372	444.846	0.576192	2.78124e-06	3.05806e-05	LINC02029	-5	LINC00880	-168	chr3:157081694-157081978
chr20	18039594	18039898	promoter	280.498	166.831	-0.749605	3.05337e-06	3.35464e-05	OVOL2	85	AL160411.1	-11905	chr20:18058951-18059254
chr4	96336465	96336985	gene	158.878	366.62	1.20636	3.06698e-06	3.36431e-05	AC106881.1	-133555	AC106881.1	-136882	chr4:95415315-95415834
chr15	87167893	87168299	gene	398.051	590.687	0.56944	3.06649e-06	3.36431e-05	AC012229.1	6270	AC012229.1	5401	chr15:86624663-86625068
chrX	103690244	103690651	intergenic	170.499	287.159	0.752092	3.09091e-06	3.38791e-05	IL1RAPL2	-120548	ESX1	-195728	chrX:104445564-104445970
chr2	163174593	163175617	promoter	566.474	788.905	0.477843	3.15097e-06	3.45103e-05	IFIH1	107	IFIH1	-51516	chr2:162318084-162319107
chr12	119616299	119616811	promoter	213.073	335.781	0.656174	3.16333e-06	3.46187e-05	HSPB8	108	AC084880.3	3298	chr12:119178495-119179006
chr1	192637619	192637848	intergenic	110.651	206.314	0.898825	3.18981e-06	3.48812e-05	RGS13	32465	RGS13	8298	chr1:192668490-192668718
chr4	44450603	44451162	promoter	433.368	710.477	0.713195	3.20738e-06	3.5046e-05	KCTD8	-59	AC131951.1	756	chr4:44448587-44449145
chrX	124338975	124339645	intergenic	337.792	501.227	0.569329	3.2326e-06	3.5294e-05	AL008707.1	-1124	AL008707.1	-1656	chrX:125205127-125205796
chr17	65373231	65373613	promoter	776.248	552.275	-0.491131	3.26108e-06	3.55772e-05	PITPNC1	25	PSMD12	-39390	chr17:67377116-67377497
chr15	101003797	101004048	gene	302.579	182.228	-0.731564	3.33322e-06	3.6336e-05	CERS3	81276	CERS3-AS1	25804	chr15:100463593-100463843
chr6	64794033	64794520	gene	293.419	653.786	1.15585	3.40565e-06	3.70606e-05	GCNT1P4	226942	GCNT1P4	226615	chr6:64084141-64084627
chr13	30682865	30683370	promoter	217.609	366.747	0.753048	3.40763e-06	3.70606e-05	LINC00365	-106	LINC00365	-5802	chr13:30108729-30109233
chr9	34458279	34458856	promoter	462.909	295.9	-0.645618	3.40712e-06	3.70606e-05	FAM219A	0	RN7SKP24	-20334	chr9:34458282-34458858
chr1	202056135	202056414	intergenic	318.276	140.91	-1.17551	3.42467e-06	3.7217e-05	CRIP1P3	-9612	CRIP1P3	-9830	chr1:202087008-202087286
chr3	35304893	35305300	intergenic	166.918	311.667	0.900867	3.44389e-06	3.7397e-05	RNU6-243P	-6659	RNU6-243P	-6764	chr3:35263402-35263808
chr6	50818074	50818414	intergenic	168.166	288.163	0.777006	3.45122e-06	3.74243e-05	RPS17P5	7130	TFAP2B	2919	chr6:50850362-50850701
chr12	68633848	68634178	intergenic	233.208	358.308	0.619581	3.45175e-06	3.74243e-05	IL22	13373	IFNG-AS1	5548	chr12:68240069-68240398
chr15	67399316	67399663	gene	223.792	358.299	0.679005	3.49105e-06	3.78211e-05	AC012568.1	39786	AC012568.1	35582	chr15:67106979-67107325
chr7	147939446	147939858	gene	240.902	372.462	0.628646	3.66685e-06	3.96949e-05	RN7SL72P	-195749	CNTNAP2	-178437	chr7:148242355-148242766
chr1	197743897	197744829	promoter	812.851	1096.29	0.431568	3.70855e-06	4.01153e-05	DENND1B	462	AL365258.1	13269	chr1:197774768-197775699
chr1	64058916	64059563	promoter	295.452	453.321	0.61761	3.71446e-06	4.01483e-05	ITGB3BP	151	EFCAB7	20876	chr1:63593246-63593892
chr2	76483858	76484265	intergenic	293.148	485.772	0.728648	3.73608e-06	4.03508e-05	AC073091.1	1960	AC073091.1	1098	chr2:76256733-76257139
chr4	105492520	105492768	gene	128.088	220.4	0.782989	3.80794e-06	4.10953e-05	AC004063.1	14527	AC004063.1	2611	chr4:104571364-104571611
chr10	8670348	8670679	intergenic	189.001	303.849	0.684966	3.83116e-06	4.1314e-05	CHCHD3P1	8617	CHCHD3P1	7943	chr10:8628386-8628716
chr3	151608519	151609069	gene	436.243	760.709	0.802212	3.86135e-06	4.16075e-05	SUCNR1	17363	SUCNR1	6388	chr3:151890732-151891281
chr11	85506860	85507414	gene	123.442	303.364	1.29722	3.88972e-06	4.1881e-05	SYTL2	15064	AP000974.1	56463	chr11:85795818-85796371
chr8	95003659	95004053	intergenic	409.057	700.467	0.776017	3.93063e-06	4.2289e-05	AC105081.1	-16853	AC105081.1	-16957	chr8:93991432-93991825
[truncated: 2,714 more rows]

## Sheet: MG24H_vs_UNTR_2487_GAIN
chr	start	end	gene_category	UNTR_ATAC_mean	MG24H_ATAC_mean	log2_fold_change	pval	FDR	closest_TSS	location_relative_to_TSS	closest_TTS	location_relative_to_TTS	hg38_coordinates
[truncated: 2,487 more rows]

[truncated: 3 more sheets: MG24H_vs_UNTR_1529_LOST, MG4H_vs_UNTR_334_GAIN, MG4H_vs_UNTR_12_LOST]
