# Supplementary material for: Proteasome Inhibition Reprograms Chromatin Landscape in Breast Cancer
Source: Cancer Res Commun. 2024 Apr 16;4(4):1082–99. doi: 10.1158/2767-9764.CRC-23-0476 (PMC11019832; doi:10.1158/2767-9764.CRC-23-0476)
Supplement: Table S3 — List of genomic coordinates of bidirectional and PROMPT TSS gene pairs and corresponding gene expression changes, relating to Figure 3. [file crc-23-0476-s09.xlsx]

## Sheet: Table S3_README
Table S3: Genic TSS (Bidirectional and PROMPT TSS pairs)
Worksheet	Description
GAIN_Bidirectional 78 TSS Pairs	List of genomic coordinates of GAIN bidirectional TSS gene pairs and corresponding gene expression changes
LOST_Bidirectional177 TSS Pairs	List of genomic coordinates of LOST bidirectional TSS gene pairs and corresponding gene expression changes
PROMPT_GAIN_238_Pairs	List of genomic coordinates of GAIN PROMPT TSS gene pairs and corresponding gene expression changes
PROMPT_LOST_424_pairs	List of genomic coordinates of LOSTPROMPT TSS gene pairs and corresponding gene expression changes

## Sheet: GAIN_Bidirectional 78 TSS Pairs
chr	pos	strand	divergent_distance	divergent_obsTSS	in_genebody	gene_1	gene_type	log2fc_4HR	pval_4HR	FDR_4HR	log2fc_24HR	pval_24HR	FDR_24HR	expression_UNTR	expression_4HR	expression_24HR	this_startRNA_counts	divergent_startRNA_counts	gene_2	gene_type	log2fc_4HR	pval_4HR	FDR_4HR	log2fc_24HR	pval_24HR	FDR_24HR	expression_UNTR	expression_4HR	expression_24HR
chr12	75728307	plus	3	YES	no	GLIPR1L1	protein_coding	0.916081	0.0191424	NA	4.00715	3.75057e-06	1.51618e-05	0	5.70442	15.5888	24	5	AC121761.2	sense_intronic	0.501398	0.15692	NA	3.89981	1.37063e-06	5.77615e-06	0.311727	3.12106	19.018
chr12	42631431	plus	6	YES	no	PPHLN1	protein_coding	0.335966	0.0018072	0.00819678	0.847888	8.32523e-19	7.81639e-18	1723.42	2183.3	3107.67	77	10	YAF2	protein_coding	0.562633	3.37182e-05	0.000246272	0.628506	6.90353e-07	2.99276e-06	676.572	1008.09	1047.9
chr5	114598586	plus	9	YES	YES	AC008494.3	antisense_RNA	0.304557	0.478014	0.673635	0.604838	0.276885	0.451356	11.9933	16.5803	19.0496	86	59	PGGT1B	protein_coding	0.509685	2.35707e-05	0.000179536	0.944566	3.56504e-19	3.40523e-18	1769.26	2535.55	3412.38
chr6	73972919	minus	15	YES	YES	KHDC1	protein_coding	-0.229224	0.29688	0.498791	0.118065	0.604041	0.766846	145.121	122.571	157.822	26	12	AC019205.2	miRNA	0.508937	0.0302489	0.0883442	0.22238	0.453529	0.638329	166.577	241.38	194.767
chr8	110657085	plus	34	YES	YES	AC079061.1	antisense_RNA	0.150322	0.666574	NA	0.719554	0.436678	0.622658	1.56896	2.78108	4.02344	30	19	SYBU	protein_coding	-0.144447	0.61991	0.783298	-1.27604	3.81083e-05	0.000138853	92.4072	83.1758	37.6249
chr9	215083	minus	42	YES	YES	C9orf66	protein_coding	-0.64323	0.0161808	0.0528983	-2.00674	3.01831e-09	1.59419e-08	98.8783	60.3803	23.4294	64	38	DOCK8	protein_coding	0.0197862	0.86426	0.93203	-2.38905	1.781e-72	9.56788e-71	1125.49	1141.58	213.031
chr11	67141618	plus	49	YES	YES	AP003419.4	lincRNA	-0.00529093	0.989356	0.994711	0.497205	0.272376	0.446199	19.0933	19.0097	27.6257	143	23	CLCF1	protein_coding	0.0912077	0.648495	0.802605	1.549	2.47087e-15	1.91036e-14	464.737	496.933	1376.73
chr2	191746712	minus	55	YES	YES	AC005540.1	antisense_RNA	-0.0678031	0.85079	0.925548	0.161586	0.678566	0.818697	37.0781	34.9088	41.7129	101	13	GLS	protein_coding	-0.238218	0.110085	0.245393	1.2106	1.70497e-21	1.83188e-20	2212.84	1867.65	5141.69
chr7	116594492	minus	56	YES	no	ST7-AS1	antisense_RNA	-1.23556	0.00193716	0.00870274	-0.902994	0.0603742	0.129858	33.7175	10.35	17.1991	85	14	ST7-OT4	sense_intronic	0.526411	0.201395	0.380073	0.654467	0.210946	0.366673	12.9698	21.921	21.2864
chr5	38845876	minus	56	YES	YES	OSMR-AS1	lincRNA	0.330284	0.459612	NA	1.4317	0.0333659	0.0771432	4.18817	6.93939	13.5785	67	28	OSMR	protein_coding	0.912151	2.95652e-09	4.7758e-08	3.72968	4.10299e-180	1.57485e-177	390.719	749.449	5246.05
chr8	94712763	plus	58	YES	YES	FAM92A	protein_coding	0.259055	0.0441307	0.119732	0.610468	3.85225e-09	2.01821e-08	936.827	1126.41	1432.35	19	5	LINC00535	antisense_RNA	0.301366	0.376426	NA	-0.142049	0.85284	NA	0.586156	2.22071	0.335031
chr14	24701660	plus	69	YES	YES	GMPR2	protein_coding	-0.267056	0.0127455	0.0434654	0.0232983	0.83144	0.910756	2945.75	2441.49	2994.68	537	352	NEDD8-MDP1	protein_coding	-0.0587879	0.895664	0.948601	0.758544	0.245446	0.412011	7.61102	7.0266	14.1031
chr6	56819533	minus	73	YES	no	DST	protein_coding	-0.00668789	0.962097	0.982534	1.16354	1.62077e-15	1.26619e-14	5464.24	5437.99	12301.9	318	246	BEND6	protein_coding	1.18573	8.64447e-11	1.77287e-09	1.27622	2.76926e-13	1.90569e-12	161.953	382.441	395.143
chr5	43484021	plus	74	YES	no	AC114956.3	processed_transcript	-0.120732	0.724351	0.85251	0.397757	0.281565	0.456892	37.2793	33.6048	49.6083	1658	241	TMEM267	protein_coding	-0.414756	0.00579489	0.0222451	0.0408516	0.776898	0.883164	516.889	384.278	531.294
chr7	8301874	plus	77	YES	YES	AC007009.1	antisense_RNA	-0.5169	0.0292689	0.0862767	-1.25871	3.46241e-06	1.40398e-05	114.674	77.9011	47.0308	474	231	ICA1	protein_coding	0.183205	0.141002	0.294785	0.67151	2.34655e-08	1.15532e-07	2100.06	2390.3	3351.13
chr5	153418470	minus	79	YES	YES	FAM114A2	protein_coding	0.0697903	0.65533	0.80682	0.327091	0.00538998	0.0147469	663.287	698.013	832.194	341	181	MFAP3	protein_coding	-0.282457	0.00980351	0.034856	0.192156	0.0745553	0.15568	2178.19	1785.56	2489.92
chr3	119298693	minus	89	YES	no	AC073352.2	antisense_RNA	0.0462655	0.813394	NA	0.379796	0.624731	NA	0.306923	0.620798	1.06005	104	30	ADPRH	protein_coding	-0.343408	0.292448	0.494378	1.11212	0.000148134	0.000504166	43.5326	32.856	96.3102
chr1	201476341	plus	90	YES	no	AC096677.1	antisense_RNA	-0.780513	0.00619303	0.0235496	-0.943705	0.00661102	0.0178301	77.5519	42.1315	39.278	97	59	CSRP1	protein_coding	-0.862544	2.66618e-09	4.35751e-08	0.350824	0.0030875	0.00881527	15298.9	8276.76	19530.3
chr5	60458385	plus	92	YES	YES	SMIM15-AS1	antisense_RNA	0.478842	0.285459	0.485887	0.26212	0.752854	0.868903	5.22022	10.3357	6.71381	2441	67	SMIM15	protein_coding	0.164985	0.121604	0.264772	0.675815	9.58927e-15	7.19467e-14	3243.73	3642.57	5187.1
chr11	36531819	minus	92	YES	YES	TRAF6	protein_coding	0.473284	0.000112044	0.000715732	0.496142	2.5366e-05	9.42132e-05	923.668	1290.32	1304.55	857	6	RAG1	protein_coding	-0.046852	0.91345	0.956966	0.339498	0.692234	0.827714	6.89646	7.15117	11.0761
chr5	14664807	plus	94	YES	YES	OTULIN	protein_coding	1.19952	4.01793e-18	1.78484e-16	1.59539	3.24797e-33	5.73874e-32	1971.38	4619.89	5987.73	214	178	AC010491.1	antisense_RNA	0.41349	0.206808	0.386805	-0.347935	0.399418	0.586944	40.4031	56.0977	30.9413
chr12	70637228	plus	95	YES	YES	CNOT2	protein_coding	0.162523	0.189398	0.364125	-0.0567892	0.557548	0.72973	4697.02	5269.22	4515.38	1042	70	LINC01481	lincRNA	-0.376452	0.255736	0.450063	-0.503547	0.187715	0.334587	41.1995	30.0962	28.806
chr8	125551287	minus	98	YES	YES	TATDN1	protein_coding	0.557928	1.29742e-07	1.57383e-06	1.62846	1.33425e-71	6.98769e-70	3375.31	4996.51	10464.4	471	176	NDUFB9	protein_coding	0.0474862	0.63827	0.795293	1.67379	2.48282e-79	1.56091e-77	5332.92	5513.84	17060.4
chr3	9404772	plus	100	YES	YES	THUMPD3	protein_coding	0.418339	0.00057073	0.00303618	1.00234	3.56075e-19	3.40225e-18	2310.14	3104.08	4639.37	275	115	AC026191.1	antisense_RNA	-0.646851	0.14914	0.307652	-1.10368	0.118819	0.230625	18.8258	8.26586	8.03054
chr3	25831585	plus	105	YES	YES	OXSM	protein_coding	-0.0960771	0.548747	0.731937	0.35462	0.0102561	0.0268154	382.714	357.326	489.815	155	125	NGLY1	protein_coding	0.848776	4.44293e-12	1.06683e-10	1.36441	1.97377e-36	3.94633e-35	894.439	1629.69	2310.88
chr11	27528314	minus	108	YES	YES	LIN7C	protein_coding	0.116839	0.488372	0.681832	0.523954	5.65001e-06	2.24791e-05	3489.01	3795.24	5024.33	433	122	BDNF-AS	antisense_RNA	-0.190431	0.647254	0.801972	-0.514974	0.397663	0.585279	16.4927	13.5834	10.67
chr12	77272796	minus	108	YES	YES	CSRP2	protein_coding	-0.0677009	0.720737	0.849968	-0.216029	0.32803	0.511344	219.661	209.075	188.961	76	12	AC124784.1	antisense_RNA	0.13965	0.743292	NA	-0.358548	0.696268	0.830166	2.84292	3.77103	1.84059
chr2	177502464	plus	110	YES	YES	LINC01117	lincRNA	-0.596075	0.181627	0.353808	-2.16919	0.00701136	0.0188453	11.4995	5.40324	1.4825	16	12	LINC01116	lincRNA	-0.347312	0.247781	0.43996	-1.08171	0.0026297	0.00759515	62.3321	47.3208	28.761
chr12	88974247	minus	114	YES	YES	KITLG	protein_coding	-0.22011	0.206756	0.386797	-0.681531	0.0328452	0.0761144	4613.8	3936.31	2834.38	60	12	AC024941.2	antisense_RNA	-0.0478712	0.9141	NA	-1.02164	0.261465	0.43292	4.77211	4.41087	1.40999
chr1	63989243	plus	114	YES	YES	EFCAB7	protein_coding	0.604005	0.013205	0.0447123	1.04736	5.80715e-06	2.30728e-05	87.2482	137.441	182.184	130	12	ITGB3BP	protein_coding	0.177774	0.327683	0.533355	-0.0421518	0.824324	0.906315	206.341	234.803	200.341
chr2	200820193	minus	119	YES	YES	TYW5	protein_coding	0.752349	1.55506e-09	2.63862e-08	1.11641	4.81452e-19	4.57325e-18	746.975	1271.44	1625.31	304	29	MAIP1	protein_coding	0.113785	0.396548	0.603847	0.867883	2.32793e-13	1.60919e-12	866.22	938.873	1584.89
chr8	56686056	plus	119	YES	YES	TGS1	protein_coding	0.329643	0.00866401	0.0313272	0.817294	2.00531e-09	1.07176e-08	1009.82	1274.84	1785.26	186	60	TMEM68	protein_coding	0.433311	0.00138343	0.00651833	0.344947	0.00886013	0.0234217	634.306	862.676	806.462
chr1	99127146	minus	133	YES	no	AC095031.1	TEC	0.411522	0.327881	NA	-0.461588	0.617662	0.777122	2.18165	5.3995	1.07747	47	18	SNX7	protein_coding	-0.43051	0.000458658	0.00250794	-0.792949	1.20055e-11	7.47362e-11	1031.64	760.964	594.563
chr1	249153284	minus	138	YES	YES	ZNF692	protein_coding	-0.232688	0.118743	0.259939	-0.618002	6.46455e-05	0.000229608	477.464	404.386	310.073	248	90	AL672291.1	antisense_RNA	-0.0981846	0.777658	NA	-1.14474	0.18029	NA	2.27386	1.5579	0
chr5	153825382	minus	144	YES	YES	SAP30L-AS1	antisense_RNA	0.281015	0.315495	0.520653	-0.311596	0.366163	0.552721	57.5695	71.5742	46.1726	122	21	SAP30L	protein_coding	0.465684	0.000366141	0.00205466	0.487844	6.69908e-07	2.90932e-06	1140.13	1586.82	1600.34
chr2	192110189	plus	150	YES	YES	MYO1B	protein_coding	-0.359636	0.0020247	0.00901215	0.324649	0.00329654	0.00936809	42313.8	32834.9	53034.2	326	35	AC092614.1	lincRNA	-0.640162	0.01428	0.0477096	-0.183669	0.503516	0.682131	88.4861	54.2544	77.5667
chr3	62304718	plus	151	YES	YES	C3orf14	protein_coding	-0.458742	0.000230288	0.00136253	-0.390838	0.00119845	0.00363938	3350.59	2422.52	2552.75	458	342	PTPRG-AS1	processed_transcript	-0.191934	0.32412	0.529813	-0.350637	0.0890679	0.180996	173.457	150.882	135.608
chr1	74663948	plus	156	YES	YES	FPGT	protein_coding	-0.649853	0.00145932	0.00682521	-0.958095	3.65015e-08	1.7661e-07	469.239	292.533	240.144	46	20	LRRIQ3	protein_coding	-0.76883	0.0540865	0.140812	-0.97443	0.0437055	0.0979739	30.1616	14.5485	14.5692
chr3	8543351	minus	160	YES	YES	LMCD1-AS1	antisense_RNA	0.01059	0.970597	0.986803	-0.0101316	0.972432	0.98578	84.1655	85.1181	83.3301	122	67	LMCD1	protein_coding	-1.05017	2.37496e-19	1.18274e-17	-2.71111	4.42764e-62	1.81148e-60	2696.19	1285.46	405.234
chr14	39572532	plus	169	YES	YES	SEC23A-AS1	lincRNA	-0.0813013	0.839342	NA	0.54255	0.498631	0.6784	3.80002	3.08889	6.29308	658	167	SEC23A	protein_coding	0.325843	0.00139979	0.00658428	0.791855	9.27412e-22	1.0121e-20	6132.42	7709.23	10628.2
chr7	63361255	plus	176	YES	YES	AC092634.3	lincRNA	-0.0525543	0.900749	NA	-1.11154	0.228979	0.390265	3.16522	2.84033	0.727973	14	12	AC092634.5	lincRNA	-0.173705	0.622838	NA	-0.553789	0.550605	0.723728	2.09093	1.10768	0.951283
chr4	36246072	minus	177	YES	YES	ARAP2	protein_coding	0.283854	0.0113921	0.0396475	1.16255	2.59022e-36	5.15763e-35	1235.96	1509.69	2772.22	46	27	AC104078.1	antisense_RNA	0.086781	0.644487	NA	0.360989	0.6057	NA	0	0.655252	0.718735
chr12	102513853	minus	181	YES	YES	NUP37	protein_coding	-0.620943	0.000308983	0.00176513	-0.294798	0.0717742	0.150693	891.498	570.163	725.874	365	53	PARPBP	protein_coding	0.0587269	0.743392	0.864204	-0.523095	0.00162425	0.00484517	451.781	471.696	313.558
chr6	74405744	minus	182	YES	YES	AL590428.1	antisense_RNA	-0.139651	0.753164	0.870551	0.647652	0.283072	0.458785	9.6347	8.12053	16.0422	110	101	CD109	protein_coding	-0.25391	0.142685	0.297268	0.935029	1.27133e-13	8.91917e-13	446.693	371.942	856.568
chr8	86375671	plus	184	YES	no	CA2	protein_coding	-0.753807	1.67956e-05	0.000132615	-0.747023	0.000271086	0.000894451	758.134	440.651	448.958	15	13	CA3-AS1	antisense_RNA	-0.0580105	0.886869	0.943899	-0.980824	0.0911063	0.184432	18.1197	17.1049	8.45499
chr7	90225557	minus	184	YES	YES	AC002456.1	antisense_RNA	-0.0012959	0.994502	NA	-0.13236	0.849875	NA	0.335016	0.308237	0	14	11	CDK14	protein_coding	-0.918334	0.000143568	0.000895475	-1.64319	1.31604e-06	5.55736e-06	183.245	91.5991	60.6592
chr1	76190440	plus	189	YES	YES	ACADM	protein_coding	-0.472437	0.00323343	0.0134844	-0.240713	0.142123	0.267182	396.243	282.449	334.908	20	16	AL357314.1	antisense_RNA	0.247005	0.526921	NA	1.33297	0.124628	0.239821	1.56061	3.12347	6.30536
chr6	106808577	plus	194	YES	no	CRYBG1	protein_coding	-0.281693	0.0180923	0.0581715	-0.408369	0.0106666	0.0277774	3224.15	2642.85	2425.64	64	11	AL356859.1	antisense_RNA	-0.285042	0.269748	NA	-0.0357659	0.969244	0.984043	1.92	0	1.82116
chr5	87564646	minus	197	YES	YES	TMEM161B	protein_coding	0.411095	0.00323168	0.0134796	0.492293	0.000297113	0.000975364	885.629	1185.9	1247.87	66	66	TMEM161B-AS1	antisense_RNA	-0.462108	0.0366486	0.102843	-0.648222	0.00301445	0.00861934	185.658	132.089	117.729
chr4	83295339	plus	201	YES	no	AC124016.1	antisense_RNA	-0.61911	0.167196	0.333327	-0.0603292	0.924231	0.962196	12.4261	5.3753	11.8775	335	70	HNRNPD	protein_coding	0.427023	0.00375606	0.0152804	-0.220249	0.0282483	0.0665829	1239.27	1680.45	1063.36
chr1	90098480	minus	202	YES	no	FLJ27354	antisense_RNA	0.89704	0.0338079	NA	2.3524	0.00510282	0.0140151	0.806107	6.90472	9.03036	15	6	LRRC8C	protein_coding	0.521161	0.0461479	0.124151	3.81371	7.85502e-72	4.14356e-70	62.9327	93.7244	916.464
chr3	64671564	minus	213	YES	YES	ADAMTS9	protein_coding	-0.112048	0.656461	0.807512	-0.597435	0.0457799	0.101997	131.555	121.35	87.0858	43	18	ADAMTS9-AS2	antisense_RNA	-0.468722	0.240818	NA	-0.207353	0.814533	0.900467	4.54995	1.53593	4.06544
chr12	76425378	minus	215	YES	YES	PHLDA1	protein_coding	-0.714662	0.000133191	0.000836863	4.96629	7.01467e-243	6.01838e-240	435.261	258.927	13915.7	43	33	AC011611.4	antisense_RNA	0.341183	0.307911	NA	1.94247	0.0307747	0.0719392	0.622032	3.15317	6.25002
chr2	3605920	minus	244	YES	YES	RNASEH1	protein_coding	0.429465	0.000373241	0.00208976	1.25875	8.63356e-36	1.68012e-34	912.219	1235.27	2188.28	472	229	RNASEH1-AS1	antisense_RNA	0.0666492	0.79775	0.895614	-0.0577052	0.838611	0.915441	83.7115	88.0576	80.4083
chr12	62654185	plus	260	YES	YES	USP15	protein_coding	0.82982	3.41642e-15	1.15498e-13	1.22261	1.23871e-40	2.80982e-39	3102.15	5558.8	7253.7	1558	191	FAM19A2	protein_coding	0.40039	0.296841	0.498763	0.447546	0.356577	0.541734	19.1456	27.6152	26.4083
chr4	17812352	minus	270	YES	YES	DCAF16	protein_coding	-0.22635	0.0331929	0.095141	-0.235221	0.0271898	0.0643899	1997.31	1703.18	1696.18	393	16	NCAPG	protein_coding	-0.492174	0.199834	0.377971	-3.2423	9.19372e-25	1.15649e-23	547.684	349.289	53.5736
chr3	151034439	minus	274	YES	YES	GPR87	protein_coding	-0.8135	7.00056e-05	0.000470318	1.07904	2.21413e-09	1.18078e-08	318.821	175.47	678	23	20	MED12L	protein_coding	0.252223	0.0407748	0.112336	-0.838666	2.54462e-07	1.14977e-06	1168.35	1396.35	651.934
chr13	32605780	minus	274	YES	no	FRY-AS1	antisense_RNA	-0.33513	0.412772	NA	0.296159	0.73513	0.856751	3.54262	1.58349	4.8331	80	8	FRY	protein_coding	-0.283071	0.331905	0.537862	1.08684	0.00135989	0.00409766	78.033	61.6345	171.055
chr7	124570137	plus	281	YES	YES	POT1-AS1	antisense_RNA	-0.44527	0.00964045	0.0343698	0.421291	0.00338284	0.00960006	337.413	244.838	452.459	15	14	POT1	protein_coding	-0.146925	0.320319	0.525451	-0.596301	4.93109e-05	0.000177433	782.667	704.521	515.93
chr2	198364590	minus	287	YES	YES	HSPD1	protein_coding	2.04531	2.56308e-84	2.71089e-81	2.88974	5.56455e-150	1.33052e-147	17424.6	73376.8	130072	911	16	HSPE1	protein_coding	2.03561	3.8907e-68	2.10772e-65	2.71894	7.91532e-120	1.11008e-117	2184.95	9183.1	14494.9
chr1	64059264	minus	288	YES	YES	ITGB3BP	protein_coding	0.177774	0.327683	0.533355	-0.0421518	0.824324	0.906315	206.341	234.803	200.341	12	8	PGM1	protein_coding	-0.100824	0.634594	0.792609	2.17747	2.09428e-36	4.18154e-35	169.277	157.148	776.176
chr7	108210110	minus	292	YES	YES	THAP5	protein_coding	0.349984	0.00136134	0.00642925	0.641539	3.48333e-11	2.10508e-10	2493.79	3190.38	3895.09	2155	141	DNAJB9	protein_coding	0.165635	0.131884	0.281201	1.51073	2.09002e-47	5.90203e-46	1731.54	1946.09	4951.2
chr5	14872099	plus	296	YES	no	AC016575.1	miRNA	NA	NA	NA	NA	NA	NA	0	0	0	20	7	ANKH	protein_coding	0.889236	1.94775e-05	0.000151476	3.00662	1.66889e-64	7.21234e-63	193.762	373.916	1586.73
chr5	110848208	minus	334	YES	YES	STARD4	protein_coding	0.473642	0.0508009	0.134055	2.38195	1.89733e-10	1.08844e-09	328.89	468.206	1841.95	433	167	STARD4-AS1	antisense_RNA	-0.889386	0.0341015	0.0971684	-1.76861	0.00279977	0.0080481	27.4252	10.6244	6.6286
chr3	160822676	plus	337	YES	YES	NMD3	protein_coding	-0.229363	0.0760663	0.185395	-0.79176	1.39105e-13	9.72404e-13	17285.8	14694.2	9966.51	53	31	B3GALNT1	protein_coding	-1.08466	9.45841e-15	3.0624e-13	-0.842368	5.0212e-12	3.20021e-11	2660.76	1230.55	1480.21
chr6	71122893	minus	338	YES	YES	AL365226.1	antisense_RNA	NA	NA	NA	0.196196	0.779045	NA	0	0	0.380572	217	10	FAM135A	protein_coding	0.749255	0.00707483	0.026499	1.37183	1.94058e-06	8.05817e-06	43.7051	78.1866	116.11
chr3	63849826	plus	348	YES	no	ATXN7	protein_coding	0.129183	0.233666	0.421953	0.138335	0.218539	0.376395	3233.84	3541.65	3561.33	148	91	THOC7	protein_coding	-0.403339	0.000524202	0.00281641	-0.269786	0.0119646	0.0307805	10175.3	7656.43	8434.52
chr14	38065485	plus	349	YES	YES	TTC6	protein_coding	-0.265577	0.117554	0.257835	0.88724	3.65625e-09	1.92001e-08	321.54	265.523	597.125	1072	701	FOXA1	protein_coding	-0.0352966	0.794981	0.893905	0.821752	3.1245e-09	1.64789e-08	14404.3	14047.3	25542
chr14	45431101	minus	360	YES	YES	KLHL28	protein_coding	-0.149043	0.227767	0.413952	0.00918707	0.933684	0.967272	2888.79	2599.62	2906.97	168	91	TOGARAM1	protein_coding	0.435439	4.35418e-05	0.000309771	0.109509	0.253338	0.422341	3311.06	4496.64	3572.33
chr2	3522647	minus	384	YES	YES	ADI1	protein_coding	-0.599051	1.2757e-06	1.27864e-05	-0.640461	9.54621e-11	5.59294e-10	5607.46	3671.96	3593	555	47	AC231981.1	antisense_RNA	-0.175197	0.690546	NA	-1.07773	0.210971	0.366694	5.56794	4.10144	1.85173
chr9	4298086	minus	428	YES	YES	GLIS3	protein_coding	1.19662	0.000417854	0.00230755	3.32539	1.0395e-32	1.80173e-31	27.8999	75.2587	287.853	45	28	AL162419.1	miRNA	0.126649	0.501177	NA	0.361164	0.605525	NA	0	0.910951	0.69303
chr3	28390281	minus	439	YES	YES	AZI2	protein_coding	1.28447	1.30687e-26	1.10368e-24	2.37561	7.10816e-106	7.5676e-104	1215.88	3010.95	6344.13	125	97	ZCWPW2	protein_coding	-0.175243	0.692786	0.831712	-0.63841	0.296123	0.475044	16.1348	13.2696	9.49287
chr11	58345511	minus	452	YES	YES	LPXN	protein_coding	0.197439	0.426167	0.630115	0.520172	0.0388782	0.0884369	77.9233	90.3379	112.527	294	176	ZFP91	protein_coding	0.117648	0.251009	0.444078	0.446589	5.68609e-07	2.48493e-06	3134.37	3404.54	4274.58
chr1	185286375	minus	484	YES	YES	IVNS1ABP	protein_coding	-0.205957	0.0572839	0.147363	-0.2735	0.00108368	0.00330879	6804.85	5887.07	5627.34	1171	186	AL078644.1	lincRNA	0.709972	0.0993248	0.227715	1.05053	0.0761313	0.158596	9.28584	20.1241	21.128
chr1	84543919	plus	501	YES	YES	PRKACB	protein_coding	0.367795	0.0116408	0.0403485	1.37773	3.04585e-29	4.60843e-28	434.858	565.295	1135.29	9	8	AL359504.2	lincRNA	-0.00802938	0.979029	NA	0.95452	0.301905	0.481878	0.966534	0.921131	3.38624
chr8	1711972	plus	503	YES	YES	CLN8	protein_coding	1.32886	2.75892e-29	2.72348e-27	1.74443	1.87362e-58	7.03416e-57	884.198	2257.68	2973.78	181	23	AC100810.1	antisense_RNA	-0.307155	0.147942	0.305528	-0.525931	0.0112915	0.0292162	178.199	142.026	122.99
chr2	27273703	plus	561	YES	YES	AGBL5	protein_coding	-0.24783	0.0347409	0.0986473	-0.765236	1.07965e-10	6.30266e-10	1407.92	1182.21	826.632	40	14	AGBL5-AS1	antisense_RNA	0.0061918	0.98641	NA	-0.354446	0.700727	0.832691	1.8954	1.94849	1.08308
chr6	57037596	plus	592	YES	YES	BAG2	protein_coding	0.854317	8.39492e-07	8.70086e-06	2.47245	1.54733e-79	9.76994e-78	262.583	486.382	1470.28	52	23	AL136311.1	antisense_RNA	0.653412	0.0789103	0.191073	1.07151	0.0162763	0.0406469	18.9486	34.267	42.3739

## Sheet: LOST_Bidirectional177 TSS Pairs
chr	pos	strand	divergent_distance	divergent_obsTSS	in_genebody	gene-1	gene_type	log2fc_4HR	pval_4HR	FDR_4HR	log2fc_24HR	pval_24HR	FDR_24HR	expression_UNTR	expression_4HR	expression_24HR	this_startRNA_counts	divergent_startRNA_counts	gene_2	gene_type	log2fc_4HR	pval_4HR	FDR_4HR	log2fc_24HR	pval_24HR	FDR_24HR	expression_UNTR	expression_4HR	expression_24HR
chr17	61904820	plus	32	YES	YES	PSMC5	protein_coding	0.648622	1.70895e-09	2.87992e-08	1.55029	2.94793e-53	9.78319e-52	6922.97	10925.4	20340.4	2213	27	FTSJ3	protein_coding	0.351057	0.0017328	0.00790129	0.43225	2.72345e-05	0.000100986	10171.7	13024.9	13737.9
chr1	153939917	minus	46	YES	YES	SLC39A1	protein_coding	-0.800315	9.71974e-12	2.23715e-10	-0.222341	0.0235117	0.0565306	6042.9	3435.96	5177.37	137	67	CREB3L4	protein_coding	-0.612424	7.11146e-05	0.000477347	-1.81864	1.36579e-32	2.35331e-31	917.898	592.594	258.166
chr5	180237499	minus	65	YES	YES	MGAT1	protein_coding	-0.126882	0.302392	0.505716	0.244238	0.0350863	0.0806797	2533.68	2316.14	3003.37	33	11	AC022413.1	TEC	-1.00835	0.00632001	0.0239627	-0.896403	0.0324006	0.0752155	43.0771	17.6113	22.3181
chr10	119806528	plus	76	YES	YES	CASC2	antisense_RNA	-0.321092	0.356647	0.563445	0.0273429	0.952055	0.976251	38.6294	29.4339	41.0879	29	20	RAB11FIP2	protein_coding	-0.0837718	0.639602	0.796342	0.428444	0.016437	0.0410235	636.634	599.005	858.121
chr2	203776954	plus	82	YES	YES	CARF	protein_coding	-0.907853	2.95307e-06	2.75244e-05	-1.8081	2.56065e-22	2.87849e-21	505.243	260.803	142.296	39	22	WDR12	protein_coding	-0.41081	0.0009397	0.00466615	0.0964612	0.505233	0.683683	1021.44	763.771	1093.36
chr8	49532957	plus	93	YES	YES	AC022915.1	lincRNA	-0.536924	0.220931	NA	-0.418608	0.580274	0.748392	7.46414	2.84415	5.18769	71	17	AC026904.4	lincRNA	-0.104046	0.80154	NA	-0.342124	0.698373	0.831489	3.15781	2.49372	2.20228
chr20	18447418	minus	95	YES	YES	DZANK1	protein_coding	0.0803897	0.7099	0.843229	0.863233	6.35296e-07	2.76435e-06	149.64	158.829	273.716	53	26	POLR3F	protein_coding	1.37914	4.21085e-23	2.87776e-21	2.20784	2.70932e-67	1.25251e-65	802.725	2139.34	3735.73
chr17	73630140	plus	99	YES	YES	SMIM5	protein_coding	-1.74581	3.88109e-27	3.3673e-25	-2.89672	2.52062e-51	7.89785e-50	559.838	159.922	74.1171	21	7	RECQL5	protein_coding	-0.522099	2.01229e-05	0.000156058	-0.528665	2.38858e-06	9.83586e-06	2219.74	1534.53	1536.45
chr14	105767335	minus	114	YES	YES	BRF1	protein_coding	0.161	0.194432	0.370277	-0.0848817	0.50362	0.682165	3281.83	3677.28	3093.78	333	19	PACS2	protein_coding	-0.240681	0.0881464	0.207976	-0.403757	0.000182161	0.000613817	5333.88	4494.9	4028.12
chr15	82555034	minus	125	YES	YES	EFL1	protein_coding	0.551059	0.000156528	0.000968157	1.48695	5.18938e-26	6.85595e-25	2374.71	3515.94	6694.57	375	24	SAXO2	protein_coding	-0.434069	0.32997	0.535742	0.133514	0.829931	0.909977	10.4308	6.07279	11.5159
chr13	44453659	minus	127	YES	YES	CCDC122	protein_coding	0.0805752	0.579945	0.755094	0.806067	4.4024e-11	2.64026e-10	587.27	622.229	1028.63	709	48	LACC1	protein_coding	0.94123	4.58389e-10	8.25063e-09	0.712035	7.81071e-09	3.9917e-08	490.608	961.643	805.442
chr17	4900817	minus	131	YES	YES	INCA1	protein_coding	-0.28698	0.365529	0.572431	-0.453765	0.234126	0.396874	61.2496	48.5108	44.0865	79	34	KIF1C	protein_coding	0.209844	0.0357178	0.100804	0.227099	0.0069424	0.0186668	9271.64	10743	10855.9
chr3	185000645	minus	141	YES	no	EHHADH	protein_coding	-0.422393	0.0145203	0.0483525	-0.238366	0.170386	0.309659	376.796	278.079	318.619	872	88	MAP3K13	protein_coding	-0.481548	0.000269715	0.00156659	-0.0805384	0.509589	0.687447	1164.8	828.17	1101.35
chr15	81293123	minus	141	YES	no	AC068870.2	lincRNA	-0.519111	0.105408	0.237977	-0.855276	0.0113144	0.0292705	65.3469	42.7399	35.4023	139	55	TLNRD1	protein_coding	-0.308185	0.0472053	0.126334	0.604592	4.34682e-05	0.000157458	1644.07	1318.69	2506.78
chr18	19284735	minus	142	YES	YES	ABHD3	protein_coding	1.81264	1.79194e-45	4.18955e-43	3.11041	6.75575e-156	1.82474e-153	504.853	1822.15	4400.41	2132	30	MIB1	protein_coding	-0.139554	0.263538	0.459851	-0.188428	0.032436	0.0752796	8740.61	7919.52	7667.88
chr12	8234873	plus	146	YES	YES	NECAP1	protein_coding	0.340853	0.00224241	0.009847	1.21541	9.19452e-29	1.36634e-27	1554.94	1977.11	3622.22	1099	567	AC006511.3	TEC	0.367723	0.38221	0.590011	0.873501	0.114157	0.22306	10.9628	16.0013	21.4963
chr5	72112522	plus	147	YES	YES	TNPO1	protein_coding	0.600166	9.79142e-10	1.70303e-08	1.25285	9.42022e-44	2.3669e-42	10326.5	15733.8	24660.7	443	364	AC035140.1	antisense_RNA	0.0937005	0.764326	NA	-0.145096	0.869399	NA	0.982352	1.55096	0.727933
chr19	11546456	plus	149	YES	YES	PRKCSH	protein_coding	0.0433995	0.68174	0.824312	0.284009	0.00236214	0.00687069	9381	9671.21	11427.7	84	3	CCDC151	protein_coding	0.131089	0.750857	0.869197	0.640485	0.204393	0.357755	14.0794	15.9998	22.5924
chr11	66313479	minus	149	YES	YES	ZDHHC24	protein_coding	-0.53351	0.00013327	0.000836955	-0.998856	3.66403e-15	2.80828e-14	2303.77	1576.44	1148.98	305	13	ACTN3	protein_coding	0.290763	0.480284	NA	-0.0242398	0.979029	0.988745	1.87199	3.71713	1.81852
chr20	62258235	plus	153	YES	no	MHENCR	antisense_RNA	-1.09794	2.29743e-05	0.000175535	-2.16056	1.42772e-12	9.43117e-12	115.767	50.1353	24.779	476	51	GMEB2	protein_coding	0.203939	0.189593	0.364403	0.601805	2.81445e-05	0.000104188	1771.96	2050	2695.89
chr3	186285090	minus	153	YES	YES	TBCCD1	protein_coding	-0.104764	0.459739	0.658281	0.261782	0.0455538	0.101555	523.717	486.179	628.448	64	47	DNAJB11	protein_coding	0.236336	0.0333155	0.0954308	1.37145	1.31594e-39	2.90592e-38	2059.19	2432.06	5344.24
chr1	151138620	plus	155	YES	YES	SCNM1	protein_coding	0.414263	0.000338969	0.00191866	0.874443	1.60941e-16	1.33262e-15	1856.15	2485.83	3409.9	408	18	LYSMD1	protein_coding	-0.154808	0.284333	0.484192	0.788751	2.78853e-10	1.58104e-09	415.302	371.934	719.525
chr15	75932565	minus	166	YES	YES	IMP3	protein_coding	-0.715603	1.24175e-11	2.80861e-10	-0.421823	0.0001333	0.00045618	2875.94	1738.9	2144.75	443	72	AC105020.6	antisense_RNA	-0.623265	0.0537783	0.140163	-0.950407	0.0172023	0.0427581	51.7936	31.1081	25.9025
chr9	131709830	minus	166	YES	YES	DOLK	protein_coding	-0.489602	0.000180079	0.00109711	0.0966317	0.452387	0.636998	897.911	634.677	960.544	354	35	NUP188	protein_coding	0.0526766	0.606864	0.77449	0.522352	1.60042e-08	7.98595e-08	3330.89	3456.29	4788.41
chr19	41870051	minus	166	YES	YES	B9D2	protein_coding	-0.612186	0.00343754	0.0141996	-0.983385	2.88883e-06	1.18125e-05	230.415	147.096	115.653	221	46	TMEM91	protein_coding	-0.440535	0.114269	0.252358	-0.979762	0.00255194	0.00738224	74.8528	53.1968	37.1678
chr8	146228281	minus	166	YES	no	ZNF252P	transcribed_unitary_pseudogene	-0.221152	0.0653306	0.164035	-0.126454	0.264039	0.435945	3354.53	2869.6	3072.11	129	49	ZNF252P-AS1	antisense_RNA	-0.0696595	0.814412	0.904581	-0.063629	0.844555	0.919239	51.689	48.8509	49.3214
chr1	112282025	minus	167	YES	YES	FAM212B	protein_coding	1.02129	3.14377e-13	8.62053e-12	-0.0343625	0.855285	0.92529	317.568	656.352	310.869	34	14	FAM212B-AS1	antisense_RNA	0.0394479	0.928514	0.964153	-0.414541	0.574791	0.743624	9.88607	10.1728	7.53124
chr12	56615716	minus	169	YES	YES	RNF41	protein_coding	0.405706	8.87748e-05	0.000581989	0.558154	2.07354e-09	1.10742e-08	2444.01	3249.95	3602.1	263	115	NABP2	protein_coding	-0.276128	0.0475029	0.126981	-1.02654	5.13743e-13	3.4844e-12	1018.95	837.266	497.829
chr20	1099280	plus	170	YES	YES	PSMF1	protein_coding	0.179536	0.141094	0.294922	0.791624	5.79233e-11	3.44481e-10	3088.83	3507.48	5360.76	463	166	AL031665.2	antisense_RNA	0.263841	0.484885	NA	-0.294292	0.74271	NA	1.28389	2.90084	0.730004
chr16	23652789	plus	171	YES	YES	DCTN5	protein_coding	0.23088	0.056144	0.144968	0.960594	1.38517e-15	1.08562e-14	5706.47	6716.8	11136.8	589	136	PALB2	protein_coding	0.0665693	0.609374	0.776212	-0.0361315	0.770032	0.87941	946.151	991.691	922.277
chr9	127624236	minus	173	YES	YES	RPL35	protein_coding	0.0806483	0.427957	0.631825	-0.0628954	0.503096	0.681767	23713.6	25095.3	22699.4	268	84	ARPC5L	protein_coding	0.0276551	0.826308	0.911717	0.902014	1.82988e-15	1.42611e-14	1161.85	1184.87	2176.79
chr12	118573929	plus	176	YES	YES	PEBP1	protein_coding	-0.533325	2.74319e-05	0.000205286	-1.07925	1.92975e-26	2.60856e-25	14361.2	9846.76	6782.09	1427	50	VSIG10	protein_coding	-0.890558	9.36401e-17	3.74072e-15	-1.11335	4.25352e-22	4.72683e-21	3742.65	2000.59	1724.18
chr15	49913245	plus	177	YES	YES	DTWD1	protein_coding	0.286095	0.0123521	0.0423709	-0.0231398	0.837854	0.914915	1065.15	1303.08	1047.84	382	35	FAM227B	protein_coding	-0.404701	0.0487593	0.129669	-1.16944	9.98923e-06	3.87031e-05	190.477	141.493	83.5976
chr5	36151985	minus	184	YES	YES	LMBRD2	protein_coding	0.234726	0.118957	0.260013	1.38781	6.33803e-38	1.33492e-36	1936.02	2290.28	5084.51	99	67	SKP2	protein_coding	-1.15863	2.91938e-10	5.49977e-09	-1.19058	1.42772e-11	8.84997e-11	382.958	165.673	166.834
chr12	56360614	plus	184	YES	YES	CDK2	protein_coding	-0.720467	2.15485e-05	0.000166243	-2.32704	4.43207e-67	2.04246e-65	2413.43	1437.89	477.13	28	19	PMEL	protein_coding	-0.527099	0.0115125	0.0399976	-3.36398	1.07361e-18	1.00251e-17	215.632	146.314	19.7601
chr17	4710462	plus	184	YES	YES	PLD2	protein_coding	0.299805	0.0157664	0.0518566	-0.177467	0.162035	0.297521	960.519	1187.18	848.815	384	12	AC233723.1	protein_coding	-0.256004	0.492306	0.684996	-1.82143	0.00231589	0.00675027	28.8232	22.6702	6.84394
chr1	43824652	plus	185	YES	YES	CDC20	protein_coding	-1.07557	6.17115e-06	5.32507e-05	-3.21563	2.46324e-30	3.87569e-29	684.883	305.798	70.1846	679	48	AL139289.2	antisense_RNA	-0.237019	0.564854	0.74343	-1.08628	0.0701067	0.147713	17.1771	13.5977	7.30213
chr1	146644326	plus	186	YES	no	AC242426.3	antisense_RNA	-0.63858	0.000158235	0.000977353	0.124607	0.405064	0.592287	302.495	191.029	329.939	488	33	PRKAB2	protein_coding	0.401099	0.000432084	0.00237785	1.43169	1.98671e-43	4.94068e-42	1799.17	2387.37	4869.53
chr14	103995374	minus	187	YES	YES	AL133367.1	antisense_RNA	-0.888386	1.6353e-09	2.76421e-08	-2.41151	2.92218e-45	7.7143e-44	549.376	291.656	101.808	497	261	TRMT61A	protein_coding	0.581983	0.00163677	0.00752873	0.884713	3.11834e-06	1.27082e-05	998.747	1523.04	1856.11
chr19	32896487	minus	188	YES	no	AC007773.1	antisense_RNA	0.954248	0.00204915	0.00911552	-1.85567	0.0029238	0.00837655	53.2554	113.707	14.0039	1324	58	DPY19L3	protein_coding	-0.00430543	0.969139	0.986189	0.429026	2.13251e-05	7.98248e-05	2210.1	2202.84	2977.5
chr6	43484827	plus	188	YES	YES	POLR1C	protein_coding	-0.0511353	0.693629	0.832273	0.467904	1.15902e-05	4.46451e-05	1157.74	1116.42	1602.94	623	56	YIPF3	protein_coding	-0.0757325	0.440354	0.643121	-0.203349	0.0385118	0.0877062	4807.27	4558.3	4173.76
chr10	17272511	minus	193	YES	no	VIM-AS1	antisense_RNA	-0.998343	0.0168497	0.0547387	-2.65737	0.000128881	0.000441888	23.7896	8.59525	2.53629	27	16	VIM	protein_coding	-0.578487	0.127824	0.274734	-1.75669	0.000592837	0.00187343	45.4833	27.058	12.1475
chr9	130477905	minus	194	YES	YES	PTRH1	protein_coding	-0.0955954	0.627837	0.788426	0.843402	4.65044e-05	0.000167997	276.508	257.432	499.527	62	27	TTC16	protein_coding	-0.0579478	0.863744	0.93179	-0.188074	0.638759	0.791835	33.2711	31.6671	28.9052
chr1	37940181	plus	194	YES	YES	ZC3H12A	protein_coding	0.654744	8.00905e-06	6.76641e-05	1.40145	1.12972e-25	1.47515e-24	849.899	1354.76	2255.73	667	47	LINC01137	antisense_RNA	-0.443045	0.0308411	0.0898022	0.145154	0.457873	0.642012	198.502	143.376	219.476
chr17	3539574	minus	199	YES	YES	AC027796.3	protein_coding	0.373899	0.323246	0.528847	-0.277422	0.560122	0.731679	52.9419	74.1089	43.0671	348	101	CTNS	protein_coding	0.205335	0.136461	0.288169	0.322565	0.00226814	0.00662103	931.659	1078.12	1166.03
chr6	27806347	plus	200	YES	YES	HIST1H2BN	protein_coding	-0.27565	0.055062	0.142772	-0.898258	4.19957e-10	2.35226e-09	858.904	706.287	459.104	571	240	HIST1H2AK	protein_coding	-0.218925	0.574022	0.750947	-1.81245	0.0507492	0.111796	66.5265	36.1535	4.51801
chr19	55851254	plus	204	YES	YES	KMT5C	protein_coding	-0.659818	0.00019473	0.00117595	-0.905078	5.74633e-10	3.18863e-09	653.448	406.44	348.705	1054	17	AC020922.4	lincRNA	0.0829392	0.838023	NA	-0.557422	0.547576	0.72107	3.06148	3.75695	1.45748
chr9	131644440	plus	204	YES	YES	LRRC8A	protein_coding	0.227127	0.059438	0.151867	1.00067	1.58726e-18	1.46804e-17	2876.72	3376.88	5771.62	150	16	KYAT1	protein_coding	-0.25677	0.394979	0.602358	-0.634345	0.0816413	0.16813	69.0376	56.2041	43.9668
chr17	45726998	minus	206	YES	no	AC025682.1	antisense_RNA	0.0694947	0.865654	0.932717	0.109093	0.849248	0.92163	15.2446	16.5054	16.9291	40	23	KPNB1	protein_coding	0.209329	0.0436232	0.118704	0.830481	2.23979e-24	2.77439e-23	20996.8	24324	37379.4
chr16	72698869	minus	209	YES	YES	LINC01572	lincRNA	-0.112336	0.677491	0.82158	-0.937445	0.00512606	0.0140776	80.5244	73.9364	41.3809	127	46	AC004943.2	antisense_RNA	-0.510027	0.0105488	0.0371433	-1.09717	7.12343e-07	3.0858e-06	202.121	139.235	93.3102
chr10	102106867	plus	212	YES	no	SCD	protein_coding	0.532237	0.00214552	0.00947964	0.404808	0.012726	0.0325213	25754.9	37806	34171.6	268	192	AL139819.1	pseudogene	0.254494	0.568913	0.746684	-0.101407	0.883328	0.940991	8.51665	11.4298	7.74522
chr8	143484668	plus	214	YES	no	AC134682.1	antisense_RNA	-0.354716	0.372044	0.579893	-0.638249	0.176677	0.319183	27.2032	19.4057	16.9093	95	17	TSNARE1	protein_coding	0.0547558	0.777596	0.884024	-0.353221	0.0484753	0.107363	359.67	374.682	280.992
chr14	23398604	minus	214	YES	YES	PRMT5	protein_coding	0.381669	0.000305074	0.00174549	1.167	4.29681e-27	5.96868e-26	3250.85	4250.98	7319.13	158	94	AL132780.1	miRNA	0.0832485	0.844265	0.922102	1.76922	0.00614981	0.0166896	12.1726	13.2753	58.9486
chr10	5855397	minus	214	YES	YES	GDI2	protein_coding	0.224071	0.0307858	0.0896647	0.237505	0.00487918	0.0134579	17602.1	20603.8	20759.2	3201	79	AL596094.1	lincRNA	-0.274228	0.521944	0.710153	0.321248	0.543988	0.717878	14.1087	10.5099	18.0117
chr17	1733082	minus	217	YES	YES	SMYD4	protein_coding	-0.0695742	0.600509	0.76991	-0.635405	9.30956e-07	3.98429e-06	821.966	782.299	528.03	425	71	RPA1	protein_coding	-0.330106	0.00399933	0.0161361	-0.86496	7.96684e-13	5.34378e-12	1680.02	1331.09	920.887
chr16	22386157	plus	217	YES	no	AC092338.2	antisense_RNA	0.152797	0.716571	0.847268	0.0172047	0.977273	0.987966	13.172	15.4244	13.2912	69	62	CDR2	protein_coding	0.779265	5.14952e-08	6.7004e-07	0.729559	1.64493e-08	8.19544e-08	703.879	1225.18	1169.49
chr6	33422444	plus	218	YES	YES	ZBTB9	protein_coding	-1.18749	3.11615e-16	1.18922e-14	-1.81026	4.57444e-37	9.35772e-36	1568.78	673.51	444.369	213	77	AL662799.1	antisense_RNA	-0.00522461	0.988226	NA	-0.453695	0.618102	NA	1.62358	1.58825	0.727658
chr12	121837921	plus	221	YES	YES	RNF34	protein_coding	-0.0535021	0.648972	0.802981	0.16938	0.113175	0.221677	2070.61	1994.17	2329.6	285	86	ANAPC5	protein_coding	-0.139125	0.22185	0.406224	-0.317517	0.00108591	0.00331488	6781.54	6148.47	5438.76
chr2	203241063	plus	223	YES	no	BMPR2	protein_coding	0.104957	0.408149	0.613521	-0.94386	2.97949e-15	2.29266e-14	4208.24	4533.15	2181.64	239	115	AC064836.3	lincRNA	-0.536609	0.0678939	0.169266	-1.61914	2.11283e-05	7.91288e-05	69.8513	45.6322	21.5316
chr11	66234157	minus	225	YES	YES	MRPL11	protein_coding	-0.300444	0.0228493	0.070438	0.211487	0.105645	0.209146	1988.18	1606.73	2303.84	88	47	PELI3	protein_coding	1.32983	2.96485e-22	1.88689e-20	2.08517	2.57216e-67	1.19288e-65	568.153	1460.33	2425.2
chr3	45730650	minus	226	YES	no	LIMD1-AS1	antisense_RNA	0.604742	0.00317327	0.0132783	1.26346	7.9516e-10	4.36418e-09	138.282	215.621	335.713	101	48	SACM1L	protein_coding	0.27437	0.0803108	0.193364	0.383998	0.00746542	0.0199701	709.615	863.503	926.54
chr19	39421591	plus	227	YES	YES	MRPS12	protein_coding	-0.235494	0.15631	0.317822	0.433491	0.0065432	0.0176651	1350.33	1139.72	1827.41	354	106	SARS2	protein_coding	0.00948987	0.938249	0.969682	0.607756	2.72891e-09	1.445e-08	965.992	972.502	1473.91
chr11	66036110	plus	228	YES	YES	RAB1B	protein_coding	-0.593467	1.55398e-07	1.85866e-06	-0.683285	3.74965e-12	2.41726e-11	7270.69	4786.16	4521.98	405	62	AP001107.7	antisense_RNA	-0.13587	0.744912	NA	0.158352	0.849184	0.921595	3.48796	2.59221	4.0482
chr1	228645574	minus	230	YES	no	HIST3H2A	protein_coding	-0.2644	0.0865521	0.20521	-2.92873	7.74111e-71	3.96168e-69	1739.63	1439.89	224.814	1534	402	HIST3H2BB	protein_coding	-0.0336196	0.839208	0.91975	-1.62436	2.30055e-14	1.68744e-13	429.129	418.606	137.095
chr12	110906062	minus	231	YES	YES	GPN3	protein_coding	-0.155731	0.405737	0.611801	0.0934387	0.596736	0.761212	549.833	490.782	586.434	128	30	FAM216A	protein_coding	-0.537915	0.00858236	0.0310612	-0.203974	0.388053	0.575578	184.902	124.783	160.823
chr6	26217149	plus	233	YES	no	HIST1H2AE	protein_coding	0.0178976	0.896404	0.948861	-2.39266	1.86308e-36	3.73013e-35	1608.03	1628.5	300.989	2853	264	HIST1H2BG	protein_coding	-0.24758	0.0972036	0.223869	-2.12034	6.26822e-26	8.27002e-25	2467.03	2067.59	557.566
chr1	3773789	minus	235	YES	no	CEP104	protein_coding	0.387727	0.00367958	0.0150124	1.19206	1.21121e-19	1.1797e-18	1599.99	2105.32	3669.48	62	8	DFFB	protein_coding	0.505243	0.000828723	0.00417198	-0.192787	0.226581	0.387158	297.249	426.468	259.805
chr1	149858468	plus	236	YES	no	HIST2H2AC	protein_coding	0.13687	0.358357	0.565123	-0.239244	0.235424	0.398581	3161.91	3485.83	2673.33	42012	5666	HIST2H2BE	protein_coding	-0.293236	0.00596114	0.0227927	-1.31834	6.96908e-21	7.26054e-20	6229.66	5068.56	2484.98
chr6	27775951	plus	238	YES	no	HIST1H2AI	protein_coding	-0.351807	0.0244231	0.0743098	-2.6081	1.41167e-10	8.17548e-10	1735.2	1348.79	258.485	1533	12	HIST1H2BL	protein_coding	-0.230643	0.140435	0.294124	-3.42443	9.52434e-43	2.29615e-41	1061.26	899.639	94.6656
chr19	46366405	minus	238	YES	YES	SYMPK	protein_coding	0.0387143	0.734506	0.859135	0.352359	0.000782723	0.00243394	2116.83	2175.28	2704.33	410	305	FOXA3	protein_coding	0.325428	0.454504	NA	1.6965	0.0182502	0.0451549	2.81443	5.52179	11.9299
chr6	27860963	minus	240	YES	no	HIST1H3J	protein_coding	-0.73056	0.00035454	0.0019941	-2.83904	2.56352e-07	1.15741e-06	583.304	341.251	65.8092	5361	1743	HIST1H2BO	protein_coding	0.338212	0.0388971	0.108002	-2.94376	1.06493e-09	5.79463e-09	822.245	1047.96	90.9785
chr1	145470374	minus	243	YES	YES	POLR3GL	protein_coding	-0.802571	9.4974e-08	1.17716e-06	-1.73535	8.64971e-25	1.08947e-23	632.623	356.893	187.74	421	349	ANKRD34A	protein_coding	-0.568785	0.0590539	0.151077	-0.916147	0.0104673	0.0273042	59.1751	37.5263	30.7392
chr11	62599523	minus	244	YES	YES	STX5	protein_coding	0.308232	0.00810479	0.0296811	0.747287	4.3622e-12	2.79424e-11	1733.16	2153.97	2914.55	734	155	AP001160.1	antisense_RNA	0.476543	0.153846	0.31417	0.47425	0.226182	0.386659	27.4595	40.841	38.7402
chr1	150208714	plus	244	YES	no	RNU2-17P	snRNA	-0.00568981	0.979392	NA	-0.296683	0.671374	NA	0.665967	0.620237	0	229	104	ANP32E	protein_coding	0.969417	3.83145e-12	9.30059e-11	2.28092	1.4011e-71	7.32464e-70	1682.33	3348.92	8232.49
chr3	13521810	plus	244	YES	YES	HDAC11	protein_coding	-0.318349	0.0533034	0.139232	-0.651314	3.58481e-05	0.000131076	1320.19	1050.26	837.175	52	49	HDAC11-AS1	antisense_RNA	-0.28889	0.498861	0.690591	-0.47985	0.432498	0.618754	25.3568	18.6244	17.3489
chr6	27782800	plus	245	YES	no	HIST1H2BM	protein_coding	0.132166	0.474477	0.670453	-3.27081	2.0016e-35	3.8439e-34	552.547	608.118	54.661	219	194	HIST1H2AJ	protein_coding	-0.374917	0.0119297	0.0411637	-2.47819	6.8154e-11	4.03025e-10	1444.96	1105.52	239.717
chr19	16770943	minus	246	YES	YES	SMIM7	protein_coding	0.0130923	0.899945	0.950261	0.624765	1.80309e-11	1.1099e-10	3025.9	3053.91	4671.13	789	23	TMEM38A	protein_coding	-0.349301	0.023769	0.0726981	-1.30249	1.71243e-14	1.26656e-13	377.418	294.043	152.098
chr6	26124400	plus	246	YES	YES	HIST1H2AC	protein_coding	-0.785848	2.48153e-12	6.15834e-11	-2.09773	7.34252e-101	7.11591e-99	4573.05	2629.23	1064.08	17082	704	HIST1H2BC	protein_coding	-0.13747	0.239747	0.429785	-1.88034	5.59571e-43	1.36482e-41	2799.64	2540.83	754.998
chr12	117176121	plus	247	YES	YES	RNFT2	protein_coding	-0.229651	0.167264	0.333401	-0.349593	0.0288926	0.0679479	361.492	306.451	283.451	360	166	C12orf49	protein_coding	0.0522932	0.652534	0.80537	0.48162	2.47064e-08	1.21413e-07	6675.99	6927.24	9328.02
chr6	27100574	minus	248	YES	no	HIST1H2BJ	protein_coding	1.10629	7.68262e-13	2.02418e-11	-1.76423	4.30299e-13	2.92935e-12	851.112	1877.34	245.387	5454	1956	HIST1H2AG	protein_coding	-0.299814	0.0285036	0.0844463	-2.37815	1.83366e-11	1.12823e-10	2992.79	2418.72	539.611
chr1	151319725	minus	250	YES	YES	RFX5	protein_coding	-0.72057	6.40122e-11	1.3413e-09	-1.85979	3.16182e-55	1.09411e-53	5030.01	3028.83	1378.2	467	87	AL391069.3	antisense_RNA	-0.408197	0.249756	0.442641	-2.28324	1.83062e-05	6.9083e-05	35.5507	25.0317	6.18951
chr6	27114634	minus	251	YES	no	HIST1H2BK	protein_coding	-0.122088	0.298537	0.500741	-0.95619	2.47956e-12	1.61562e-11	2575.47	2362.82	1322.8	17033	5276	MIR3143	miRNA	0.840006	0.0578853	NA	-0.527046	0.569986	0.739309	2.16802	9.63853	1.04843
chr14	93673626	plus	259	YES	YES	UBR7	protein_coding	-0.528915	4.73499e-05	0.000334081	-0.646385	4.506e-10	2.51858e-09	3357.56	2308.72	2142.36	99	65	GON7	protein_coding	-0.400579	0.00556933	0.0215074	-0.13969	0.294308	0.473069	686.573	516.186	622.818
chr11	71159416	minus	259	YES	YES	DHCR7	protein_coding	-0.238934	0.04606	0.12396	0.169652	0.187876	0.33477	6091.81	5146.02	6856.46	125	14	AP002387.1	antisense_RNA	-0.764823	0.00568737	0.0219081	-2.02452	2.75081e-09	1.45606e-08	89.2175	49.3126	20.7899
chr16	30773381	minus	262	YES	YES	CCDC189	protein_coding	0.285453	0.176473	0.346564	1.67198	6.8032e-18	6.05418e-17	150.268	184.873	483.355	492	291	RNF40	protein_coding	0.146203	0.210314	0.39152	0.508427	3.45725e-06	1.40208e-05	6004.9	6656.67	8552.04
chr15	80216330	plus	272	YES	YES	C15ORF37	protein_coding	-0.359283	0.172752	0.34143	0.970392	0.000306144	0.00100332	128.915	97.7933	256.218	2604	324	ST20	protein_coding	-0.302462	0.0756567	0.184721	-0.12163	0.43845	0.624086	314.446	252.72	288.676
chr19	39881746	minus	273	YES	YES	PAF1	protein_coding	-0.380193	0.000477534	0.002599	-0.131408	0.216395	0.373496	2366.88	1811.24	2160.54	458	101	MED29	protein_coding	-0.183307	0.190577	0.36563	-0.00992632	0.929825	0.965584	2260.69	1984.28	2244.32
chr1	207226593	plus	273	YES	YES	PFKFB2	protein_coding	0.104745	0.371326	0.579342	1.06259	3.73401e-24	4.58244e-23	1014.37	1091.72	2123.11	830	34	YOD1	protein_coding	0.42727	0.2847	0.484706	2.20061	3.62432e-08	1.75419e-07	15.3457	23.096	76.6604
chr20	306187	plus	274	YES	no	SOX12	protein_coding	-1.35595	1.16969e-19	5.95869e-18	-1.58973	3.0128e-30	4.72e-29	1236.51	469.746	408.283	82	76	NRSN2-AS1	antisense_RNA	-0.50643	0.0126837	0.0432746	-0.822748	6.76204e-05	0.000239533	219.032	151.134	122.884
chr11	67798175	plus	274	YES	YES	NDUFS8	protein_coding	-0.413724	0.00040883	0.00226391	0.317103	0.00312163	0.00890397	2272.77	1697.05	2833.98	152	38	AC004923.4	antisense_RNA	-0.425342	0.340303	NA	-0.173601	0.821371	0.904504	6.72774	3.45732	5.73011
chr7	1199768	minus	276	YES	YES	ZFAND2A	protein_coding	3.44031	4.96036e-212	3.67248e-208	4.35761	0	0	738.433	8321.74	15303.7	381	70	AC091729.3	antisense_RNA	-0.0570146	0.772639	0.8818	-0.55611	0.00762252	0.0203511	174.028	167.069	117.73
chr5	74807716	plus	278	YES	YES	POLK	protein_coding	0.600904	2.28011e-05	0.000174453	1.15322	9.44463e-18	8.34877e-17	540.131	827.94	1206.08	628	302	COL4A3BP	protein_coding	-0.155273	0.185517	0.358743	-0.0343594	0.755456	0.870464	2256.98	2022.87	2204.15
chr1	111992103	plus	283	YES	YES	ATP5F1	protein_coding	-0.218403	0.0679317	0.169315	0.00881986	0.927401	0.963981	5676.91	4866.17	5711.84	384	136	WDR77	protein_coding	-0.380942	0.00653407	0.0246733	0.647128	3.76786e-09	1.97577e-08	1021.35	779.087	1602.07
chr17	4843341	minus	284	YES	YES	SLC25A11	protein_coding	-0.519628	2.04796e-05	0.000158713	-0.651107	7.68203e-10	4.22418e-09	2468.77	1710.03	1569.91	176	85	RNF167	protein_coding	-0.179795	0.112636	0.249725	0.122718	0.247643	0.41479	2124.9	1872.15	2314.09
chr11	67121017	minus	289	YES	YES	POLD4	protein_coding	-0.760551	1.97151e-09	3.29986e-08	-0.524377	7.49911e-06	2.94423e-05	4238.54	2474.4	2942.37	184	42	AP003419.3	lincRNA	0.512441	0.207325	0.387486	0.145684	0.794112	0.891366	13.8133	22.7116	15.429
chr19	44617631	plus	289	YES	YES	ZNF225	protein_coding	0.0722701	0.703947	0.839528	-0.125802	0.517508	0.694344	200.692	211.598	184.289	55	14	AC021092.1	antisense_RNA	-0.0717935	0.799863	0.896943	-0.30017	0.344249	0.52878	81.195	76.4087	65.1965
chr2	27593484	plus	290	YES	YES	SNX17	protein_coding	-0.51581	3.11277e-05	0.000229541	0.0515317	0.626087	0.782702	3945.8	2740.04	4089.5	489	184	EIF2B4	protein_coding	0.11063	0.425816	0.629893	0.271465	0.0621621	0.133255	1078.46	1166.65	1303.61
chr2	68694694	plus	305	YES	YES	APLF	protein_coding	-0.171666	0.701693	0.838137	0.59264	0.334582	0.518905	8.23031	6.43345	13.31	10	9	FBXO48	protein_coding	-0.250415	0.304168	0.50778	-0.393334	0.148834	0.277493	100.841	83.4265	76.2436
chr10	101190388	minus	305	YES	no	GOT1	protein_coding	0.445749	0.000284269	0.00164168	2.43228	1.49078e-132	2.68441e-130	1164.49	1595.68	6316.78	467	25	AL391684.1	lincRNA	-0.548801	0.212763	0.394563	-0.854524	0.182521	0.327496	13.6555	7.18883	6.84687
chr16	577404	minus	308	YES	YES	Z98882.1	lincRNA	-0.547649	0.0262011	0.0788661	-0.25022	0.30717	0.488068	174.029	114.997	145.655	232	59	CAPN15	protein_coding	-0.0762951	0.81287	0.903682	0.466694	0.189004	0.336243	1428.63	1342.08	1999.7
chr8	42010591	plus	308	YES	YES	AP3M2	protein_coding	-0.156367	0.403908	0.610451	0.158759	0.354094	0.538852	462.362	412.834	516.177	60	9	AC103724.3	antisense_RNA	-0.0565261	0.893597	NA	0.223191	0.791136	0.889823	3.20336	2.85432	3.96895
chr17	79212855	minus	309	YES	YES	TEPSIN	protein_coding	0.0977674	0.508605	0.699135	0.18957	0.183912	0.329283	752.005	805.656	857.903	890	347	NDUFAF8	protein_coding	0.088164	0.502903	0.694262	0.265408	0.0276074	0.0652251	698.697	743.693	840.284
chr6	10748038	plus	310	YES	YES	TMEM14B	protein_coding	-0.690095	4.35138e-11	9.29313e-10	-0.170699	0.059944	0.128983	2681.58	1650.88	2381.56	214	6	AL024498.1	lincRNA	-0.0907324	0.830996	0.914657	-1.18807	0.0729548	0.152874	13.8607	12.4835	5.14059
chr16	1662051	minus	311	YES	YES	IFT140	protein_coding	-0.724319	3.1918e-06	2.95634e-05	-1.62647	5.29202e-32	8.94919e-31	1534.13	914.122	494.93	89	23	CRAMP1	protein_coding	0.246839	0.0381532	0.106313	0.0871441	0.447188	0.632358	1874.81	2231.72	1992.68
chr17	17942482	minus	313	YES	YES	ATPAF2	protein_coding	0.208075	0.149151	0.307652	1.24233	3.1197e-19	2.98964e-18	635.516	736.06	1508.87	1173	40	GID4	protein_coding	-0.192499	0.199059	0.376857	-0.0278975	0.873557	0.935688	672.214	585.915	661.192
chr19	40854290	minus	317	YES	YES	C19orf47	protein_coding	0.603511	0.00012042	0.000764624	1.36217	8.83718e-23	1.01933e-21	308.111	474.134	796.21	80	26	PLD3	protein_coding	-0.316619	0.00847279	0.0307513	-0.560922	1.23625e-08	6.222e-08	2623.54	2097.64	1776.46
chr3	194489834	minus	318	YES	no	LINC01972	lincRNA	0.330757	0.451262	NA	0.595863	0.463803	0.647628	4.77483	8.54092	8.3355	9	7	LINC01968	lincRNA	0.75947	0.0707564	NA	-0.850873	0.316499	NA	1.64679	8.62361	0.108531
chr19	11485909	plus	321	YES	YES	SWSAP1	protein_coding	-0.746949	3.09554e-05	0.000228498	-0.725338	0.000110301	0.000381184	271.417	158.016	163.145	93	38	AC024575.1	antisense_RNA	0.147551	0.677533	0.82158	-0.150048	0.730893	0.853415	31.6606	35.8409	28.3088
chr11	65769628	minus	324	YES	YES	EIF1AD	protein_coding	0.693226	3.88893e-09	6.16613e-08	1.28472	1.49907e-38	3.22251e-37	1483.01	2418.48	3621.96	485	313	BANF1	protein_coding	-0.166712	0.143219	0.298045	0.0768567	0.409866	0.597451	2411.5	2144.19	2543.9
chr2	208394825	plus	328	YES	YES	CREB1	protein_coding	0.494095	8.64062e-05	0.000568306	0.185512	0.0554102	0.120526	2993.12	4246.24	3404.29	2793	101	AC009226.1	antisense_RNA	-0.190863	0.584841	NA	0.370958	0.680532	0.819938	2.04367	0.953615	3.07068
chrX	53449603	minus	328	YES	YES	SMC1A	protein_coding	-0.187929	0.17606	0.345997	-0.200472	0.124154	0.239181	3651.57	3194.64	3175.16	2114	94	RIBC1	protein_coding	-0.443422	0.0564658	0.145613	-2.00214	7.12695e-12	4.51074e-11	122.312	87.8983	29.4004
chr19	50381431	plus	333	YES	YES	TBC1D17	protein_coding	0.41618	0.000618396	0.00325401	0.625606	4.58597e-09	2.3859e-08	789.4	1058.92	1219.96	785	187	AKT1S1	protein_coding	0.254899	0.0475245	0.127001	1.14348	3.55411e-23	4.17044e-22	1614.56	1933.37	3576.73
chrX	53123394	plus	334	YES	YES	KANTR	protein_coding	0.10753	0.498545	0.690348	0.29473	0.0410954	0.0929298	433.379	468.031	532.146	48	43	AL591212.1	lincRNA	0.51127	0.207594	NA	0.96814	0.289402	0.466856	1.24587	4.70069	4.00938
chr14	53019218	minus	336	YES	YES	TXNDC16	protein_coding	-0.168895	0.22353	0.40856	-1.5136	1.68574e-30	2.66963e-29	1005.26	892.093	350.817	152	152	GPR137C	protein_coding	-0.685256	0.00123159	0.00590373	-3.07239	6.6666e-25	8.44426e-24	370.404	224.339	43.6264
chr16	30934587	minus	336	YES	YES	FBXL19-AS1	antisense_RNA	0.0837297	0.587141	0.760674	0.818222	2.99346e-09	1.58164e-08	392.721	416.989	694.728	190	36	FBXL19	protein_coding	-0.128671	0.445667	0.646678	0.378053	0.0260807	0.0620202	2007.28	1829.44	2614.8
chr19	3572960	plus	341	YES	YES	HMG20B	protein_coding	-0.558937	3.42046e-05	0.000249252	-1.50518	1.72181e-31	2.84894e-30	2528.25	1700.54	886.225	41	11	MFSD12	protein_coding	-0.157536	0.329792	0.535626	1.07046	2.04863e-13	1.41983e-12	1136.13	1014.54	2397.04
chr17	1419906	minus	342	YES	YES	INPP5K	protein_coding	-0.123224	0.25322	0.446796	-0.231345	0.0377795	0.0862237	2211.88	2027.86	1883.08	53	25	PITPNA-AS1	antisense_RNA	-0.560226	0.00967294	0.0344588	-1.31347	1.13907e-09	6.18652e-09	252.48	166.766	100.292
chr2	88926957	minus	343	YES	YES	EIF2AK3	protein_coding	0.462204	8.24162e-05	0.00054578	0.64748	5.29214e-09	2.74155e-08	2218.53	3073.78	3480.84	1827	17	AC062029.1	antisense_RNA	-0.521137	0.049176	0.130589	-0.378932	0.153125	0.283967	91.5656	61.4952	70.0624
chr14	100705226	plus	343	YES	YES	YY1	protein_coding	-0.0537318	0.627206	0.788118	0.00502603	0.957615	0.979244	7935.14	7640.48	7962.48	109	34	AL133523.1	antisense_RNA	-0.122114	0.771075	0.880828	-0.784032	0.182645	0.32764	19.0207	16.8009	10.3355
chr17	76356158	minus	345	YES	no	SOCS3	protein_coding	-0.689867	1.9959e-06	1.92241e-05	-0.421446	0.000111104	0.000383778	1164.86	712.538	869.014	423	45	AC061992.1	protein_coding	-1.12605	0.000225637	0.00134001	-3.17646	1.89666e-12	1.24443e-11	69.4807	28.1617	6.60729
chr15	81616482	minus	347	YES	YES	STARD5	protein_coding	0.242828	0.226473	0.412229	-0.649546	0.0193843	0.0475855	140.314	167.458	88.5694	99	65	TMC3-AS1	antisense_RNA	0.304523	0.462423	NA	-1.15366	0.177486	NA	2.29375	4.56855	0
chr19	33166055	minus	348	YES	YES	ANKRD27	protein_coding	0.11769	0.214081	0.396344	0.0186487	0.819285	0.903261	5173.32	5618.18	5240.72	87	69	RGS9BP	protein_coding	-0.442897	0.0138436	0.0465316	-2.11385	5.19471e-20	5.16127e-19	257.133	186.69	58.1555
chr1	117602633	minus	348	YES	no	AL445231.1	antisense_RNA	0.324736	0.445846	0.646812	0.550117	0.336467	0.520804	11.1903	15.8382	17.0608	49	39	TTF2	protein_coding	-0.572021	0.00341324	0.014115	-0.192821	0.0789697	0.163656	1439.2	949.752	1258.96
chr6	160210634	minus	350	YES	YES	TCP1	protein_coding	1.25697	4.37034e-33	5.45335e-31	1.74831	2.58724e-64	1.11152e-62	7413.61	17936.1	25001.3	696	233	MRPL18	protein_coding	1.31212	1.74299e-27	1.54854e-25	1.79533	1.98941e-53	6.62479e-52	925.257	2336.93	3227.38
chr1	24742273	plus	351	YES	no	NIPAL3	protein_coding	0.302946	0.0144479	0.048169	1.0102	2.06582e-21	2.20902e-20	798.75	989.571	1612.6	64	10	STPG1	protein_coding	-0.817244	2.72053e-07	3.11312e-06	-0.693624	3.82266e-05	0.000139267	394.535	219.778	243.436
chr19	19030196	minus	351	YES	YES	COPE	protein_coding	-0.308447	0.0365687	0.102684	0.354017	0.0131555	0.033474	6098.25	4893.96	7805.79	351	336	DDX49	protein_coding	0.111869	0.445548	0.646675	1.1269	3.32961e-19	3.18557e-18	2410.08	2610.06	5282.39
chr16	70323353	minus	352	YES	YES	AARS	protein_coding	0.727443	1.17084e-12	3.04157e-11	1.47581	1.50807e-72	8.1166e-71	5135.93	8560.99	14313.3	141	23	DDX19B	protein_coding	0.597603	1.06281e-05	8.74303e-05	0.808264	4.52552e-12	2.89543e-11	1887.57	2884.19	3311.74
chr17	5322982	minus	353	YES	YES	NUP88	protein_coding	0.339463	0.00227431	0.00996934	0.664897	3.18305e-12	2.06202e-11	2477	3146.03	3931.91	420	66	RPAIN	protein_coding	0.418446	0.000102353	0.000660863	0.386845	5.2605e-05	0.000188658	1754.42	2355.02	2295.43
chr15	91260353	minus	354	YES	YES	CRTC3-AS1	antisense_RNA	-0.156781	0.604606	0.772905	-1.26576	0.00121089	0.00367488	58.9782	52.1455	23.3548	1198	40	BLM	protein_coding	0.0914971	0.577747	0.75347	-2.01629	2.00947e-24	2.49439e-23	624.167	666.943	151.774
chr19	16607233	plus	357	YES	YES	C19orf44	protein_coding	0.32558	0.163804	0.32845	0.565627	0.0146991	0.0370347	105.589	134.638	157.417	61	24	CALR3	protein_coding	-0.101144	0.677589	NA	0.305027	0.737928	0.858366	0.899796	0.339841	1.73335
chr19	4342741	minus	359	YES	YES	STAP2	protein_coding	-0.268216	0.0146433	0.0486745	-0.147772	0.109012	0.214791	2400.59	1987.56	2166.29	132	24	MPND	protein_coding	-0.385452	0.00215281	0.00950616	-1.09669	3.0019e-20	3.02377e-19	1551.02	1180.79	723.377
chr1	114354915	minus	360	YES	YES	RSBN1	protein_coding	0.0436864	0.690683	0.830644	-0.165489	0.0611243	0.131223	3566.85	3678.75	3179.33	860	193	AL137856.1	antisense_RNA	-0.199774	0.653092	0.805476	-0.462466	0.495628	0.67567	9.27371	7.27719	6.32159
chr17	18218244	minus	363	YES	YES	TOP3A	protein_coding	0.728459	2.61108e-09	4.2706e-08	0.597983	1.06503e-08	5.39e-08	1482.41	2479.76	2246.26	809	379	SMCR8	protein_coding	0.506982	4.74795e-07	5.16945e-06	0.863617	8.29424e-22	9.07204e-21	3572.44	5099.7	6509.65
chr12	56211869	plus	363	YES	YES	ORMDL2	protein_coding	-0.515587	8.09265e-06	6.82925e-05	0.443889	1.36078e-05	5.20526e-05	1732.87	1204.96	2359.51	1380	1099	SARNP	protein_coding	0.198196	0.0914954	0.213714	0.36214	0.000478869	0.00153035	1904.74	2190.8	2450.43
chr1	38512463	minus	364	YES	YES	POU3F1	protein_coding	0.532748	0.23462	0.423222	-0.0783009	0.920746	0.960343	6.23665	12.7508	5.76197	162	22	AL139158.2	lincRNA	0.0924209	0.755152	NA	0.0733816	0.93297	NA	0.934941	1.59102	1.0961
chr9	135819995	minus	373	YES	YES	TSC1	protein_coding	-0.0453477	0.719023	0.848893	0.403086	5.10842e-05	0.000183384	2528.1	2448.57	3345.54	383	56	GFI1B	protein_coding	-0.422909	0.243463	0.434744	-0.541634	0.224221	0.384252	48.8739	33.3134	32.488
chr1	184356246	plus	378	YES	YES	C1orf21	protein_coding	-0.28482	0.0133088	0.0450271	-2.78552	2.95279e-39	6.47638e-38	2954.86	2417.72	418.418	60	50	AL445228.2	lincRNA	-0.230113	0.607853	NA	-1.15627	0.147176	0.274804	7.44486	5.3849	2.54968
chr3	186288107	minus	382	YES	YES	TBCCD1	protein_coding	-0.104764	0.459739	0.658281	0.261782	0.0455538	0.101555	523.717	486.179	628.448	75	69	DNAJB11	protein_coding	0.236336	0.0333155	0.0954308	1.37145	1.31594e-39	2.90592e-38	2059.19	2432.06	5344.24
chr16	23568666	minus	382	YES	YES	EARS2	protein_coding	0.688835	9.51965e-08	1.17926e-06	0.951721	1.02004e-16	8.54557e-16	1890.85	3079.49	3666.18	210	153	UBFD1	protein_coding	0.774277	4.28316e-12	1.03293e-10	1.26382	1.67695e-34	3.10003e-33	5192.56	8957.88	12503.9
chr16	89556969	minus	409	YES	no	ANKRD11	protein_coding	0.927583	1.0691e-13	3.07587e-12	0.928858	2.44874e-23	2.89283e-22	3222.42	6209.28	6145.27	1216	349	SPG7	protein_coding	0.310625	0.0078162	0.0287903	0.876681	2.31046e-17	1.99817e-16	2729.11	3397.31	5020.37
chr14	104313912	minus	414	YES	YES	PPP1R13B	protein_coding	0.0444416	0.739035	0.861664	-0.271694	0.0225277	0.0544158	2147.96	2217.52	1778.59	1856	30	LINC00637	lincRNA	-0.450671	0.266099	0.463083	-1.48487	0.0100843	0.0264088	20.9664	13.5323	6.5992
chr15	41624782	minus	414	YES	YES	OIP5	protein_coding	-0.760712	0.00612321	0.0233281	-2.73314	5.13001e-15	3.90012e-14	141.816	78.8013	19.877	61	32	NUSAP1	protein_coding	-0.341432	0.118735	0.259939	-1.44924	2.42728e-13	1.67509e-12	1031.72	801.489	373.353
chr11	75526266	plus	415	YES	YES	UVRAG	protein_coding	0.313183	0.0075029	0.0278301	0.505285	3.80195e-07	1.68654e-06	2172.52	2709.77	3086.51	135	9	AP003031.2	antisense_RNA	0.106909	0.809426	0.90174	0.605252	0.325126	0.508391	9.93676	11.4639	16.0589
chr3	51975901	minus	418	YES	YES	RRP9	protein_coding	0.225482	0.146933	0.304066	0.790229	1.13938e-06	4.84149e-06	460.262	540.553	799.298	23	14	PARP3	protein_coding	0.329784	0.236417	0.425635	1.12368	9.04261e-06	3.51991e-05	59.7537	77.4708	132.139
chr19	14117511	plus	418	YES	YES	AC022098.4	antisense_RNA	0.228404	0.603687	NA	-1.18978	0.196754	0.347155	3.44955	5.13958	0.748644	30	13	RFX1	protein_coding	-0.25821	0.213078	0.394885	-0.103806	0.609063	0.770427	398.888	330.021	371.567
chr22	36784012	minus	426	YES	YES	MYH9	protein_coding	-0.539468	5.30206e-06	4.65287e-05	0.383554	2.08889e-06	8.65431e-06	37805.6	25835.8	49344	1057	29	FO393418.1	lincRNA	-0.252548	0.39324	NA	0.26659	0.771262	0.880311	1.606	0.308768	2.21094
chr6	4776662	plus	426	YES	YES	CDYL	protein_coding	0.201527	0.0651777	0.163707	0.13207	0.215929	0.372957	3112.44	3586.93	3412.74	151	87	AL022725.1	antisense_RNA	-0.110048	0.764721	NA	0.667429	0.443779	0.629337	2.24054	1.55392	4.47033
chr10	89623408	plus	427	YES	YES	PTEN	protein_coding	-0.0255666	0.835464	0.917321	-0.490603	4.94062e-10	2.75359e-09	11367.3	11164.9	8085.75	226	148	KLLN	protein_coding	-0.0192629	0.927263	0.963214	-1.84092	5.3053e-11	3.16291e-10	155.034	152.706	41.858
chr14	100070972	plus	428	YES	YES	AL160313.1	lincRNA	-0.606828	0.102825	NA	-1.58201	0.0878538	0.178878	3.83831	0.329723	0.373708	46	28	CCDC85C	protein_coding	-0.941162	4.14242e-10	7.53236e-09	-2.62168	5.79722e-103	5.83141e-101	5282.22	2698.23	851.707
chr1	151763332	plus	428	YES	YES	TDRKH-AS1	antisense_RNA	0.0205654	0.893267	0.947452	-0.262447	0.0848547	0.173742	565.184	573.177	470.414	205	104	TDRKH	protein_coding	-0.586232	1.39949e-06	1.39266e-05	-0.377971	0.000115788	0.000399343	2039.73	1348.52	1568.82
chr6	31125961	minus	430	YES	YES	CCHCR1	protein_coding	-0.0910604	0.599332	0.768957	-0.73114	6.77328e-05	0.000239902	339.387	318.195	203.416	237	14	TCF19	protein_coding	-0.879075	2.86859e-06	2.68045e-05	-3.05018	1.75396e-51	5.51941e-50	635.702	335.754	74.7738
chr16	1832983	plus	434	YES	YES	NUBP2	protein_coding	-0.415972	0.0309081	0.0899737	-0.448458	0.0151637	0.0380868	2006.46	1481.77	1465.86	202	34	SPSB3	protein_coding	-0.330459	0.0813692	0.195319	-0.87934	3.1358e-06	1.27757e-05	1602.72	1260.03	865.629
chr17	17875714	minus	439	YES	YES	TOM1L2	protein_coding	-0.584408	1.81515e-06	1.76054e-05	-0.981666	2.72749e-17	2.35187e-16	8963.06	5930.8	4527.09	159	24	DRC3	protein_coding	-0.348445	0.124065	0.268629	-1.47768	5.72832e-08	2.72907e-07	189.318	145.907	66.6954
chr14	23564769	plus	441	YES	YES	C14orf119	protein_coding	-0.271796	0.0466103	0.125122	0.399895	4.35779e-06	1.75098e-05	3010.46	2483.53	3974.56	1084	448	ACIN1	protein_coding	0.512404	5.07716e-06	4.46963e-05	0.63813	2.51723e-11	1.53556e-10	5132.53	7363.78	7997.58
chr15	75249106	minus	456	YES	YES	RPP25	protein_coding	0.141987	0.357774	0.564464	0.14906	0.320914	0.503842	574.166	635.464	637.383	181	19	SCAMP5	protein_coding	-0.314771	0.0190521	0.0607998	-0.520978	8.91964e-05	0.000311424	797.95	638.273	555.398
chr17	45973142	minus	460	YES	YES	AC018521.5	processed_transcript	-0.107794	0.560023	0.739915	-0.404485	0.0336113	0.0776372	207.051	191.666	155.946	649	151	SP2	protein_coding	-0.270768	0.221223	0.405278	-0.182387	0.366516	0.553082	242.728	199.191	214.314
chr19	14228562	minus	464	YES	YES	PRKACA	protein_coding	-0.40696	0.000980029	0.00483772	-0.424437	0.000259325	0.000857585	1327.09	995.543	988.011	391	34	AC022098.3	antisense_RNA	0.228057	0.602718	NA	0.169358	0.833957	0.912352	4.07515	6.11971	4.77401
chr19	39832594	minus	467	YES	YES	AC011445.2	lincRNA	0.0782717	0.859557	NA	0.322808	0.69361	0.828724	6.4697	7.37306	8.79118	725	15	SAMD4B	protein_coding	0.590022	3.06168e-07	3.47131e-06	1.53509	4.97524e-37	1.01562e-35	1728.1	2618.81	5030.53
chr7	44887679	minus	469	YES	YES	H2AFV	protein_coding	-0.746164	2.74892e-06	2.5773e-05	-1.24931	7.28479e-30	1.12555e-28	4362.81	2556.64	1829.36	179	43	LINC01952	antisense_RNA	-0.0656486	0.880873	NA	-1.57651	0.0837983	0.171928	4.57483	4.14613	0.651964
chr2	44396041	plus	470	YES	YES	PPM1B	protein_coding	0.189635	0.070466	0.174387	0.711366	2.91641e-15	2.24708e-14	2520.23	2880.08	4131.53	369	19	AC019129.2	antisense_RNA	0.177534	0.691801	0.831073	-0.981595	0.225063	0.385175	6.43944	8.11791	2.57325
chr19	18392432	minus	470	YES	no	JUND	protein_coding	-0.169097	0.203602	0.383043	-0.427523	0.00105343	0.00322215	4215.92	3739.24	3130.24	749	87	MIR3188	miRNA	0.213824	0.349515	NA	NA	NA	NA	0	1.82506	0
chr1	1981937	plus	486	YES	YES	PRKCZ	protein_coding	0.254976	0.017047	0.055296	-0.0368392	0.695112	0.829601	2357.24	2820.1	2297.8	92	27	AL391845.1	antisense_RNA	-0.16371	0.688673	NA	-0.33478	0.705093	0.836074	3.35648	2.34393	2.31991
chr12	113659291	plus	500	YES	YES	TPCN1	protein_coding	-0.607244	0.000227949	0.00135121	-1.89457	4.07023e-29	6.12025e-28	696.789	451.117	185.758	132	111	IQCD	protein_coding	-0.520222	0.055479	0.143635	-0.562231	0.0588423	0.126931	85.0286	56.8822	56.9685
chr19	36545302	minus	500	YES	YES	THAP8	protein_coding	-0.0486452	0.826004	0.911583	-0.587265	0.0174637	0.0433635	170.797	164.31	112.481	53	18	WDR62	protein_coding	0.453056	0.00400385	0.0161514	0.368659	0.0217573	0.0527626	406.652	562.343	525.629
chr21	37529123	plus	508	YES	YES	DOPEY2	protein_coding	-0.159729	0.191957	0.367231	-0.358727	0.000138276	0.000471994	3530.98	3154.41	2752	576	183	CBR3-AS1	processed_transcript	-0.358939	0.00649665	0.0245487	0.259323	0.0277783	0.0655759	691.28	536.063	827.66
chr19	36249078	plus	514	YES	YES	PROSER3	protein_coding	-0.274983	0.097246	0.22392	0.0718428	0.678135	0.818413	282.807	231.804	297.551	50	26	HSPB6	protein_coding	0.120984	0.787158	0.889751	-0.22751	0.756372	0.870858	7.86957	9.06971	6.31534
chr14	74551666	plus	529	YES	YES	LIN52	protein_coding	0.402433	0.00293886	0.0124405	1.91435	1.02851e-64	4.4914e-63	462.659	615.769	1752.83	363	42	ALDH6A1	protein_coding	-0.766433	2.09237e-08	2.91371e-07	-1.32729	3.11862e-30	4.88315e-29	4416.72	2563.33	1754.03
chr17	17495237	plus	536	YES	YES	AC020558.1	antisense_RNA	-0.150945	0.712886	NA	-0.0745669	0.931431	0.966414	3.14419	2.21219	2.91413	419	25	PEMT	protein_coding	-0.338345	0.0430374	0.117433	-0.144356	0.428856	0.615505	507.74	397.925	458.953
chr19	45682026	plus	550	YES	YES	BLOC1S3	protein_coding	0.0638236	0.6303	0.789911	0.460043	9.90861e-05	0.00034451	588.017	615.169	809.592	550	123	TRAPPC6A	protein_coding	-0.672525	4.68107e-05	0.000330908	-1.53146	8.93289e-24	1.07678e-22	1708.97	1053.88	586.586
chr10	103578199	minus	567	YES	YES	MGEA5	protein_coding	-0.021892	0.844544	0.922237	0.164138	0.0731533	0.153224	7656.34	7539.46	8581.46	253	13	KCNIP2-AS1	antisense_RNA	0.0967447	0.800489	NA	-0.898257	0.324951	NA	1.92811	2.56318	0.373547
chr17	57232535	minus	576	YES	YES	SKA2	protein_coding	-0.774099	5.5443e-09	8.5221e-08	-1.4036	1.12751e-38	2.42914e-37	6894.97	3983.06	2597.4	921	181	PRR11	protein_coding	-0.508754	0.0203221	0.0640339	-2.75248	4.36416e-11	2.61895e-10	1631.34	1119.37	217.595
chr5	179719093	minus	626	YES	YES	MAPK9	protein_coding	-0.0191787	0.858435	0.929168	0.955629	2.14918e-22	2.42436e-21	3596.32	3548.24	6987.89	105	17	AC008610.1	antisense_RNA	-0.638157	0.146267	0.302996	-1.97429	0.00655515	0.0176958	16.1305	7.6814	2.9356
chr10	75385847	plus	633	YES	YES	AC073389.1	antisense_RNA	-0.243051	0.441795	0.643932	-0.456959	0.214562	0.371189	45.2614	37.1305	32.4707	65	34	USP54	protein_coding	-0.0650142	0.638282	0.795293	0.245059	0.0789375	0.163601	867.675	828.001	1028.53
chr1	110881359	minus	703	YES	YES	AL355488.1	antisense_RNA	-0.168083	0.703483	0.839276	0.120887	0.844778	0.919344	9.98032	8.19094	10.9855	65	65	RBM15	protein_coding	0.0919881	0.39983	0.606849	0.710693	1.72003e-15	1.34121e-14	1944.11	2074.28	3185.23
chr19	14247394	minus	710	YES	YES	ASF1B	protein_coding	-0.997285	1.095e-07	1.34444e-06	-2.95482	1.41341e-61	5.69483e-60	1089.07	527.739	137.67	1078	104	AC022098.1	antisense_RNA	-0.0162457	0.959934	0.981408	0.76906	0.0447563	0.100022	53.6235	52.6133	95.0025
chr19	42747484	plus	751	YES	YES	AC006486.1	protein_coding	0.631503	0.0537219	0.140065	0.220216	0.361112	0.547106	94.3202	161.886	110.261	144	74	GSK3A	protein_coding	0.118204	0.429166	0.632792	0.634595	3.93757e-06	1.58892e-05	1229.73	1337.54	1913.26
chr12	6961324	plus	874	YES	YES	USP5	protein_coding	0.578202	2.25758e-05	0.000172907	2.07044	4.54875e-71	2.34852e-69	3842.87	5795.04	16232.6	51	29	CDCA3	protein_coding	-0.459185	0.0390628	0.108358	0.0793699	0.706306	0.836729	291.303	207.562	308.314

## Sheet: PROMPT_GAIN_238_Pairs
chr	pos	strand	divergent_distance	divergent_obsTSS	in_genebody	gene	gene_type	log2fc_4HR	pval_4HR	FDR_4HR	log2fc_24HR	pval_24HR	FDR_24HR	expression_UNTR	expression_4HR	expression_24HR	this_startRNA_counts	divergent_startRNA_counts
chr7	26331402	plus	1	no	no	SNX10	protein_coding	1.15733	7.10209e-15	2.33005e-13	2.22686	9.05095e-91	7.04067e-89	761.477	1738.52	3585.01	15	38
chr2	65216533	plus	5	no	YES	SLC1A4	protein_coding	2.59128	2.35446e-69	1.45264e-66	2.84023	1.2715e-110	1.50776e-108	255.256	1619.89	1846.73	329	6
chr3	107150261	plus	6	no	YES	LINC01990	lincRNA	-0.0990324	0.711937	NA	0.0675054	0.939958	0.970327	1.25336	0.61455	1.42132	31	15
chr7	56355722	plus	9	no	no	AC073136.1	processed_pseudogene	-0.115943	0.782636	NA	2.02089	0.0287575	0.0676793	2.80871	2.19358	139.023	16	71
chr9	86571664	minus	17	no	YES	C9orf64	protein_coding	-0.461538	0.00164759	0.00757494	0.21499	0.0553021	0.120362	871.323	627.188	1011.94	28	22
chr7	91570182	plus	20	no	YES	AKAP9	protein_coding	-0.3452	0.00905392	0.0325399	-0.663549	1.44312e-07	6.63261e-07	18967.4	14850	11948.7	355	34
chr2	179278677	plus	26	no	YES	AC009948.1	antisense_RNA	0.0513804	0.882141	0.941285	2.19415	8.76194e-15	6.59599e-14	37.3384	39.1342	176.534	8	18
chr13	30682943	minus	29	no	YES	LINC00365	lincRNA	-2.1422	7.2793e-17	2.96118e-15	0.285747	0.135552	0.256883	198.772	39.0874	242.275	23	30
chr15	52821003	minus	31	no	YES	MYO5A	protein_coding	0.320678	0.00159913	0.00738427	1.30614	3.90138e-42	9.27524e-41	6359.79	7966.54	15765.8	427	13
chr20	10153273	plus	34	no	no	AL354824.1	lincRNA	0.291773	0.26503	NA	2.26633	0.0145736	0.0367496	0	1.58425	4.75185	13	19
chr10	82296128	minus	40	no	no	AC021028.1	antisense_RNA	-0.371629	0.407108	NA	-0.103555	0.888096	0.94369	8.10997	4.74298	7.41167	22	12
chr2	133174186	plus	41	no	YES	GPR39	protein_coding	-0.34746	0.164437	0.329334	1.20039	6.08563e-08	2.88798e-07	107.912	82.8763	250.823	16	66
chr15	89182277	plus	41	no	YES	ISG20	protein_coding	-0.0605415	0.747366	0.867008	2.42908	4.45043e-55	1.52734e-53	514.597	492.047	2800.79	410	3
chrX	14047720	minus	49	no	YES	GEMIN8	protein_coding	-0.299902	0.0608419	0.154618	-1.38303	7.84897e-15	5.91634e-14	347.597	280.543	132.143	35	8
chr1	197744586	minus	51	no	YES	DENND1B	protein_coding	0.196412	0.150141	0.308718	0.0884233	0.421242	0.60841	1294.87	1488.26	1376.34	112	7
chr10	62704084	minus	52	no	YES	RHOBTB1	protein_coding	1.02847	2.098e-10	4.0662e-09	0.618347	0.000188668	0.000634887	253.944	530.047	390.532	115	185
chr6	80341046	plus	53	no	YES	SH3BGRL2	protein_coding	-0.0107984	0.933172	0.967077	-0.0952758	0.458298	0.642402	875.466	869.002	819.62	80	4
chr3	145879119	minus	56	no	YES	PLOD2	protein_coding	-0.607346	9.32339e-07	9.58424e-06	0.314603	0.00188027	0.0055538	9210.41	5995.59	11461.9	39	23
chr3	93692787	minus	58	no	YES	PROS1	protein_coding	0.0885427	0.646218	0.801392	0.218998	0.353566	0.538303	160.041	170.669	188.66	14	4
chr9	117373570	plus	62	no	YES	TMEM268	protein_coding	0.897829	1.72216e-10	3.38504e-09	0.756682	3.86198e-07	1.71108e-06	696.752	1318.32	1181.29	34	20
chr1	109373244	minus	62	no	YES	AKNAD1	protein_coding	-0.501842	0.258	NA	-0.800513	0.299311	0.478606	8.3739	3.93048	3.87287	14	35
chr9	6716178	plus	63	no	no	AL354707.1	lincRNA	-0.18004	0.414339	0.619222	0.426064	0.0242588	0.0581235	173.892	152.463	234.349	34	86
chr6	84418820	minus	63	no	YES	SNAP91	protein_coding	0.0907432	0.839414	NA	0.526908	0.470721	0.654001	5.5753	6.38706	9.12401	7	4
chr6	116783353	plus	64	no	YES	FAM26F	protein_coding	0.150207	0.699617	0.836729	-2.45512	7.28903e-05	0.000257139	26.2663	29.474	3.84109	10	5
chr2	178483447	minus	65	no	YES	TTC30A	protein_coding	-0.981625	2.11948e-09	3.53156e-08	-0.65552	5.06576e-05	0.000181987	388.024	191.738	245.353	100	17
chr1	107599306	plus	69	no	YES	PRMT6	protein_coding	-0.5246	2.70949e-06	2.54141e-05	-0.135931	0.171861	0.311951	6112.09	4224.07	5560.92	92	129
chr3	169491187	plus	69	no	YES	MYNN	protein_coding	0.379952	0.00263357	0.0113339	0.244876	0.0247207	0.0591234	1605.91	2101.42	1903.84	77	41
chr13	53174066	plus	72	no	no	AL137058.2	processed_transcript	0.518009	0.0937817	0.21784	1.27122	7.91872e-06	3.10021e-05	39.5936	60.0697	97.6959	11	7
chr4	44728605	minus	74	no	YES	GNPDA2	protein_coding	0.925446	8.44142e-10	1.48098e-08	1.73324	4.53452e-39	9.87137e-38	325.831	630.821	1089.5	118	11
chr6	74019877	minus	74	no	YES	KHDC1	protein_coding	-0.229224	0.29688	0.498791	0.118065	0.604041	0.766846	145.121	122.571	157.822	427	8
chr8	96113064	plus	76	no	YES	NDUFAF6	protein_coding	-0.0349551	0.802079	0.897706	0.305625	0.00889587	0.0235056	994.001	969.921	1229.35	26	6
chr10	6019892	minus	77	no	YES	IL15RA	protein_coding	2.44242	5.96449e-28	5.40724e-26	3.40406	9.65341e-71	4.92307e-69	49.1334	300.581	531.529	61	14
chr11	78128053	minus	79	no	YES	GAB2	protein_coding	0.955432	9.57677e-11	1.95192e-09	2.44209	5.20617e-59	1.97489e-57	702.914	1389.68	3864.96	101	70
chr18	61637315	plus	79	no	YES	SERPINB8	protein_coding	1.04853	0.000216635	0.00129173	4.80798	1.16921e-124	1.78571e-122	60.3191	136.251	1734.02	160	14
chr2	127822501	minus	80	no	YES	BIN1	protein_coding	1.80028	3.45361e-10	6.37111e-09	4.58299	2.16664e-24	2.68607e-23	70.2951	285.742	2077.4	43	25
chr5	90576337	minus	81	no	YES	AC123595.1	lincRNA	0.713025	0.0932145	NA	2.69586	0.000416615	0.00134125	1.27691	6.20894	14.7437	368	30
chr7	105172626	plus	81	no	YES	RINT1	protein_coding	0.988304	6.19959e-19	2.97406e-17	1.81144	5.51913e-78	3.39659e-76	1314.04	2635.2	4627.96	1736	20
chr6	75915744	minus	82	no	YES	COL12A1	protein_coding	-0.576224	4.92054e-05	0.000345745	-4.73128	5.23078e-253	5.26163e-250	21146.7	14035.2	782.248	214	14
chr3	192232854	plus	82	no	YES	FGF12-AS2	antisense_RNA	-0.0380267	0.920148	0.960043	0.445064	0.319894	0.502677	41.1836	39.7367	57.1965	25	17
chr10	52499713	plus	83	no	YES	ASAH2B	protein_coding	0.201668	0.277897	0.476741	0.097109	0.645088	0.796254	577.953	668.726	618.656	101	157
chr3	131221813	minus	84	no	YES	MRPL3	protein_coding	-0.0684675	0.532917	0.719245	0.400133	0.000471972	0.00151014	3167.22	3018.3	4183.92	188	11
chr9	26892800	minus	85	no	YES	CAAP1	protein_coding	-0.0842513	0.52264	0.710787	0.108067	0.386435	0.573966	1033.22	973.071	1113.68	561	11
chr12	22488615	minus	86	no	YES	ST8SIA1	protein_coding	-0.0481963	0.888379	0.944699	0.575183	0.226103	0.386547	49.1679	45.8034	75.6969	15	15
chr20	46122002	minus	87	no	no	RNU6-563P	snRNA	-0.0462115	0.805901	NA	-0.133453	0.848651	NA	0.314349	0	0	11	11
chr6	88876066	minus	90	no	YES	CNR1	protein_coding	-0.00120677	0.997682	0.99873	-1.61729	0.0125942	0.0322155	19.2415	20.3781	5.07834	23	12
chr6	99797540	minus	90	no	YES	FAXC	protein_coding	0.569054	0.0139816	0.0469101	-1.83732	1.63091e-07	7.47219e-07	188.007	288.868	51.4311	10	15
chr3	173113466	plus	94	no	no	NLGN1	protein_coding	-0.0954714	0.706229	NA	-0.0778383	0.930113	0.965701	1.15516	0.335129	1.63593	13	30
chr1	65468693	minus	95	no	no	LINC01359	processed_transcript	0.15054	0.631858	0.790995	0.128287	0.708874	0.838416	44.7474	50.597	48.957	16	20
chr8	91013704	plus	97	no	YES	DECR1	protein_coding	-0.17909	0.0966221	0.222969	-0.472742	5.32115e-05	0.000190692	2811.42	2478.6	2022.83	1481	21
chr6	117803803	plus	98	no	YES	DCBLD1	protein_coding	0.119796	0.313153	0.518328	-0.137682	0.277368	0.451948	930.201	1012.46	845.473	16	142
chr7	87936218	minus	99	no	no	STEAP4	protein_coding	-0.2526	0.377827	0.585537	-0.39517	0.177377	0.320169	86.4686	71.1339	65.373	16	10
chr8	117950771	plus	101	no	YES	AARD	protein_coding	0.443906	0.0963025	0.222393	1.32111	1.19375e-06	5.06443e-06	57.3001	80.541	146.291	49	56
chr3	4508903	minus	102	no	YES	SUMF1	protein_coding	-0.949979	3.27228e-09	5.2477e-08	-1.60849	4.47975e-38	9.46947e-37	1962.88	993.526	640.682	141	19
chr1	65720145	plus	103	no	YES	DNAJC6	protein_coding	0.156788	0.362098	0.568955	0.59181	0.000918723	0.0028294	719.197	804.463	1087.36	62	9
chr5	112849429	plus	103	no	YES	YTHDC2	protein_coding	1.08607	2.40523e-24	1.78075e-22	1.30147	6.39605e-45	1.6644e-43	1191.94	2558.37	2944.47	101	5
chr4	164415818	plus	103	no	YES	TMA16	protein_coding	0.345941	0.0213876	0.0667254	0.385054	0.00522768	0.0143283	818.075	1046.75	1068.62	156	137
chr1	107683663	plus	104	no	YES	NTNG1	protein_coding	0.256027	0.556946	0.737866	3.03915	1.61221e-13	1.12297e-12	9.78769	13.053	85.9652	12	6
chr2	183581069	plus	105	no	YES	DNAJC10	protein_coding	-0.291985	0.088711	0.208857	0.923438	1.32106e-11	8.20277e-11	2981.48	2416.17	5672.52	67	66
chrX	122993860	plus	106	no	YES	XIAP	protein_coding	-0.0776739	0.468303	0.665567	0.429937	1.11912e-06	4.75818e-06	6436.2	6095.2	8676.29	133	127
chr10	63809116	plus	107	no	YES	ARID5B	protein_coding	-2.15651	1.31912e-53	4.01357e-51	0.047204	0.784685	0.886627	3695.77	797.781	3820.26	144	50
chr10	121411082	plus	109	no	YES	BAG3	protein_coding	2.08416	1.6846e-58	6.56434e-56	2.71003	1.82733e-71	9.51874e-70	4509.87	19731	29887.4	619	8
chr3	149470253	minus	110	no	YES	COMMD2	protein_coding	-0.024941	0.85848	0.929168	1.11912	5.09829e-19	4.8365e-18	1171.95	1151	2554.31	108	31
chr3	154042251	minus	113	no	YES	DHX36	protein_coding	0.510344	7.16036e-05	0.000480335	0.753998	1.06989e-11	6.69019e-11	2721.69	3906.64	4599.25	3365	18
chr11	36310978	minus	114	no	YES	COMMD9	protein_coding	0.144174	0.26196	0.457961	0.508205	1.71035e-05	6.47368e-05	689.603	763.726	982.163	387	12
chr3	152552726	plus	114	no	YES	P2RY1	protein_coding	2.1437	4.19655e-15	1.40588e-13	2.7293	4.24795e-22	4.72245e-21	25.7382	135.593	178.973	14	25
chr1	84326701	minus	114	no	YES	LINC01725	lincRNA	-0.006168	0.988634	0.994544	0.0220242	0.972106	0.985553	20.6087	21.9448	21.4716	14	17
chr9	112402693	plus	116	no	no	PALM2	protein_coding	-0.0114709	0.974918	0.988333	1.42085	0.0016471	0.00491034	26.8604	26.6312	78.486	45	101
chr7	112758609	minus	117	no	YES	SMIM30	protein_coding	-1.12432	2.8037e-11	6.12923e-10	-0.372554	0.00873847	0.0231211	523.121	233.027	403.412	242	109
chrX	110924462	plus	117	no	YES	ALG13	protein_coding	0.061143	0.604843	0.772949	0.655658	1.0789e-09	5.86736e-09	1763.96	1842.17	2783.07	336	6
chr5	95048445	plus	120	no	no	RHOBTB3	protein_coding	0.0756517	0.563826	0.742729	-1.55628	1.33936e-51	4.22384e-50	15985.8	16866.9	5418.74	52	64
chr14	64194773	minus	123	no	no	SGPP1	protein_coding	-0.866058	1.45294e-06	1.44068e-05	1.00378	1.54169e-18	1.42679e-17	1130.37	604.261	2273.48	681	50
chrX	67867519	plus	125	no	YES	STARD8	protein_coding	-0.33734	0.280549	0.47973	-0.705074	0.0694985	0.146696	51.7428	39.5865	31.1966	11	11
chr1	175161912	minus	125	no	YES	KIAA0040	protein_coding	0.136218	0.545787	0.729962	1.4061	7.89816e-12	4.98372e-11	264.191	292.955	708.486	21	35
chr1	86174098	minus	126	no	YES	ZNHIT6	protein_coding	0.140867	0.359206	0.565999	0.738696	1.60274e-07	7.34771e-07	362.821	401.193	607.179	157	39
chr1	184020867	plus	127	no	YES	TSEN15	protein_coding	0.772727	7.70672e-12	1.79052e-10	1.5865	1.00108e-34	1.86956e-33	933.739	1609.21	2819.48	96	244
chr1	183155399	plus	128	no	YES	LAMC2	protein_coding	0.236602	0.195343	0.371628	3.96657	4.19238e-164	1.26078e-161	355.049	421.468	5644.55	196	23
chr3	119041780	minus	129	no	no	ARHGAP31-AS1	antisense_RNA	0.294455	0.408267	NA	0.47764	0.59976	0.763504	0.92756	2.82977	2.14187	70	79
chr7	122526514	minus	131	no	YES	CADPS2	protein_coding	-0.324893	0.0201277	0.0635408	-1.04107	2.14229e-09	1.1433e-08	767.121	609.358	370.579	422	15
chr5	159739513	minus	132	no	YES	CCNJL	protein_coding	1.05693	4.25819e-11	9.11161e-10	1.22041	5.09574e-15	3.87608e-14	477.784	1017.55	1117.86	35	15
chr2	189157553	plus	132	no	YES	GULP1	protein_coding	0.191836	0.151383	0.310297	0.212825	0.037515	0.0857103	1842.64	2113.65	2136.47	77	140
chr9	88897490	minus	133	no	YES	ISCA1	protein_coding	0.00934648	0.934113	0.967344	1.12376	1.03942e-35	2.01468e-34	2006.13	2019.46	4380.1	283	17
chr5	145214901	minus	133	no	YES	PRELID2	protein_coding	-0.0364819	0.838379	0.919117	0.262752	0.155996	0.288321	258.559	251.399	310.426	56	7
chr5	41925384	plus	133	no	YES	FBXO4	protein_coding	-0.55301	0.002008	0.00895576	-0.760623	0.000414338	0.00133466	249.104	166.987	146.86	52	11
chr7	86849855	minus	134	no	YES	TMEM243	protein_coding	-0.00966185	0.941541	0.971638	0.0207699	0.857494	0.926633	828.833	823.236	841.092	155	156
chr10	60145172	plus	135	no	YES	TFAM	protein_coding	-0.176782	0.151127	0.309991	0.224386	0.0413557	0.0934604	2662.83	2350.04	3112.69	324	82
chr5	16509107	minus	136	no	YES	RETREG1	protein_coding	0.123425	0.481832	0.676483	-0.393792	0.023945	0.057466	692.648	757.347	526.238	11	12
chr1	242161806	minus	138	no	YES	MAP1LC3C	protein_coding	0.0289347	0.915399	0.957743	0.155062	0.571955	0.741127	71.9756	73.5889	80.3558	13	24
chr1	85930842	minus	139	no	YES	DDAH1	protein_coding	-1.26469	6.96267e-17	2.83758e-15	-1.74784	3.71902e-35	7.05381e-34	1442.27	584.751	426.392	349	28
chr8	95274573	minus	140	no	YES	GEM	protein_coding	-1.08585	4.3191e-07	4.75144e-06	3.05177	3.25723e-47	9.12745e-46	243.443	109.605	2078.51	301	12
chr6	47624221	plus	142	no	YES	ADGRF2	protein_coding	-0.0575211	0.897872	NA	-0.161298	0.833851	0.912286	6.17645	5.68096	5.31749	9	13
chr3	156544153	plus	145	no	YES	LEKR1	protein_coding	-0.434416	0.226507	0.412238	0.127845	0.742649	0.861368	40.2111	27.2145	43.4887	112	99
chr14	32670506	plus	146	no	no	RNU6-7	snRNA	0.0215421	0.953186	0.978382	0.494659	0.167328	0.305279	34.0249	34.5215	48.5911	18	13
chr2	69664567	minus	148	no	YES	NFU1	protein_coding	-0.269688	0.0484769	0.129088	0.860672	2.21378e-14	1.62584e-13	697.621	576.328	1269.05	359	31
chr12	46777806	plus	148	no	YES	AC008014.1	lincRNA	-0.738166	0.00105022	0.00513232	-1.09642	0.000101815	0.000353493	140.451	81.1434	64.8306	59	32
chr12	131118481	minus	150	no	YES	AC095350.2	lincRNA	NA	NA	NA	NA	NA	NA	0	0	0	4	14
chr2	201171277	plus	152	no	YES	SPATS2L	protein_coding	0.42287	0.000115189	0.000733926	1.27789	1.80677e-44	4.61922e-43	2682.93	3613.26	6519.83	92	33
chr2	103235715	plus	153	no	no	SLC9A2	protein_coding	-1.12192	2.64285e-21	1.55704e-19	-1.04845	1.25844e-21	1.36367e-20	1984.08	899.106	956.205	24	15
chr10	17659305	minus	153	no	YES	HACD1	protein_coding	0.0835256	0.612155	0.778033	2.0638	1.07529e-57	3.97556e-56	265.893	282.228	1118.88	83	47
chr3	64009138	minus	153	no	YES	PSMD6	protein_coding	1.17037	8.37289e-31	9.02768e-29	2.49427	2.63562e-144	5.91412e-142	40474.1	92069.6	229146	4417	4
chrX	13671260	plus	154	no	no	TCEANC	protein_coding	0.221985	0.201575	0.380243	-0.183192	0.389069	0.576617	212.203	249.059	187.317	55	26
chr8	54857826	plus	154	no	YES	RGS20	protein_coding	0.321335	0.451899	0.651811	1.31529	0.0188886	0.0465056	12.2295	17.006	33.6192	58	14
chr17	49199185	minus	157	no	no	SPAG9	protein_coding	0.454415	0.000109513	0.000701988	1.86076	2.59672e-78	1.60826e-76	10161.7	14003	37045.7	2911	273
chr3	98312455	minus	157	no	YES	CPOX	protein_coding	0.211262	0.169375	0.336373	-0.415428	0.00258544	0.00747399	491.194	570.977	367.787	73	10
chr3	100211460	plus	159	no	no	TMEM45A	protein_coding	-0.150775	0.164763	0.329783	-0.622726	1.53578e-10	8.87135e-10	2193.57	1972.96	1422.9	10	22
chr3	27763385	minus	161	no	YES	EOMES	protein_coding	0.126762	0.73412	0.859017	0.287107	0.516516	0.693641	23.7123	26.5399	29.2373	60	14
chr5	104246709	minus	161	no	YES	AC099520.1	lincRNA	-0.357195	0.141186	0.295031	-3.42857	2.63728e-21	2.80262e-20	142.106	108.746	12.0335	50	24
chr5	63461964	plus	161	no	YES	RNF180	protein_coding	0.546895	0.00818935	0.0299414	1.2314	3.28061e-11	1.98669e-10	132.503	198.167	314.139	17	20
chr3	81810691	minus	161	no	YES	GBE1	protein_coding	-0.23445	0.0850958	0.202523	2.12199	3.00758e-97	2.66669e-95	1100.18	931.549	4810.97	70	30
chr13	36705467	minus	162	no	no	DCLK1	protein_coding	-0.146181	0.342747	0.548791	0.769246	1.66021e-09	8.91569e-09	1465.2	1319.98	2504.31	82	7
chr5	131629447	plus	162	no	no	SLC22A4	protein_coding	-0.32804	0.252368	0.445683	1.848	5.75367e-14	4.12993e-13	75.8632	58.4893	278.437	84	320
chr5	150400152	plus	162	no	YES	GPX3	protein_coding	2.1824	3.4994e-60	1.49472e-57	4.6259	0	0	630.576	2963.63	15754.6	7289	66
chr3	9958809	plus	163	no	YES	IL17RC	protein_coding	-0.472285	0.000597795	0.00316435	0.742173	1.84552e-09	9.88538e-09	815.226	582.793	1366.79	157	30
chr5	49737199	minus	163	no	YES	EMB	protein_coding	-0.367293	0.00341009	0.0141046	-1.08865	9.19973e-19	8.61803e-18	4824.33	3720.54	2261.21	184	16
chr14	34420284	minus	163	no	YES	EGLN3	protein_coding	-0.336723	0.0114768	0.0398985	-1.56109	1.11421e-18	1.03975e-17	1132.07	892.108	380.736	180	136
chr5	102898490	minus	164	no	YES	NUDT12	protein_coding	-0.132503	0.345045	0.551272	0.451647	0.000232251	0.00077252	969.463	882.35	1328.18	342	12
chr3	134071210	minus	164	no	YES	RPL39P5	transcribed_processed_pseudogene	-0.0756494	0.86041	NA	-1.02767	0.265302	0.437387	4.2909	3.72817	2.6725	25	15
chr10	38299621	plus	165	no	YES	ZNF33A	protein_coding	-0.364046	0.015843	0.0520494	-1.58655	1.97118e-42	4.71708e-41	4876.37	3761.42	1616.38	61	108
chr3	171529414	minus	166	no	no	PLD1	protein_coding	-0.516335	0.00509806	0.0199389	1.92278	1.7296e-34	3.19331e-33	516.236	354.38	1971.95	12	46
chr15	99417379	plus	166	no	YES	IGF1R	protein_coding	-0.51396	1.56809e-05	0.000124611	0.347157	0.000107907	0.000373576	18430.8	12823.3	23458.8	179	168
chr4	144434666	plus	168	no	YES	SMARCA5	protein_coding	-0.157676	0.216401	0.399351	0.046442	0.635483	0.789845	7302.35	6532.05	7542.09	122	12
chr10	43134018	minus	168	no	no	ZNF33B	protein_coding	-0.27862	0.0270179	0.0809406	-1.76702	5.87295e-24	7.13239e-23	3530.19	2898.32	1028.81	52	175
chrX	138287175	minus	170	no	YES	FGF13	protein_coding	-0.519048	2.28381e-05	0.000174615	-0.465907	0.00105958	0.00323961	1161.77	805.133	839.283	41	31
chr17	21191348	plus	171	no	YES	MAP2K3	protein_coding	0.837236	3.37279e-10	6.24275e-09	0.870607	1.64981e-09	8.86145e-09	540.353	978.6	992.188	11	152
chr3	156534802	minus	171	no	YES	LINC00886	lincRNA	-0.621631	0.00211482	0.00936824	-1.77619	1.03415e-11	6.47493e-11	234.738	149.221	66.9988	569	32
chr1	36852132	minus	171	no	no	STK40	protein_coding	1.3778	1.1277e-26	9.56007e-25	1.79404	1.11394e-60	4.37934e-59	1159.25	3074.94	4037.98	1183	213
chr6	72892909	plus	173	no	YES	RIMS1	protein_coding	0.07058	0.874733	0.937362	-0.122008	0.86966	0.933296	6.45278	7.53061	5.75151	17	20
chr10	52178167	minus	173	no	YES	SGMS1	protein_coding	-0.2309	0.0204191	0.0643029	-0.457648	1.37458e-07	6.32559e-07	4440.91	3776.42	3231.69	101	12
chr3	73045969	plus	173	no	YES	PPP4R2	protein_coding	0.227199	0.0549067	0.142452	-0.241001	0.0107679	0.0280156	4926.05	5782.48	4166.8	36	51
chr2	165477925	minus	174	no	YES	GRB14	protein_coding	-0.404287	0.00373394	0.015209	-2.15333	1.06838e-22	1.22555e-21	700.052	524.856	156.084	32	19
chr5	162932625	plus	175	no	YES	MAT2B	protein_coding	-0.692087	2.20621e-09	3.67057e-08	-0.506962	2.11736e-06	8.76481e-06	2364.99	1452.01	1661.96	94	13
chr7	12250958	plus	175	no	YES	TMEM106B	protein_coding	-0.500742	6.46547e-05	0.000438621	-0.57238	1.22421e-05	4.70568e-05	2933.14	2058.2	1968.5	38	17
chr11	6411651	plus	176	no	no	SMPD1	protein_coding	-0.737815	1.62898e-05	0.000128943	0.505282	0.001743	0.0051756	481.257	282.504	684.233	28	59
chrX	23685641	plus	176	no	YES	PRDX4	protein_coding	-0.562059	1.38671e-06	1.38179e-05	-0.307424	0.0103066	0.0269378	1682.29	1131.9	1358.24	400	4
chr18	21166850	minus	178	no	YES	NPC1	protein_coding	0.469715	1.02499e-05	8.47902e-05	2.48069	8.35597e-135	1.54273e-132	2496.57	3473.93	14006.9	431	23
chr7	82792144	minus	180	no	YES	PCLO	protein_coding	0.115576	0.77728	0.883756	-1.65919	1.79757e-11	1.10673e-10	214.869	242.165	66.571	15	10
chr14	54080663	minus	181	no	YES	AL163953.1	lincRNA	-0.00244488	0.992141	NA	-0.110051	0.896708	NA	0.936319	0.918257	0.726499	15	16
chr8	103818877	plus	182	no	YES	AP003356.1	lincRNA	-0.578156	0.0130306	0.0442339	-0.677257	0.0114202	0.0295127	147.643	95.4557	91.5378	150	26
chr8	95654748	plus	184	no	YES	ESRP1	protein_coding	-0.310947	0.00308351	0.0129393	0.79881	1.98679e-14	1.46318e-13	4286.57	3445.07	7470.33	252	33
chr4	48271855	minus	186	no	YES	TEC	protein_coding	0.588104	0.0271677	0.0813455	1.86708	2.17909e-16	1.78757e-15	77.9004	122.618	287.703	47	17
chr9	107526466	plus	186	no	YES	NIPSNAP3B	protein_coding	-0.0419677	0.916632	0.958356	-0.559691	0.29914	0.478414	22.2281	21.2541	14.542	62	7
chr17	45899142	minus	187	no	YES	OSBPL7	protein_coding	0.531304	4.41617e-06	3.93452e-05	0.828965	1.94998e-16	1.60463e-15	1284.24	1867.7	2285.45	59	16
chr11	20409205	plus	187	no	YES	PRMT3	protein_coding	0.436137	0.000237017	0.0013975	0.865028	2.02157e-11	1.2402e-10	744.198	1012.44	1359.79	30	733
chr12	26427706	minus	188	no	YES	AC022509.4	antisense_RNA	-0.0462115	0.805901	NA	-0.133453	0.848651	NA	0.314349	0	0	15	50
chr11	30344675	plus	189	no	YES	ARL14EP	protein_coding	0.676933	2.62783e-06	2.47317e-05	0.412135	0.00170938	0.00508352	531.998	862.352	709.543	87	14
chr15	45927274	plus	191	no	YES	SQOR	protein_coding	1.14758	1.09882e-19	5.63646e-18	3.10712	1.77176e-166	5.55743e-164	568.384	1280.32	4938.94	34	64
chr15	90709257	plus	192	no	YES	RN7SL346P	misc_RNA	-0.0455184	0.808755	NA	1.46027	0.115172	0.224758	0.3048	0	3.35665	26	43
chr11	86748976	plus	193	no	YES	TMEM135	protein_coding	-0.0922966	0.774441	0.882703	-0.296313	0.183084	0.328194	1288.55	1194.17	1044.59	182	118
chr5	90610219	minus	193	no	no	LUCAT1	lincRNA	1.82382	9.66186e-07	9.90764e-06	6.81706	7.2534e-147	1.67928e-144	8.7055	44.7251	1089.1	89	46
chr20	56827180	minus	194	no	YES	PPP4R1L	transcribed_unprocessed_pseudogene	0.804027	2.69662e-11	5.90677e-10	1.57427	8.26062e-52	2.62782e-50	849.867	1499.76	2540.05	35	16
chr5	118788209	plus	197	no	YES	HSD17B4	protein_coding	0.107197	0.380185	0.588001	0.622969	2.04117e-07	9.29052e-07	3780.1	4077.68	5833.03	216	7
chr6	143382038	plus	199	no	YES	AIG1	protein_coding	-0.391329	0.0199455	0.063026	0.204401	0.23593	0.39923	559.286	422.236	645.775	62	107
chr15	99433580	plus	199	no	YES	IGF1R	protein_coding	-0.51396	1.56809e-05	0.000124611	0.347157	0.000107907	0.000373576	18430.8	12823.3	23458.8	52	48
chr6	71998514	plus	202	no	YES	OGFRL1	protein_coding	-0.241106	0.190878	0.365924	-0.614916	0.000449475	0.00144131	1809.59	1519.38	1177.17	122	13
chr3	119182461	minus	203	no	YES	TMEM39A	protein_coding	0.790957	9.2501e-09	1.37206e-07	1.05343	3.88704e-18	3.5029e-17	992.4	1739.23	2063.48	666	111
chr6	87647020	plus	203	no	no	HTR1E	protein_coding	-2.53775	2.14065e-20	1.16673e-18	-2.71248	1.7918e-17	1.56399e-16	175.999	24.6086	25.321	36	6
chr5	140090899	plus	203	no	YES	VTRNA1-1	misc_RNA	-0.00240529	0.995473	0.997674	1.23802	0.0108387	0.0281722	14.0669	14.0489	35.5251	46	215
chr8	87520879	minus	204	no	YES	RMDN1	protein_coding	-0.38083	0.000423017	0.00233432	-0.262754	0.010414	0.0271819	3160.85	2417.99	2633.79	260	31
chr7	115850603	plus	204	no	YES	TES	protein_coding	0.921299	2.51395e-18	1.15605e-16	1.58316	2.39217e-70	1.20314e-68	2855.47	5456.68	8576.67	1037	18
chr7	142511100	minus	210	no	no	TRBV30	TR_V_gene	-0.24596	0.509166	NA	1.01233	0.211986	0.367955	2.86016	1.30611	7.39111	33	18
chr1	70876951	plus	210	no	YES	CTH	protein_coding	1.21308	1.05252e-08	1.538e-07	2.65343	1.30415e-37	2.71544e-36	81.7119	199.661	525.745	293	235
chr3	170075456	plus	213	no	no	SKIL	protein_coding	-0.406288	1.1274e-05	9.23327e-05	-0.96138	1.37749e-23	1.64482e-22	15350.8	11548	7869.28	348	10
chr5	118324221	minus	215	no	YES	DTWD2	protein_coding	-0.686157	4.49631e-06	3.9995e-05	-0.675934	4.62196e-08	2.21901e-07	951.482	583.022	594.736	9	56
chr20	4667076	plus	216	no	YES	PRNP	protein_coding	0.836345	2.79396e-15	9.50332e-14	2.53508	5.73478e-131	9.84054e-129	1417.47	2552.09	8262.08	22	28
chr9	71355767	plus	218	no	YES	PIP5K1B	protein_coding	-0.0559225	0.825359	0.911192	-0.682229	0.0225203	0.054405	98.7853	94.7651	60.8147	32	12
chr2	1679516	minus	221	no	YES	PXDN	protein_coding	-0.160802	0.126874	0.273194	0.119271	0.160069	0.294542	7961.34	7110.18	8649.21	10	10
chr3	146262389	minus	222	no	YES	PLSCR1	protein_coding	0.588292	4.67661e-06	4.14959e-05	0.607596	1.28326e-05	4.92036e-05	827.888	1256.44	1264.7	86	63
chr2	64833801	plus	223	no	no	AC007365.3	lincRNA	0.0520563	0.858234	NA	0.618553	0.503219	NA	0.691866	0.931473	1.79429	9	10
chr14	39583593	plus	224	no	YES	GEMIN2	protein_coding	0.123468	0.392797	0.600378	0.145454	0.322417	0.505356	419.597	458.253	464.659	46	11
chr5	92957231	minus	224	no	YES	MIR2277	miRNA	NA	NA	NA	NA	NA	NA	0	0	0	28	12
chr3	133524689	plus	225	no	YES	SRPRB	protein_coding	0.283868	0.0307825	0.0896647	1.83334	1.50046e-56	5.37055e-55	2598.58	3177.4	9305.31	171	28
chr3	14212489	minus	226	no	YES	XPC	protein_coding	0.558838	1.21763e-08	1.76188e-07	0.446315	1.45142e-05	5.53891e-05	3876.89	5738	5287.32	25	49
chr14	61788297	plus	227	no	YES	PRKCH	protein_coding	-0.337733	0.00650968	0.0245895	-0.32462	0.00906092	0.0239157	2031.59	1600.15	1620.88	128	11
chr7	64023412	minus	227	no	YES	ZNF680	protein_coding	-0.366774	0.00948839	0.0339203	-0.713515	5.78728e-06	2.30033e-05	1097.99	846.048	667.361	151	8
chr4	73935427	minus	228	no	YES	COX18	protein_coding	-0.502109	0.00088855	0.00443297	-0.941756	7.9126e-11	4.65923e-10	577.59	403.97	299.473	61	17
chr2	120189444	plus	230	no	YES	TMEM37	protein_coding	2.39028	1.5063e-33	1.92278e-31	2.76912	1.19265e-50	3.70114e-49	67.6789	388.47	470.698	114	71
chr6	75912005	minus	231	no	YES	COL12A1	protein_coding	-0.576224	4.92054e-05	0.000345745	-4.73128	5.23078e-253	5.26163e-250	21146.7	14035.2	782.248	12	9
chr3	158465036	plus	234	no	YES	MFSD1	protein_coding	0.0583802	0.598019	0.768358	1.6002	3.25754e-66	1.47099e-64	2832.35	2951.24	8611.78	49	13
chr5	135389634	plus	235	no	YES	TGFBI	protein_coding	-0.445741	0.214612	0.396964	-0.759954	0.0833349	0.17111	2726.57	1852.56	1557.27	13	28
chr6	86159801	plus	239	no	YES	NT5E	protein_coding	-1.04697	3.43181e-17	1.42209e-15	-4.3584	2.88158e-43	7.11758e-42	20059.3	9569.37	890.649	106	19
chr12	105352052	minus	239	no	YES	SLC41A2	protein_coding	0.54829	2.69822e-06	2.53298e-05	1.51409	1.53645e-50	4.74786e-49	1108.15	1631.65	3175.7	152	13
chr6	49518404	plus	239	no	YES	C6orf141	protein_coding	0.108912	0.393612	0.60115	2.15212	4.90429e-40	1.09125e-38	1406.42	1519.01	6324.61	308	160
chr14	50788275	plus	249	no	YES	ATP5S	protein_coding	-0.700992	4.41336e-08	5.81406e-07	-0.615997	2.84999e-06	1.16667e-05	1352.07	823.084	880.264	19	14
chr17	56736667	minus	250	no	YES	RNU1-60P	snRNA	0.573277	0.0585759	0.149975	0.936978	0.00142261	0.00427428	51.9438	81.9542	101.18	32700	599
chr6	126278037	plus	251	no	YES	HINT3	protein_coding	-0.13784	0.347103	0.553279	0.743076	6.45464e-13	4.34746e-12	2524.84	2288.69	4232.94	13	42
chr3	172428855	minus	251	no	YES	NCEH1	protein_coding	-0.662825	0.00036512	0.00205049	0.252147	0.145543	0.272278	443.345	274.094	528.93	419	55
chr3	148897943	minus	252	no	YES	CP	protein_coding	-0.465095	0.236572	0.42581	-1.75903	0.00223951	0.00654204	24.7307	15.8135	6.43494	11	12
chr1	215740718	plus	253	no	no	KCTD3	protein_coding	-0.551662	1.27325e-05	0.000103174	-0.772566	7.78373e-12	4.9147e-11	8474.93	5736.93	4950.93	84	15
chr17	55522608	plus	254	no	YES	MSI2	protein_coding	0.000200896	0.998613	0.999198	-1.07413	6.86315e-26	9.0386e-25	11021.9	11024.4	5223.05	30	130
chr13	47371236	minus	254	no	YES	ESD	protein_coding	-0.347442	0.0032014	0.0133776	0.294513	0.00140388	0.00421973	3418.26	2675.25	4194.28	264	11
chr15	99443203	plus	255	no	YES	IGF1R	protein_coding	-0.51396	1.56809e-05	0.000124611	0.347157	0.000107907	0.000373576	18430.8	12823.3	23458.8	1353	93
chr14	61992367	plus	259	no	YES	PRKCH	protein_coding	-0.337733	0.00650968	0.0245895	-0.32462	0.00906092	0.0239157	2031.59	1600.15	1620.88	43	146
chr7	48128862	plus	259	no	YES	UPP1	protein_coding	0.604754	0.0109095	0.0382374	4.18834	1.504e-140	3.2043e-138	91.9718	144.864	1716.07	198	22
chr4	128703477	plus	261	no	YES	HSPA4L	protein_coding	3.83735	1.40768e-244	3.1266e-240	3.5083	4.93863e-188	2.0009e-185	379.869	5680.64	4366.96	221	215
chr1	193074560	minus	262	no	YES	GLRX2	protein_coding	0.891519	1.50877e-10	2.99208e-09	2.03544	3.02586e-70	1.51662e-68	473.218	891.526	1949.92	842	129
chr8	102139144	minus	262	no	no	AP003469.2	lincRNA	1.34385	3.55092e-05	0.000258165	2.38446	9.77849e-14	6.93023e-13	20.8507	63.0573	114.988	112	43
chr6	71377614	plus	263	no	YES	SMAP1	protein_coding	0.131579	0.228105	0.414129	0.520355	5.11154e-07	2.24291e-06	2471.97	2711.84	3549.98	40	13
chr1	48937824	minus	265	no	YES	SPATA6	protein_coding	-0.0131299	0.962531	0.982638	0.00386383	0.990277	0.994881	79.4966	78.4935	80.0773	11	103
chr9	86238087	plus	265	no	YES	IDNK	protein_coding	-0.671158	0.0022016	0.00968696	-1.49183	2.96063e-09	1.56486e-08	177.871	108.312	61.9656	158	24
chr4	146101718	minus	270	no	no	OTUD4	protein_coding	-0.0425473	0.708078	0.842148	0.510514	7.761e-05	0.000272964	2346.47	2276.56	3348.63	50	9
chr3	120315185	plus	273	no	YES	NDUFB4	protein_coding	-0.279137	0.016726	0.0543776	-0.209975	0.0626337	0.134118	3355.13	2755.55	2899.36	1283	18
chr8	1704033	plus	274	no	YES	CLN8	protein_coding	1.32886	2.75892e-29	2.72348e-27	1.74443	1.87362e-58	7.03416e-57	884.198	2257.68	2973.78	79	182
chr7	87563608	plus	281	no	YES	ADAM22	protein_coding	0.169729	0.216054	0.398953	-2.8086	1.3027e-50	4.03408e-49	572.645	646.743	80.5159	19	15
chr3	5020590	plus	281	no	no	BHLHE40	protein_coding	0.0582735	0.713379	0.845465	3.43285	1.2257e-303	2.23469e-300	751.663	784.156	8167.07	301	177
chr17	57298033	plus	283	no	YES	GDPD1	protein_coding	0.199461	0.326275	0.531725	-1.69209	1.27649e-10	7.41321e-10	142.838	165.277	43.2017	35	104
chr6	122720797	plus	284	no	YES	HSF2	protein_coding	0.72789	1.94376e-05	0.000151325	1.13623	4.18097e-14	3.02038e-13	636.03	1073.68	1402.9	34	17
chr8	129440490	minus	290	no	YES	LINC00824	processed_transcript	0.494301	0.227959	0.413952	0.214654	0.70437	0.835523	12.3956	20.2351	14.6681	55	16
chr12	119616736	plus	300	no	YES	HSPB8	protein_coding	0.854741	3.09942e-08	4.18743e-07	4.00059	3.49593e-215	2.12458e-212	946.757	1744.36	15358	31	8
chr4	108745891	plus	301	no	YES	SGMS2	protein_coding	-0.937711	4.10705e-08	5.43309e-07	0.988332	3.4508e-07	1.53637e-06	666.471	339.099	1333.35	148	4
chr4	71859508	plus	303	no	YES	DCK	protein_coding	-0.602532	0.000224856	0.00133635	-1.11629	6.28924e-11	3.73045e-10	718.406	465.385	328.973	25	27
chr5	101631970	minus	308	no	YES	SLCO4C1	protein_coding	0.783169	0.0121436	0.0417783	-0.269837	0.508156	0.686078	38.3742	72.0932	31.4418	23	22
chr1	151964931	minus	310	no	YES	S100A10	protein_coding	-0.524759	5.51917e-05	0.000381651	0.694123	1.76001e-12	1.1566e-11	10813.9	7456.74	17519.6	834	859
chr16	75339348	minus	313	no	YES	CFDP1	protein_coding	-0.150948	0.214012	0.396251	-0.104165	0.35301	0.537787	2178.72	1958.44	2026.51	125	37
chr17	56709197	minus	314	no	YES	U3	snoRNA	0.156334	0.325593	0.531043	1.16343	2.00919e-14	1.47893e-13	625.427	699.398	1408.74	10853	54153
chr9	6704000	plus	318	no	no	AL354707.2	lincRNA	0.356834	0.270929	NA	1.20973	0.189429	0.336774	0.309199	2.20404	2.54804	65	33
chr20	33759864	plus	319	no	no	PROCR	protein_coding	1.18839	2.19511e-11	4.82728e-10	1.78776	1.31953e-28	1.94405e-27	172.48	407.398	602.021	51	19
chr3	150126206	plus	324	no	YES	TSC22D2	protein_coding	0.112317	0.321223	0.526544	1.32381	1.98243e-58	7.42355e-57	2726.82	2952.12	6838.65	456	14
chr8	13134086	minus	334	no	YES	DLC1	protein_coding	-0.694289	2.06444e-07	2.41587e-06	-1.56355	3.97732e-27	5.53278e-26	4643.2	2837.13	1560.15	11	12
chr14	50100995	minus	334	no	YES	DNAAF2	protein_coding	-0.385688	0.00379778	0.0154237	-0.844617	4.63571e-12	2.96294e-11	1286.97	979.032	714.551	29	24
chr4	172733893	plus	338	no	YES	GALNTL6	protein_coding	-0.224611	0.555006	0.736439	-3.3876	2.1387e-07	9.71475e-07	35.584	29.4882	2.34701	12	8
chr11	122526430	plus	340	no	YES	UBASH3B	protein_coding	2.03044	9.46234e-13	2.4784e-11	5.35316	1.92699e-141	4.19494e-139	25.5991	125.707	1094.55	320	8
chr4	88343961	plus	349	no	YES	NUDT9	protein_coding	0.189943	0.258404	0.453492	0.414572	0.00588412	0.0160162	406.575	466.797	543.374	41	27
chr11	86013462	plus	354	no	YES	HIKESHI	protein_coding	0.327906	0.0116057	0.0402459	2.0272	6.71813e-60	2.61299e-58	1119.91	1412.7	4592.46	1031	10
chr8	77912314	minus	357	no	YES	PEX2	protein_coding	-0.487699	0.000137809	0.000862704	-1.09958	1.43375e-21	1.54732e-20	1991.65	1410.54	926.434	516	52
chr9	115913287	plus	361	no	YES	SLC31A2	protein_coding	-1.04155	4.14185e-11	8.88837e-10	-1.03584	2.9519e-15	2.27383e-14	1419.46	673.341	690.015	114	9
chr5	114505603	minus	369	no	YES	TRIM36	protein_coding	0.391011	0.0100443	0.0355927	0.926718	1.10794e-08	5.59845e-08	554.252	732.699	1059.84	28	36
chr4	139163503	minus	372	no	no	SLC7A11	protein_coding	4.18156	1.06512e-32	1.29985e-30	6.27858	5.70043e-52	1.81536e-50	354.163	12998.1	35038	693	27
chr1	148241465	plus	406	no	YES	RNVU1-14	snRNA	0.0464354	0.899159	0.950138	-0.620483	0.38409	0.571472	23.1995	26.9821	13.6836	3763	78
chr17	52978351	plus	413	no	YES	TOM1L1	protein_coding	0.328862	0.00358529	0.0147114	1.05238	2.17958e-25	2.81205e-24	4898.79	6176.2	10182.7	209	61
chr16	74734691	minus	425	no	YES	MLKL	protein_coding	0.505775	0.03284	0.0943487	1.46559	3.69806e-07	1.64195e-06	89.3562	130.766	253.884	40	15
chr3	192127323	minus	431	no	YES	FGF12	protein_coding	0.167951	0.260324	0.455783	0.248173	0.0736467	0.154147	825.924	931.389	982.613	21	26
chr4	170581621	plus	432	no	YES	CLCN3	protein_coding	0.382886	0.000192241	0.00116124	1.13781	1.56195e-38	3.35272e-37	2628.95	3440.44	5795.37	93	126
chr9	108210696	plus	449	no	YES	FSD1L	protein_coding	0.893427	5.36686e-06	4.70415e-05	0.712271	0.000615477	0.00193909	284.537	545.849	469.123	60	7
chr12	59270854	minus	496	no	YES	LRIG3	protein_coding	-1.25486	7.17656e-09	1.08303e-07	-0.0164604	0.942711	0.971901	477.882	189.419	472.398	9	42
chr9	85677738	minus	502	no	YES	RASEF	protein_coding	-0.33145	0.00238321	0.0103893	-0.3535	0.00120659	0.00366297	3088.34	2445.65	2414.7	127	4
chr4	11430392	minus	529	no	YES	HS3ST1	protein_coding	0.160589	0.689571	0.829914	0.0537229	0.912235	0.955941	19.8774	24.0264	20.7369	8	11
chr7	129007978	plus	556	no	YES	AHCYL2	protein_coding	0.180664	0.18561	0.358789	0.748667	6.62781e-08	3.13966e-07	737.489	838.34	1243.24	11	19
chr12	80084744	minus	630	no	YES	PAWR	protein_coding	-0.00276016	0.978219	0.990282	0.824989	5.07977e-13	3.4485e-12	21072.8	21030.9	37412.7	668	30
chr8	104511308	minus	633	no	YES	AC012213.1	antisense_RNA	0.435286	0.331588	0.537505	1.10026	0.113876	0.222661	5.10357	9.57646	12.7921	30	7

## Sheet: PROMPT_LOST_424_pairs
chr	pos	strand	divergent_distance	divergent_obsTSS	in_genebody	gene	gene_type	log2fc_4HR	pval_4HR	FDR_4HR	log2fc_24HR	pval_24HR	FDR_24HR	expression_UNTR	expression_4HR	expression_24HR	this_startRNA_counts	divergent_startRNA_counts
chr12	6473100	minus	6	no	YES	SCNN1A	protein_coding	-0.20111	0.290508	0.492254	-0.878322	0.000215433	0.000720275	169.387	146.359	91.0444	61	23
chr3	179371323	plus	11	no	YES	USP13	protein_coding	-0.0244346	0.850995	0.925725	0.212102	0.0714818	0.150209	1515.27	1489.29	1756.05	81	26
chr20	50419714	minus	15	no	no	SALL4	protein_coding	-1.51449	1.48077e-20	8.22235e-19	-2.51034	3.0633e-32	5.22265e-31	2239.19	755.537	383.861	211	8
chr1	226496865	minus	22	no	YES	LIN9	protein_coding	0.102502	0.481332	0.675996	-0.97092	1.2094e-08	6.09212e-08	596.697	641.931	302.663	227	14
chr20	49262247	plus	51	no	YES	AL353653.1	antisense_RNA	0.227746	0.602562	NA	0.581663	0.471708	0.654811	3.37603	5.06363	5.75113	129	23
chr3	65939263	minus	55	no	YES	MAGI1-IT1	sense_intronic	0.295873	0.459954	0.658432	-0.282911	0.619842	0.778547	15.1275	20.0689	12.176	17	17
chr10	131762538	minus	55	no	no	EBF3	protein_coding	0.422742	0.308972	0.513513	-1.27295	0.0709464	0.149299	16.0922	23.4504	5.2772	22	12
chr1	29063452	plus	61	no	YES	YTHDF2	protein_coding	0.106439	0.327736	0.533403	-0.0194295	0.824318	0.906315	4053.32	4368.93	3999.16	1061	14
chr2	234763363	minus	62	no	no	HJURP	protein_coding	-0.25837	0.228457	0.414698	-3.29679	6.85877e-47	1.90368e-45	769.526	636.198	75.4521	17	665
chr3	197518131	plus	67	no	YES	LRCH3	protein_coding	0.0883672	0.400365	0.607282	0.409286	0.00113243	0.00345077	2075.04	2208.19	2761.05	1221	12
chr1	150947320	minus	67	no	YES	CERS2	protein_coding	-0.588206	7.15316e-09	1.08154e-07	-1.00768	8.30457e-29	1.23788e-27	38097.4	25205.6	18916.2	699	15
chr9	132404445	minus	69	no	YES	ASB6	protein_coding	0.594223	2.17933e-05	0.000167665	1.39204	7.42043e-35	1.39293e-33	1349.32	2058.59	3554.41	49	7
chr10	124739920	plus	70	no	YES	PSTK	protein_coding	-0.608277	0.00212368	0.0094037	-0.743033	9.26451e-05	0.000322924	278.536	179.014	165.438	221	3
chr12	56473916	plus	70	no	YES	ERBB3	protein_coding	-0.852587	4.8942e-18	2.16544e-16	-2.07784	2.47226e-83	1.68501e-81	17818.3	9796.1	4200.04	152	29
chr1	204463798	minus	77	no	YES	PIK3C2B	protein_coding	-0.609297	5.18635e-09	8.02187e-08	-3.31584	4.67406e-137	9.08979e-135	2897.45	1888.2	287.643	404	10
chr14	105647649	minus	79	no	YES	AL512356.1	processed_transcript	0.0205256	0.919479	0.959714	-1.77288	NA	NA	6.84996	8.92729	0	115	30
chr14	21572170	minus	80	no	YES	ZNF219	protein_coding	0.667131	0.000693765	0.00358437	0.0618617	0.763853	0.875514	638.186	1038.58	666.679	461	314
chr16	11036359	minus	82	no	no	DEXI	protein_coding	-0.0899025	0.455704	0.655323	0.102454	0.479047	0.66166	863.073	810.245	927.8	59	12
chr16	87979144	minus	84	no	no	AC127455.1	processed_pseudogene	-0.538068	0.210329	0.39152	-2.07619	0.0029102	0.0083417	16.9957	9.46666	2.9583	193	11
chr1	113249749	minus	85	no	YES	RHOC	protein_coding	-0.503172	4.25554e-06	3.80974e-05	-0.469803	4.01556e-08	1.93681e-07	9141.98	6415.92	6596.66	457	18
chr14	105941160	plus	85	no	YES	CRIP2	protein_coding	-0.846999	1.50413e-07	1.80683e-06	-2.77675	2.86194e-88	2.12432e-86	6108.38	3327.3	881.779	75	8
chr1	207082925	minus	86	no	YES	FCMR	protein_coding	-0.697113	0.0383864	0.106896	-1.15323	0.0081006	0.0215253	82.0608	47.4261	36.0178	25	13
chr9	131534206	minus	87	no	YES	ZER1	protein_coding	-0.389068	0.00615618	0.0234325	-0.136459	0.214437	0.371039	3095.32	2347.31	2814.67	56	54
chr3	182698298	minus	87	no	YES	DCUN1D1	protein_coding	-0.0657391	0.555239	0.736552	0.0718871	0.47191	0.654966	4804.66	4587.13	5051.4	397	57
chr6	144651850	plus	88	no	YES	UTRN	protein_coding	-0.237826	0.019501	0.0618591	-1.98149	1.27234e-09	6.87832e-09	5398.15	4568.11	1306.94	15	11
chr6	150185486	minus	89	no	no	LRP11	protein_coding	-0.979066	3.81374e-13	1.03427e-11	0.292306	0.00503829	0.0138548	3524.9	1760.32	4319.07	46	40
chr1	113247759	minus	91	no	YES	RHOC	protein_coding	-0.503172	4.25554e-06	3.80974e-05	-0.469803	4.01556e-08	1.93681e-07	9141.98	6415.92	6596.66	106	11
chr1	147071947	plus	95	no	YES	BCL9	protein_coding	0.106812	0.415123	0.619727	-0.724926	2.32351e-07	1.0528e-06	1098.08	1184.4	663.351	495	19
chr6	15090224	minus	98	no	YES	AL138720.1	lincRNA	0.155509	0.676918	0.821439	-2.04314	0.000497618	0.0015861	24.9279	28.6147	5.01071	24	19
chr17	4613951	plus	99	no	YES	ARRB2	protein_coding	0.0118956	0.92988	0.965164	-0.0789652	0.545049	0.718756	823.836	831.014	779.886	18	5
chr10	6186884	plus	100	no	no	PFKFB3	protein_coding	0.14267	0.258104	0.453218	-0.60204	2.23601e-07	1.01425e-06	5432.7	6009.31	3573.24	180	51
chr20	49639679	minus	103	no	no	KCNG1	protein_coding	0.737265	7.97646e-05	0.000529959	1.23227	3.71053e-13	2.53727e-12	198.062	337.886	467.986	64	152
chr10	98346769	minus	106	no	YES	TM9SF3	protein_coding	-0.108806	0.352888	0.558957	0.581532	2.35014e-09	1.25011e-08	12632.2	11698.9	18924.7	157	58
chr19	42364327	plus	108	no	YES	RPS19	protein_coding	-0.0497293	0.612656	0.778278	0.381861	0.000906089	0.00279344	40616.3	39223.3	52978.4	231	95
chr20	3776957	plus	110	no	YES	CDC25B	protein_coding	-0.706498	2.56371e-07	2.94125e-06	-1.33652	1.20782e-22	1.38007e-21	2321.24	1405.46	914.741	124	13
chr2	27994586	plus	110	no	YES	MRPL33	protein_coding	-0.357088	0.00794288	0.0291747	0.562942	7.11756e-08	3.35802e-07	1451.92	1127.24	2147.73	306	44
chr3	157217335	minus	113	no	YES	VEPH1	protein_coding	-0.137531	0.715294	0.84656	-0.842813	0.142891	0.268384	30.9645	28.2281	16.9578	11	6
chr5	175843540	minus	113	no	YES	CLTB	protein_coding	0.0416399	0.782194	0.886348	1.93853	4.56367e-37	9.34224e-36	3073.66	3166.09	11890.1	444	41
chr2	203130494	plus	114	no	YES	NOP58	protein_coding	0.903629	3.69262e-17	1.52732e-15	1.30284	3.05362e-43	7.53613e-42	2323.28	4387.04	5745.65	516	85
chr12	118541816	minus	114	no	YES	VSIG10	protein_coding	-0.890558	9.36401e-17	3.74072e-15	-1.11335	4.25352e-22	4.72683e-21	3742.65	2000.59	1724.18	101	195
chr1	149899695	minus	114	no	YES	SF3B4	protein_coding	0.192539	0.0722198	0.177954	0.560311	1.86169e-07	8.49748e-07	2601.76	2978.95	3841.8	1052	1432
chr9	139844665	plus	117	no	YES	LCN12	protein_coding	-0.00331483	0.993983	0.997022	-1.58523	0.0573169	0.1241	11.7977	11.6998	2.95952	26	50
chr20	48732481	minus	117	no	YES	UBE2V1	protein_coding	0.175457	0.118044	0.258771	0.578354	6.03417e-11	3.58425e-10	7411.23	8386.43	11076.2	36	35
chr6	44355447	plus	117	no	YES	CDC5L	protein_coding	0.00875263	0.93879	0.970106	-0.0800893	0.440916	0.626609	5187.47	5219.73	4906.66	237	13
chr15	74726298	minus	120	no	YES	SEMA7A	protein_coding	0.0901882	0.633645	0.792137	1.29588	7.896e-12	4.98343e-11	317.877	339.34	787.857	151	52
chr6	26189338	minus	120	no	no	HIST1H4D	protein_coding	-0.353108	0.00825281	0.030099	-1.96604	2.89959e-24	3.578e-23	1477.01	1149.67	372.457	952	101
chr17	8059658	minus	121	no	YES	PER1	protein_coding	-0.26229	0.0950154	0.220095	-0.306433	0.0850935	0.174121	428.331	354.822	346.309	433	9
chr2	29117533	plus	122	no	YES	WDR43	protein_coding	1.03318	3.90469e-17	1.60606e-15	1.0444	8.44228e-21	8.7547e-20	3793.17	7870.47	7841.92	87	22
chr8	126442606	plus	122	no	YES	TRIB1	protein_coding	-0.183243	0.161089	0.324447	2.94319	9.29847e-165	2.85522e-162	2314.27	2032.18	17923.1	2500	18
chr7	192571	plus	124	no	no	FAM20C	protein_coding	0.213814	0.181979	0.354183	0.101593	0.466732	0.650013	759.428	884.987	815.127	493	6
chr20	19193159	plus	124	no	no	SLC24A3	protein_coding	-0.473098	0.000185868	0.00112611	-2.83707	6.16683e-131	1.052e-128	3418.9	2446.49	474.714	94	112
chr10	20105337	plus	125	no	YES	PLXDC2	protein_coding	0.118864	0.296508	0.498612	-3.58021	2.70403e-192	1.15999e-189	4601.01	5003.32	380.718	18	15
chr12	49741791	plus	130	no	YES	DNAJC22	protein_coding	-0.389596	0.00432631	0.0172723	-1.60131	9.36229e-27	1.28582e-25	4971.41	3770.41	1626.63	193	6
chr20	62152118	plus	131	no	YES	PPDPF	protein_coding	-0.328338	0.116964	0.256861	-0.913109	7.20714e-06	2.83609e-05	3638.85	2857.63	1917.43	865	464
chr6	150285079	plus	131	no	no	ULBP1	protein_coding	2.4076	7.24896e-63	3.3543e-60	2.05089	1.69952e-41	3.97501e-40	170.382	946.352	713.319	66	197
chr6	41909546	minus	132	no	YES	CCND3	protein_coding	0.226773	0.087081	0.206127	0.548021	2.91701e-07	1.31052e-06	1532.58	1799.49	2243.55	15	62
chr1	36916052	minus	132	no	no	OSCP1	protein_coding	-0.662463	0.000828496	0.00417178	0.223997	0.226311	0.386813	220.452	135.567	257.243	76	94
chr8	124408664	minus	133	no	YES	ATAD2	protein_coding	-0.57685	0.000741735	0.00380198	-1.30885	3.77414e-18	3.40431e-17	4624.22	3052.25	1854.9	402	9
chr6	137540522	minus	136	no	YES	IFNGR1	protein_coding	0.367517	0.00194777	0.00873976	1.84867	2.2401e-69	1.10382e-67	1104.27	1431.33	3994.21	139	38
chr5	133841996	plus	137	no	no	LINC01843	lincRNA	-0.833772	0.0261184	0.0786386	-3.11809	1.01248e-07	4.71204e-07	38.1143	18.1035	3.2646	5	10
chr3	49507569	plus	139	no	YES	DAG1	protein_coding	-1.06973	2.1233e-22	1.36697e-20	-0.982426	1.58995e-21	1.71209e-20	4661.61	2195.42	2354.94	44	27
chr15	73344695	plus	139	no	YES	NEO1	protein_coding	-0.282263	0.019334	0.0614521	-0.922756	1.23206e-14	9.18255e-14	5619.2	4603.68	2956.43	35	14
chr17	61920042	minus	140	no	YES	SMARCD2	protein_coding	-0.726627	1.38649e-09	2.37619e-08	-1.11347	2.70532e-37	5.58111e-36	25607.8	15331.5	11815.1	412	10
chr17	74497482	minus	142	no	YES	RHBDF2	protein_coding	0.320167	0.0322899	0.0930914	-0.0187839	0.902048	0.951359	818.346	1028.29	807.824	32	28
chr9	131592066	minus	142	no	YES	SPOUT1	protein_coding	-0.198627	0.14704	0.304174	0.11241	0.358832	0.544417	2516.48	2185.81	2721.47	288	51
chr14	55878548	minus	143	no	YES	ATG14	protein_coding	0.466725	1.22565e-05	9.97538e-05	0.338549	0.000205682	0.000688619	2132.8	2961.33	2698.12	266	22
chr1	155023789	plus	143	no	YES	ADAM15	protein_coding	-0.129886	0.328301	0.533931	0.706891	8.08648e-08	3.79307e-07	2234.27	2037.56	3656.03	24	9
chr15	83419324	plus	145	no	YES	SNHG21	antisense_RNA	0.252544	0.296388	0.498567	0.669154	0.00593729	0.0161444	85.1946	103.126	136.846	270	2180
chr3	12587021	minus	145	no	YES	MKRN2OS	protein_coding	-0.310059	0.193142	0.368641	-1.08997	9.68472e-05	0.000337047	112.523	89.1917	51.8271	65	9
chr17	16118818	minus	146	no	YES	NCOR1	protein_coding	0.256451	0.0122644	0.0421157	0.489895	4.29808e-07	1.89566e-06	5795.13	6939.29	8146.79	142	159
chr9	71320156	plus	147	no	no	PIP5K1B	protein_coding	-0.0559225	0.825359	0.911192	-0.682229	0.0225203	0.054405	98.7853	94.7651	60.8147	22	57
chr15	84116124	plus	147	no	YES	SH3GL3	protein_coding	-0.104224	0.690368	0.830513	-1.16362	0.00012703	0.000435902	88.369	81.932	38.5355	15	16
chr17	61523628	minus	148	no	YES	CYB561	protein_coding	-0.120803	0.301649	0.504823	1.12128	9.06245e-45	2.34362e-43	11178.5	10265.5	24352.5	1413	206
chr6	27440849	minus	149	no	YES	ZNF184	protein_coding	-0.449776	0.000807633	0.00408432	-1.10467	8.95933e-16	7.1097e-15	889.74	646.862	411.705	95	20
chr14	69095577	minus	149	no	no	AL121820.2	antisense_RNA	-0.712494	0.0533826	0.13941	-2.80123	1.42629e-06	5.99947e-06	33.0825	17.6004	3.68781	21	8
chr2	111435640	minus	149	no	YES	BUB1	protein_coding	-0.700478	0.000814082	0.00411225	-2.62724	2.60953e-30	4.09923e-29	824.555	492.31	129.261	238	59
chr12	104680810	plus	149	no	YES	TXNRD1	protein_coding	1.03303	4.68001e-22	2.91988e-20	2.40809	3.62079e-153	9.26509e-151	10484.9	21682	55877.9	292	29
chr1	151227256	plus	154	no	YES	PSMD4	protein_coding	0.535874	1.79868e-06	1.74608e-05	1.01404	5.42112e-28	7.77862e-27	10214.6	14899	20665.2	167	162
chr3	126076280	minus	154	no	YES	KLF15	protein_coding	0.0569434	0.894898	0.948073	0.33078	0.562627	0.733614	14.0442	15.389	18.8885	13	8
chr7	150777896	minus	155	no	YES	FASTK	protein_coding	-0.55877	9.78474e-05	0.000633797	-0.0424898	0.734107	0.856037	2261.64	1519.11	2195.57	260	10
chr5	53606388	minus	155	no	YES	ARL15	protein_coding	0.0353174	0.841863	0.920751	-1.44268	1.24438e-18	1.15715e-17	854.257	877.201	312.188	51	493
chr1	36235565	minus	155	no	YES	CLSPN	protein_coding	-0.617445	0.00386869	0.0156745	-2.53846	6.61465e-29	9.87997e-28	467.079	296.036	78.1342	165	10
chr20	45948648	minus	157	no	YES	ZMYND8	protein_coding	-0.674984	3.65017e-09	5.8201e-08	-0.811676	5.5166e-18	4.92878e-17	4096.99	2546.7	2330.69	69	26
chr6	26104161	plus	158	no	YES	HIST1H4C	protein_coding	-0.47351	0.00793469	0.0291494	-2.42102	3.46226e-33	6.09889e-32	1970.16	1399.19	360.567	648	46
chr2	27651493	plus	158	no	YES	NRBP1	protein_coding	-0.582895	1.79013e-07	2.12056e-06	-0.442266	4.12069e-05	0.000149601	17666.4	11718.6	12988.8	1674	159
chr15	79237388	minus	158	no	YES	CTSH	protein_coding	-0.197646	0.116675	0.256341	-1.63802	2.00422e-25	2.59269e-24	4534.78	3942.98	1444.8	123	58
chr20	50159222	minus	159	no	YES	NFATC2	protein_coding	0.279589	0.0255297	0.0770852	-0.506549	2.95828e-05	0.000109249	725.609	884.094	510.146	122	10
chr1	150849186	minus	159	no	YES	ARNT	protein_coding	-0.371265	0.0011773	0.00567715	-0.338574	0.00126798	0.00383417	4816.94	3707.94	3806.25	227	181
chr17	1532128	minus	160	no	YES	SLC43A2	protein_coding	-0.745423	8.22765e-08	1.03655e-06	-1.50057	1.84464e-54	6.26426e-53	3896.21	2294.11	1373.26	63	24
chr17	8198693	minus	160	no	no	SLC25A35	protein_coding	0.0126258	0.97222	0.987424	-0.463521	0.317576	0.499758	28.7077	28.995	20.3445	8	23
chr4	40631881	minus	161	no	YES	RBM47	protein_coding	-0.392423	0.000534357	0.00286681	-0.452921	3.03059e-05	0.000111792	2115.27	1604.02	1543.74	243	10
chr1	159915400	minus	161	no	no	IGSF9	protein_coding	-0.652879	0.000161724	0.000996409	-4.22396	3.3526e-62	1.37358e-60	399.853	249.741	20.0204	13	16
chr17	65373456	plus	162	no	YES	PITPNC1	protein_coding	0.340082	0.0033786	0.0140056	-1.03944	8.55103e-19	8.02065e-18	2720.25	3457.85	1320.26	180	16
chr6	31371371	plus	162	no	YES	MICA	protein_coding	0.549424	9.7579e-05	0.000632242	1.46556	2.30312e-29	3.49918e-28	1149.25	1698.91	3190.46	229	65
chr1	227058319	plus	163	no	YES	PSEN2	protein_coding	-0.212021	0.0994857	0.228007	0.149686	0.198745	0.349779	1108.02	953.691	1229.91	27	19
chr16	3174294	minus	163	no	YES	ZNF213-AS1	antisense_RNA	-0.537362	0.000340948	0.00192888	-0.766616	7.85122e-07	3.38648e-06	448.025	305.211	262.36	70	8
chr13	30424402	minus	164	no	YES	UBL3	protein_coding	-0.588755	6.08824e-05	0.000416336	0.153333	0.0625171	0.133917	7171.68	4713.89	7977.55	389	27
chr19	12035956	plus	164	no	YES	ZNF700	protein_coding	-0.22435	0.08113	0.1949	0.184042	0.106545	0.210642	832.683	710.542	946.462	71	8
chr8	102064243	plus	165	no	no	FLJ42969	lincRNA	-0.244061	0.520774	0.709452	-0.321005	0.49111	0.671738	24.9921	20.0374	19.6753	26	10
chr10	74451905	plus	165	no	YES	MCU	protein_coding	0.153942	0.244228	0.435789	0.4736	0.000126835	0.000435336	1632.56	1821.53	2271.1	171	18
chr13	31040070	minus	166	no	YES	HMGB1	protein_coding	-0.808669	2.54512e-09	4.17502e-08	-1.86765	2.0754e-65	9.18688e-64	23011	12961.8	6276.92	953	15
chr16	22308730	plus	166	no	YES	POLR3E	protein_coding	0.946369	1.57336e-13	4.42355e-12	1.37756	1.69915e-25	2.20194e-24	1569.65	3065.31	4096.25	62	4
chr20	60807616	plus	167	no	YES	OSBPL2	protein_coding	0.531905	2.42936e-06	2.29806e-05	1.08315	1.30895e-26	1.78594e-25	6226.25	9056.53	13221.5	11	16
chr14	103851750	plus	168	no	YES	MARK3	protein_coding	0.679541	1.30542e-12	3.37147e-11	1.14569	9.7138e-37	1.96369e-35	5662.84	9119.72	12553.4	419	123
chr6	32920872	minus	170	no	YES	HLA-DMA	protein_coding	-0.449762	0.145419	0.301691	-1.66241	3.59083e-05	0.000131248	60.3402	42.1224	17.7192	11	8
chr20	30606651	plus	170	no	YES	CCM2L	protein_coding	-0.0996282	0.759296	0.874635	-0.708772	0.0737293	0.154296	44.1259	40.6246	26.3361	23	24
chr6	36646491	plus	173	no	YES	CDKN1A	protein_coding	2.05036	5.92878e-51	1.64605e-48	1.98744	1.54953e-69	7.66123e-68	6395.92	27424.2	25491.9	1523	12
chr19	50270269	plus	173	no	YES	AP2A1	protein_coding	-0.288036	0.0515201	0.135455	-0.250431	0.068369	0.144658	4667.21	3800.36	3919.83	46	9
chr5	179498728	minus	174	no	YES	RNF130	protein_coding	-0.205122	0.0317411	0.0918089	-0.554538	8.6949e-11	5.10545e-10	5511.49	4773.11	3749.89	586	81
chr14	90849766	plus	174	no	YES	AL512791.2	lincRNA	-0.00421887	0.986036	0.993531	-0.110906	0.671423	0.814289	122.207	121.878	113.13	83	222
chr6	35995596	plus	175	no	YES	MAPK14	protein_coding	-0.130277	0.331388	0.537339	0.0694879	0.541898	0.716156	3045.38	2776.66	3196.09	201	15
chr19	52207574	plus	177	no	YES	SPACA6	protein_coding	-0.114711	0.491511	0.684309	-0.866574	1.23082e-05	4.72796e-05	286.296	263.917	156.08	145	12
chr9	140196723	minus	178	no	no	NRARP	protein_coding	0.0744946	0.668725	0.815794	-0.995703	1.10954e-07	5.14406e-07	275.378	290.566	137.196	898	11
chr3	170626449	minus	179	no	YES	EIF5A2	protein_coding	1.29162	1.75107e-09	2.94644e-08	2.2734	7.34792e-24	8.90142e-23	330.219	853.243	1629.35	60	242
chr19	11308212	minus	180	no	YES	KANK2	protein_coding	-0.963564	1.77905e-21	1.05654e-19	-2.26574	2.68945e-89	2.04307e-87	3602.79	1831.47	744.606	67	30
chr16	89883023	minus	181	no	YES	FANCA	protein_coding	-0.406915	0.0280057	0.0832822	-1.99226	8.99317e-20	8.80926e-19	865.484	643.615	213.417	165	755
chr1	45266015	plus	184	no	YES	PLK3	protein_coding	1.6413	1.45475e-16	5.73916e-15	2.94877	5.07444e-81	3.32644e-79	159.072	528.625	1249.51	24	12
chr16	70719956	minus	184	no	YES	MTSS1L	protein_coding	0.0799235	0.538881	0.723907	-0.243452	0.05437	0.118608	3482.75	3685.19	2940.51	92	26
chr15	75135565	minus	184	no	YES	ULK3	protein_coding	-0.556963	8.47152e-05	0.000558341	-0.500619	4.59042e-05	0.000165994	2145.28	1443.69	1514.81	12	33
chr12	107712191	plus	185	no	YES	BTBD11	protein_coding	-0.473288	0.0305459	0.0890947	0.131723	0.493088	0.673402	202.653	143.846	221.951	16	21
chr21	45139013	plus	186	no	YES	PDXK	protein_coding	-0.105093	0.397309	0.604515	-0.380505	7.5994e-05	0.000267667	11085.7	10292.4	8510.11	304	283
chrX	53024651	minus	187	no	no	FAM156A	protein_coding	0.380405	0.101152	0.231022	0.510028	0.0451279	0.100737	150.909	200.145	215.639	116	17
chr11	69490098	minus	187	no	YES	ORAOV1	protein_coding	0.364023	0.00447049	0.0177735	0.833867	1.02019e-13	7.21981e-13	965.314	1249.19	1724.04	98	92
chr16	21312205	plus	188	no	YES	CRYM-AS1	transcribed_unitary_pseudogene	0.391432	0.0970597	0.223676	0.0567706	0.829442	0.909782	82.3597	110.326	85.616	209	11
chr15	77376283	minus	189	no	YES	TSPAN3	protein_coding	-0.225293	0.0320106	0.092456	-0.00491354	0.960942	0.980642	2800.17	2390.21	2790.81	12	22
chr21	36260996	minus	189	no	YES	RUNX1	protein_coding	-0.530742	0.000563359	0.00299995	0.724323	4.27132e-06	1.71813e-05	899.308	615.405	1492.37	1120	38
chr1	151171020	plus	191	no	YES	PIP5K1A	protein_coding	0.196967	0.0575747	0.147888	1.05309	5.57945e-31	9.03709e-30	4594.5	5276.49	9549.93	563	29
chr20	44509874	plus	192	no	YES	ZSWIM1	protein_coding	-0.100081	0.456332	0.655692	0.0689906	0.576742	0.745382	709.235	660.708	744.082	546	5
chr19	49223931	minus	192	no	YES	MAMSTR	protein_coding	-0.325319	0.427528	0.631624	-0.666932	0.227422	0.388255	21.2278	15.229	12.5966	5	22
chr12	118406795	minus	193	no	no	KSR2	protein_coding	-0.318521	0.197284	0.374359	-1.44095	1.70269e-05	6.44637e-05	134.938	106.514	55.4338	43	65
chr1	145438490	plus	193	no	YES	TXNIP	protein_coding	-1.56586	1.01629e-50	2.78678e-48	-3.27702	5.82665e-77	3.50452e-75	14826.4	4932.93	1497.33	179	114
chr22	42466794	minus	196	no	YES	NAGA	protein_coding	-0.581354	0.000167396	0.00102793	-0.502462	0.000489649	0.00156309	723.943	477.858	510.109	82	35
chr11	67236702	minus	196	no	YES	TMEM134	protein_coding	-0.600387	2.60748e-05	0.000196255	-0.823085	8.11025e-10	4.44958e-09	827.087	539.58	466.117	63	74
chr15	31283807	minus	196	no	YES	MTMR10	protein_coding	-0.053119	0.699429	0.836605	0.429726	0.00036737	0.00119311	730.504	704.233	986.077	167	24
chr7	100303714	plus	196	no	YES	POP7	protein_coding	-0.227885	0.0575366	0.147828	-0.531306	3.7794e-05	0.000137742	1490.82	1269.06	1029.88	148	75
chr3	185655775	minus	197	no	YES	TRA2B	protein_coding	0.413313	0.000425871	0.00234832	0.734465	9.1452e-16	7.25325e-15	5851.03	7832.54	9747.23	2539	21
chr12	113772912	minus	198	no	YES	SLC8B1	protein_coding	1.23445	5.85406e-17	2.39456e-15	1.21674	1.40821e-20	1.44339e-19	623.103	1501.22	1453.14	369	19
chr1	179262937	plus	198	no	YES	SOAT1	protein_coding	0.545117	7.29695e-06	6.20255e-05	1.00373	2.93906e-19	2.8221e-18	1414.74	2078.72	2843.44	98	4
chr20	33264896	minus	198	no	YES	PIGU	protein_coding	-0.168888	0.195629	0.372076	0.48761	6.30222e-05	0.000224116	703.748	624.24	988.342	853	289
chr5	173043653	minus	198	no	YES	BOD1	protein_coding	0.348422	0.00194439	0.00872639	0.331305	0.00103232	0.00315989	4199.63	5367.73	5286.86	150	8
chr11	67007454	plus	200	no	YES	KDM2A	protein_coding	1.19395	7.00871e-32	8.15028e-30	1.14284	1.64408e-41	3.84907e-40	6810.16	15750.9	15063	715	24
chr10	6205816	plus	200	no	YES	PFKFB3	protein_coding	0.14267	0.258104	0.453218	-0.60204	2.23601e-07	1.01425e-06	5432.7	6009.31	3573.24	332	10
chr1	155278643	plus	201	no	YES	FDPS	protein_coding	-0.469326	0.000841858	0.00423234	-0.396882	0.00233441	0.00679932	2817.53	2018.24	2137.26	139	206
chr19	46088056	minus	202	no	YES	OPA3	protein_coding	-0.453731	0.000161945	0.000997217	0.176223	0.0953874	0.191781	1587.35	1152.51	1794.62	215	27
chrX	154444751	plus	203	no	YES	VBP1	protein_coding	0.0681024	0.570869	0.748243	1.40152	1.49785e-45	3.99395e-44	2890.72	3033.33	7658.79	597	51
chr2	172950235	plus	203	no	YES	DLX1	protein_coding	-0.432682	0.0601801	0.153322	-0.533388	0.0239591	0.0574905	125.384	90.8986	86.2408	24	355
chr6	42185590	minus	203	no	YES	MRPS10	protein_coding	0.0398945	0.713276	0.845445	1.10182	8.09685e-30	1.2497e-28	1729.72	1778.86	3719.97	194	8
chr6	26659931	minus	203	no	YES	ZNF322	protein_coding	0.291716	0.0132531	0.0448658	0.142561	0.202408	0.354952	3444.82	4231.92	3803.61	150	5
chr17	73521769	plus	203	no	YES	LLGL2	protein_coding	-0.226075	0.134042	0.284572	0.363269	0.00479277	0.0132446	17936.8	15263.1	23101.2	473	236
chr1	228297000	minus	203	no	YES	MRPL55	protein_coding	0.0555479	0.742649	0.863795	0.299157	0.104826	0.207935	733.544	762.754	904.54	3640	93
chr9	130007673	plus	204	no	YES	GARNL3	protein_coding	0.231056	0.287451	0.488633	-0.610582	0.0121951	0.0312989	158.042	187.826	103.313	16	102
chr7	158622200	minus	204	no	YES	ESYT2	protein_coding	0.0751483	0.472215	0.668603	-0.101448	0.21822	0.376022	10253.3	10809.5	9555.76	2969	746
chr12	108154912	minus	204	no	YES	PRDM4	protein_coding	0.336833	0.000826324	0.00416462	1.07784	5.2097e-39	1.13159e-37	2955.93	3744.81	6249.16	751	11
chr6	30539241	plus	205	no	YES	ABCF1	protein_coding	0.135084	0.211722	0.393208	0.585627	7.04227e-08	3.32572e-07	3855.33	4239.76	5794.45	63	247
chr15	100890382	minus	206	no	no	SPATA41	lincRNA	1.5439	1.63765e-05	0.000129583	2.26836	8.57923e-09	4.37526e-08	12.674	48.59	65.9961	94	47
chr1	42928960	plus	207	no	YES	CCDC30	protein_coding	0.0474499	0.816209	0.905538	-0.0204403	0.928009	0.964271	141.086	146.127	139.212	13	6
chr15	70390223	minus	208	no	YES	TLE3	protein_coding	0.111357	0.368732	0.576417	0.696808	8.41373e-07	3.61841e-06	2764.46	2990.46	4493.66	55	22
chr1	65210736	plus	209	no	no	RAVER2	protein_coding	0.0128724	0.923838	0.961319	-0.850912	9.66065e-11	5.65658e-10	814.799	822.476	450.242	16	19
chr3	48507232	plus	210	no	YES	TREX1	protein_coding	0.156319	0.425048	0.629344	-1.06611	6.55307e-06	2.59094e-05	186.605	208.68	88.0184	99	25
chr1	206785795	minus	210	no	YES	EIF2D	protein_coding	-0.151145	0.225478	0.411021	-0.204297	0.0485073	0.107425	2193.25	1971.26	1902.77	285	9
chr6	30181142	minus	211	no	YES	TRIM26	protein_coding	0.53548	1.31028e-06	1.31034e-05	0.563829	3.31209e-09	1.74304e-08	2581.67	3763.72	3820.46	123	80
chr14	54420113	minus	213	no	YES	BMP4	protein_coding	0.119041	0.365713	0.572637	-1.42289	1.99016e-21	2.13046e-20	541.204	589.032	200.441	43	437
chr1	205719330	minus	213	no	YES	NUCKS1	protein_coding	-0.903446	3.62151e-12	8.80058e-11	-0.90514	2.36302e-15	1.82843e-14	39798.7	20986.9	21201.3	192	8
chr20	47835959	plus	215	no	YES	DDX27	protein_coding	0.647282	6.52674e-11	1.36374e-09	1.91525	2.21168e-73	1.23833e-71	5857.86	9226.45	22191.5	532	122
chr20	52687051	minus	215	no	YES	BCAS1	protein_coding	-0.450965	0.00101864	0.00500663	-1.85627	2.79608e-29	4.23491e-28	1653.89	1200.96	453.509	21	10
chr3	183013085	minus	215	no	YES	MCF2L2	protein_coding	0.102943	0.655764	0.806934	0.221766	0.348495	0.533114	109.595	117.735	127.758	19	4
chr16	72042649	plus	216	no	YES	DHODH	protein_coding	-0.166107	0.332696	0.538554	0.0835933	0.612615	0.77315	401.262	355.554	425.352	137	203
chr14	105957628	plus	216	no	YES	C14orf80	protein_coding	-1.0212	3.89214e-06	3.52995e-05	-2.3321	3.77279e-09	1.97801e-08	1360.44	638.044	249.538	110	25
chr9	131580779	plus	217	no	YES	ENDOG	protein_coding	-0.834178	5.48509e-05	0.00037953	-1.27004	3.93703e-12	2.53414e-11	710.56	384.85	292.05	255	69
chr7	106301527	minus	218	no	YES	CCDC71L	protein_coding	0.0472264	0.753794	0.870918	-0.041209	0.759756	0.873042	881.313	911.252	856.209	41	4
chr17	42422670	plus	218	no	YES	GRN	protein_coding	-0.213308	0.0256701	0.0774463	-0.632639	1.0588e-12	7.0388e-12	13348.3	11493.7	8600.98	602	539
chr20	814329	plus	218	no	no	FAM110A	protein_coding	-0.511905	0.00848608	0.030778	-1.66561	1.13279e-17	9.95918e-17	624.063	429.491	194.26	8	14
chr6	30457289	plus	219	no	YES	HLA-E	protein_coding	0.131488	0.227292	0.413328	0.238931	0.019075	0.0468933	8229.22	9026.73	9716.33	6455	57
chr1	235459479	plus	219	no	YES	RPL23AP23	processed_pseudogene	0.0325076	0.942197	NA	-0.892324	0.263957	0.435859	6.64009	6.94235	2.91076	12	98
chr15	77224073	plus	220	no	YES	RCN2	protein_coding	-0.378848	0.0121224	0.0417163	-0.499653	3.28873e-06	1.33671e-05	5804.76	4429.55	4100.87	298	379
chr1	28562665	plus	221	no	YES	ATPIF1	protein_coding	-0.493234	0.000146665	0.000912485	-0.974843	2.42759e-21	2.58544e-20	1744.14	1230.02	885.701	62	165
chr6	7313388	minus	221	no	YES	SSR1	protein_coding	-0.319183	0.00223666	0.00982759	0.267898	0.00807632	0.0214704	6066.18	4847.32	7308.91	616	41
chr4	1283682	plus	222	no	YES	MAEA	protein_coding	-0.0385256	0.75957	0.874751	0.145647	0.190097	0.337568	2614.03	2543.53	2893.23	224	108
chr17	20059386	plus	223	no	YES	SPECC1	protein_coding	0.120191	0.273281	0.471495	-0.383066	0.000144827	0.000493459	11948	13002.7	9154.33	1181	100
chr19	46220579	minus	223	no	YES	AC007191.1	TEC	-0.88287	3.38495e-05	0.000246988	-1.14954	1.37655e-06	5.79945e-06	171.149	89.2008	76.1085	25	129
chr1	41327969	minus	223	no	YES	CITED4	protein_coding	-1.19834	6.34245e-09	9.66202e-08	-3.09162	4.09223e-32	6.94845e-31	290.138	120.249	32.5	193	12
chr9	130860793	plus	223	no	YES	SLC25A25	protein_coding	-0.00577721	0.962818	0.982638	0.0959409	0.340189	0.524507	1896.5	1888.58	2027.27	316	13
chr14	21905365	minus	224	no	YES	CHD8	protein_coding	0.125705	0.239262	0.429123	0.198063	0.0439454	0.0984133	8358.95	9131.4	9592.52	11	11
chr1	112938869	plus	226	no	YES	CTTNBP2NL	protein_coding	0.290173	0.038828	0.107895	-0.0115192	0.93386	0.967272	1134.8	1394.95	1125.73	272	87
chr10	103880123	minus	226	no	YES	LDB1	protein_coding	-0.116149	0.269218	0.466988	-0.581138	3.16654e-08	1.539e-07	3535.69	3258.47	2360.18	37	40
chr5	173315347	plus	226	no	YES	CPEB4	protein_coding	0.765196	3.4296e-07	3.85305e-06	1.78768	1.10636e-48	3.24359e-47	1788.99	3089	6210.63	1365	5
chr12	74433173	plus	226	no	YES	LINC02394	lincRNA	-0.266195	0.550602	0.733399	-0.398284	0.560285	0.731737	10.1553	7.27691	7.30197	8	11
chr1	38397416	minus	228	no	YES	INPP5B	protein_coding	-0.0732846	0.612811	0.778314	0.0540391	0.68638	0.824043	844.48	801.411	876.509	18	9
chr6	19804932	minus	228	no	YES	AL022068.1	antisense_RNA	-0.477324	0.191759	0.367018	-3.03742	6.09958e-08	2.89412e-07	38.825	25.648	3.6879	114	193
chr1	27248247	plus	229	no	YES	NUDC	protein_coding	0.940091	4.88328e-16	1.81922e-14	1.79427	4.38484e-54	1.47023e-52	1671.42	3242.96	5825.65	350	20
chr1	151119104	minus	229	no	YES	SEMA6C	protein_coding	0.191284	0.218906	0.40216	-4.03345	7.21445e-64	3.05891e-62	383.81	438.892	22.1688	154	74
chr10	97321139	minus	231	no	YES	SORBS1	protein_coding	1.62205	2.14061e-10	4.13796e-09	3.20356	1.18801e-44	3.06144e-43	51.3069	176.388	487.916	88	18
chr6	30688129	plus	231	no	YES	TUBB	protein_coding	-0.191927	0.113836	0.251583	-0.679251	1.70628e-09	9.15801e-09	29314.7	25598.4	18274.4	1189	35
chr5	177580875	minus	232	no	YES	NHP2	protein_coding	-0.583425	1.11499e-06	1.13186e-05	-1.10851	1.51012e-24	1.88336e-23	6335.87	4196.63	2930.59	523	8
chr15	65117813	minus	232	no	YES	PIF1	protein_coding	-0.227188	0.433945	0.637669	-1.08807	0.000533539	0.00169265	100.67	85.0123	46.1067	44	156
chr12	120315082	minus	233	no	YES	CIT	protein_coding	-0.104343	0.78096	0.885856	-3.1887	2.42256e-35	4.63704e-34	739.742	673.952	78.6915	176	10
chr19	46234126	minus	233	no	YES	FBXO46	protein_coding	-0.33933	0.0858057	0.203854	-0.120621	0.534286	0.709467	591.065	460.982	542.872	103	19
chr6	21593980	plus	234	no	YES	SOX4	protein_coding	-1.23458	9.6339e-30	9.77071e-28	-0.693266	1.44775e-12	9.55737e-12	18451.4	7739.73	11395.8	59	13
chr15	66648935	minus	234	no	YES	TIPIN	protein_coding	-0.208285	0.241882	0.432633	-0.568866	0.000927379	0.00285485	309.574	267.134	208	24	18
chr9	35162020	plus	235	no	YES	UNC13B	protein_coding	-0.299936	0.0351148	0.0995241	0.267661	0.0252485	0.0602326	2717.56	2195.27	3273.98	30	135
chr1	222817671	plus	235	no	YES	MIA3	protein_coding	0.382648	0.000809863	0.0040928	0.968273	5.03659e-28	7.25185e-27	3399.73	4452.34	6661.31	214	478
chr1	150459887	plus	236	no	YES	TARS2	protein_coding	-0.757146	4.13566e-10	7.52927e-09	-0.226101	0.0571986	0.123917	1702.66	997.596	1455	1519	34
chr19	11266455	minus	237	no	YES	SPC24	protein_coding	-1.30271	5.04731e-13	1.35557e-11	-2.84106	2.55137e-35	4.8804e-34	584.808	227.906	79.7343	28	14
chr16	15982447	minus	237	no	YES	FOPNL	protein_coding	0.405626	0.000886736	0.00442591	0.809685	2.31929e-14	1.70032e-13	2036.17	2711.97	3575.58	1135	36
chr1	207206106	minus	238	no	no	C1orf116	protein_coding	0.872396	0.0427571	0.116783	2.92193	2.721e-11	1.65501e-10	8.43624	21.5332	70.4792	11	14
chr19	42901326	plus	239	no	YES	LIPE-AS1	antisense_RNA	0.0584976	0.82204	0.908781	0.388582	0.126705	0.243117	85.1906	89.0104	111.768	58	152
chr9	137533655	plus	239	no	YES	COL5A1	protein_coding	-0.478488	0.00304454	0.0127976	-2.64284	6.47731e-56	2.282e-54	14420.6	10231.7	2273.67	244	11
chr3	40494668	minus	240	no	YES	ENTPD3-AS1	antisense_RNA	-1.00056	0.000491127	0.00266189	-1.10911	7.99963e-05	0.000280984	105.201	48.2709	47.9478	501	18
chr17	16945795	plus	241	no	no	MPRIP	protein_coding	-0.17256	0.161566	0.325079	0.0059173	0.951303	0.975823	3078.24	2725.82	3091.51	81	9
chr2	99347556	minus	242	no	YES	MGAT4A	protein_coding	-0.72015	2.08635e-07	2.44023e-06	-1.23222	3.82646e-27	5.32801e-26	8286.21	4967.5	3516.21	44	280
chr12	31479084	minus	243	no	YES	FAM60A	protein_coding	-0.432478	0.00229226	0.0100401	-0.409802	0.000905782	0.00279279	3345.61	2460.33	2516.99	61	6
chr16	451893	plus	243	no	YES	DECR2	protein_coding	-0.247951	0.12735	0.274017	-0.480835	0.0013062	0.00394279	489.205	409.335	349.699	55	22
chr19	38806575	minus	244	no	YES	YIF1B	protein_coding	-0.538535	0.000484217	0.00263021	-0.413874	0.00450493	0.0124941	732.769	498.567	549.271	110	21
chr1	227127995	plus	244	no	YES	COQ8A	protein_coding	0.0896056	0.488415	0.681832	-0.653012	2.04342e-08	1.01066e-07	1377.81	1468.43	874.595	65	655
chr11	61891538	plus	246	no	YES	INCENP	protein_coding	-0.516405	0.0031821	0.0133078	-0.568759	0.000380234	0.00123174	1032.42	711.311	693.518	11	6
chr11	71823312	minus	246	no	YES	ANAPC15	protein_coding	-0.552611	5.76648e-05	0.000397022	-1.13711	5.60044e-17	4.74638e-16	1152.41	778.663	521.555	307	820
chr5	178986803	plus	247	no	YES	RUFY1	protein_coding	0.0771821	0.474337	0.670453	0.552229	2.94552e-09	1.55716e-08	1911.84	2018.58	2806.34	46	40
chr9	95432413	minus	251	no	YES	IPPK	protein_coding	0.582552	3.64255e-05	0.000263791	1.5735	1.02951e-44	2.65768e-43	992.984	1502.38	2967.03	56	375
chr14	73525276	plus	252	no	YES	RBM25	protein_coding	0.4572	3.0316e-05	0.000224525	0.594373	4.73047e-09	2.45932e-08	4884.07	6738.42	7384.12	1570	91
chr21	44313382	plus	253	no	YES	NDUFV3	protein_coding	0.231141	0.0241118	0.0735946	0.596239	4.37439e-11	2.62454e-10	3613.71	4250.44	5468	108	64
chr22	21996585	plus	253	no	YES	SDF2L1	protein_coding	0.106997	0.604699	0.772917	0.708446	0.000173974	0.000587656	268.587	290.475	441.182	44	253
chr5	177558105	plus	254	no	YES	RMND5B	protein_coding	-0.514375	3.9065e-05	0.000281073	0.0497615	0.59779	0.762022	7906.25	5495.44	8184.57	370	427
chr16	21610913	plus	255	no	YES	METTL9	protein_coding	-0.0833011	0.479891	0.674868	-0.0625156	0.482631	0.664597	5975.48	5634.75	5721.26	96	101
chr19	36139239	plus	255	no	YES	COX6B1	protein_coding	-0.167654	0.150293	0.308918	-0.102162	0.33864	0.522939	6114.42	5432.65	5695.42	936	92
chr17	38574148	minus	259	no	YES	TOP2A	protein_coding	-0.756056	0.0295137	0.0868124	-3.74284	9.92886e-21	1.02489e-19	4136.6	2176.55	270.182	224	6
chr8	9413424	plus	261	no	YES	TNKS	protein_coding	0.694244	1.21392e-11	2.75408e-10	0.867886	3.47355e-20	3.48682e-19	1850.14	3013.01	3382.21	442	19
chr2	97426639	plus	262	no	YES	CNNM4	protein_coding	-0.482595	0.000167623	0.00102904	-0.474084	0.00012483	0.000428754	1806.33	1283.57	1298.91	2667	12
chr19	2944917	minus	262	no	YES	ZNF77	protein_coding	-0.0913163	0.645	0.800539	-0.203715	0.308629	0.489747	201.993	189.039	175.032	91	214
chr19	18433886	minus	263	no	YES	LSM4	protein_coding	-0.769712	2.78963e-08	3.79893e-07	-1.37914	5.19584e-30	8.08793e-29	2802.71	1622.16	1073.08	132	48
chr19	38755216	plus	263	no	YES	SPINT2	protein_coding	-0.555566	8.26214e-05	0.000546813	-0.106039	0.255855	0.425855	19703.8	13272.4	18303.8	1610	62
chr1	147142596	minus	263	no	YES	ACP6	protein_coding	-0.802802	0.00018134	0.00110379	0.0844972	0.561048	0.732438	715.671	397.668	758.413	38	22
chr10	104005289	plus	264	no	YES	GBF1	protein_coding	0.524198	2.39073e-06	2.26538e-05	1.22259	3.11049e-36	6.15578e-35	3453.12	4994.47	8077.41	205	9
chr19	18111935	plus	264	no	no	ARRDC2	protein_coding	0.0947898	0.520928	0.709619	0.334724	0.0170402	0.0423912	1303.07	1393.88	1645.1	198	134
chr9	139780968	plus	265	no	YES	TRAF2	protein_coding	0.507847	0.000426596	0.00235173	0.746774	3.06453e-09	1.61714e-08	1044.13	1498.91	1756.19	701	63
chr12	12870302	plus	265	no	YES	CDKN1B	protein_coding	-0.648833	4.23202e-07	4.66026e-06	-0.715191	3.68532e-11	2.223e-10	4431.93	2799.6	2694.84	330	204
chr20	23338771	minus	265	no	no	LINC01431	lincRNA	-0.21973	0.591135	0.763177	-1.42385	0.026686	0.0632995	17.5965	14.1721	5.62847	173	19
chr12	108909050	plus	269	no	YES	FICD	protein_coding	-0.232233	0.104711	0.236909	0.831764	1.50571e-12	9.93059e-12	463.788	393.221	827.368	87	38
chr8	125869006	minus	272	no	YES	AC100858.3	lincRNA	-0.111355	0.759837	NA	-1.18779	0.185253	0.331188	2.64731	1.88885	0.157546	7	79
chr11	61659017	minus	272	no	YES	FADS3	protein_coding	-0.292417	0.0148213	0.0491778	1.92906	8.89911e-62	3.6005e-60	1474.5	1199.6	5644.47	301	14
chr4	129732475	plus	273	no	YES	JADE1	protein_coding	-0.12198	0.427242	0.631368	0.18448	0.158335	0.29194	718.497	658.745	817.133	42	10
chr3	182817234	minus	274	no	YES	MCCC1	protein_coding	-0.255293	0.0385192	0.107198	-0.392822	0.000759057	0.00236363	2416.42	2017.63	1838.63	127	10
chr9	139965006	minus	275	no	YES	SAPCD2	protein_coding	-0.685065	3.22043e-05	0.000236538	-3.16452	8.91345e-68	4.19378e-66	2152.06	1315.49	234.856	271	14
chr17	14204400	plus	277	no	YES	HS3ST3B1	protein_coding	-0.633911	0.000336534	0.00190537	-0.66536	0.00100187	0.00307216	273.463	172.932	171.51	42	10
chr19	55629005	minus	278	no	no	PPP1R12C	protein_coding	0.331039	0.0146573	0.0487136	0.611076	6.0391e-06	2.39585e-05	1555.99	1967.99	2382.45	560	45
chr1	220219805	minus	279	no	YES	EPRS	protein_coding	0.766804	1.64235e-15	5.74461e-14	0.99255	1.61945e-28	2.3787e-27	8561.16	14658.2	17061.6	119	83
chr6	30875961	plus	281	no	YES	GTF2H4	protein_coding	0.421286	0.0112355	0.0391822	-0.0126112	0.948175	0.974533	325.925	440.808	323.544	12	10
chr20	35234182	plus	281	no	YES	C20orf24	protein_coding	0.6648	1.00697e-06	1.03021e-05	2.37473	1.08455e-103	1.11399e-101	2087.2	3345.63	10887.5	209	574
chr10	101419289	plus	283	no	YES	ENTPD7	protein_coding	0.252302	0.0481591	0.128365	0.485727	8.71302e-05	0.000304575	982.382	1174.58	1377.93	24	119
chr9	135906126	plus	283	no	YES	GTF3C5	protein_coding	0.628186	4.48972e-09	7.01274e-08	2.25321	4.7896e-117	6.4684e-115	3168.41	4928.39	15171.4	297	2788
chr11	64073041	plus	286	no	no	ESRRA	protein_coding	-0.176436	0.325177	0.530651	-0.167194	0.278767	0.453663	2209.51	1944.58	1965.88	48	11
chr7	856280	plus	286	no	YES	SUN1	protein_coding	-0.20949	0.0496036	0.131505	0.248197	0.0101687	0.0266014	5771.06	4980.65	6857.99	177	7
chr19	40477070	plus	286	no	YES	PSMC4	protein_coding	1.03808	6.34626e-22	3.88311e-20	2.52309	7.09056e-136	1.32589e-133	5209.33	10812.1	30101.1	236	466
chr17	47492242	minus	287	no	YES	PHB	protein_coding	0.132578	0.232783	0.42073	1.05999	3.04015e-19	2.91532e-18	8150.46	8947.94	17044.3	100	17
chr15	41576206	plus	288	no	YES	OIP5-AS1	processed_transcript	-0.596117	2.53428e-09	4.1603e-08	0.344385	0.000760562	0.00236806	4854.32	3194.81	6169.29	294	37
chr11	72145577	minus	289	no	YES	CLPB	protein_coding	0.558189	2.9213e-05	0.000217152	1.57802	8.08063e-37	1.6415e-35	1114.18	1654.63	3342.45	250	11
chr5	179159832	plus	289	no	no	MAML1	protein_coding	0.0730262	0.500377	0.691893	-0.0995281	0.326757	0.51025	3926.36	4133.22	3664.07	489	31
chr6	37137928	plus	292	no	no	PIM1	protein_coding	-0.378522	0.0330514	0.094772	0.659544	0.000225028	0.000749434	592.561	450.852	940.135	78	85
chr20	3792669	plus	293	no	YES	AL109804.1	processed_transcript	-1.26933	0.00257466	0.0111192	-1.93918	0.000710429	0.00222026	26.4609	7.05918	5.85064	8	95
chrX	47696344	plus	294	no	YES	ZNF81	protein_coding	-0.152612	0.50046	0.691965	0.346981	0.056471	0.122614	398.066	356.363	507.686	461	185
chr17	76836887	minus	294	no	YES	USP36	protein_coding	0.698888	4.86709e-08	6.35899e-07	1.06251	5.88482e-22	6.5025e-21	1469.14	2409.05	3075.5	149	304
chr6	133135708	plus	295	no	YES	RPS12	protein_coding	-0.160296	0.0954937	0.220939	-0.00106519	0.990133	0.994805	36410.3	32538.9	36383.7	1080	11
chr1	205473851	plus	298	no	YES	CDK18	protein_coding	0.82609	2.30794e-07	2.6671e-06	0.256186	0.233931	0.396693	331.132	598.097	396.661	12	132
chr14	21979396	minus	299	no	YES	METTL3	protein_coding	0.110366	0.366482	0.573517	0.313259	0.00915813	0.0241548	1009.65	1091.49	1255.88	455	2280
chr15	78799929	plus	300	no	YES	HYKK	protein_coding	-0.0890046	0.600114	0.76958	0.0143339	0.922271	0.961219	367.687	345.032	370.944	52	12
chr1	11322571	minus	303	no	no	MTOR	protein_coding	-0.106072	0.360625	0.56755	0.571818	1.86455e-10	1.07005e-09	3939.46	3656	5861.39	25	54
chr20	21106723	plus	303	no	YES	KIZ	protein_coding	0.799441	9.15532e-08	1.13793e-06	1.05364	3.03644e-17	2.60978e-16	378.168	669.02	787.698	396	20
chr20	49126920	plus	305	no	YES	PTPN1	protein_coding	0.386765	0.000199854	0.00120134	0.884693	6.19441e-23	7.20196e-22	8211.1	10775.5	15183	2961	13
chr3	184017042	plus	305	no	YES	PSMD2	protein_coding	1.17685	3.19288e-22	2.02043e-20	2.44813	2.43723e-104	2.54826e-102	7904.4	18150.3	43410	136	267
chr11	66886734	plus	305	no	no	KDM2A	protein_coding	1.19395	7.00871e-32	8.15028e-30	1.14284	1.64408e-41	3.84907e-40	6810.16	15750.9	15063	684	39
chr16	11730225	minus	305	no	YES	LITAF	protein_coding	0.305254	0.00155907	0.00722027	0.377031	0.000109413	0.00037834	4312.51	5341.89	5604.98	83	17
chr6	30312991	plus	307	no	YES	RPP21	protein_coding	0.353263	0.00481879	0.0189568	1.08399	3.88219e-17	3.32006e-16	1021.3	1310.98	2172.92	148	12
chr4	185655284	minus	307	no	YES	CENPU	protein_coding	-0.108392	0.565587	0.744253	-3.41353	6.32259e-43	1.53825e-41	522.14	482.263	46.6734	15	15
chr6	42952327	plus	307	no	YES	PPP2R5D	protein_coding	0.0400138	0.769303	0.879775	-0.556579	3.23831e-05	0.000119003	1917.41	1972.58	1301.55	18	815
chr7	100209821	plus	307	no	YES	MOSPD3	protein_coding	-0.327243	0.0311869	0.0905599	-1.16116	1.60419e-12	1.0561e-11	471.753	373.727	209.852	793	60
chr1	26662941	minus	308	no	YES	CRYBG2	protein_coding	-0.275554	0.461341	0.659428	0.18972	0.620129	0.778659	56.4022	45.8114	66.3711	32	6
chr7	158497494	minus	308	no	YES	NCAPG2	protein_coding	-0.0273629	0.855372	0.927919	-1.54743	6.16397e-20	6.09522e-19	1453.3	1425.31	492.651	80	24
chr11	62521632	minus	310	no	YES	ZBTB3	protein_coding	-0.496471	0.000646499	0.00337948	-0.546004	0.00189404	0.00558881	899.077	631.06	614.521	162	19
chr11	70116842	plus	310	no	YES	PPFIA1	protein_coding	0.541232	3.98378e-08	5.28576e-07	0.76642	3.70173e-19	3.53232e-18	5254.68	7682.55	8949.34	2487	653
chr11	66406177	plus	311	no	YES	RBM4	protein_coding	0.199155	0.0874861	0.20685	0.068674	0.523829	0.7004	8010.32	9218.28	8402.3	109	158
chr17	63096930	plus	312	no	YES	RGS9	protein_coding	0.0239837	0.918203	0.959318	0.41341	0.0736282	0.154119	114.527	116.588	153.644	16	34
chr11	62341363	minus	313	no	YES	EEF1G	protein_coding	0.00178119	0.986195	0.993531	0.413848	6.6265e-06	2.6182e-05	101877	102005	135821	124	72
chr1	2121251	plus	313	no	no	AL590822.2	protein_coding	-0.529254	0.0795518	0.192057	-0.647246	0.0284972	0.0671101	154.545	101.452	97.2449	80	11
chr9	140095193	minus	313	no	YES	TPRN	protein_coding	-0.534145	0.00116519	0.005631	-0.710678	6.87664e-08	3.25277e-07	1567.19	1067.98	955.447	181	27
chr1	153643463	minus	315	no	YES	ILF2	protein_coding	0.0888942	0.431976	0.635576	0.38062	0.000178159	0.000600889	9719.6	10347.9	12664.1	1274	16
chr17	73775860	minus	316	no	YES	H3F3B	protein_coding	-0.522735	1.68436e-05	0.0001329	0.162847	0.0771531	0.16045	68816.1	47570.2	77060.7	0	10
chr20	61847465	minus	317	no	YES	YTHDF1	protein_coding	0.333023	0.00126741	0.00604733	0.551004	8.49972e-12	5.35866e-11	6662.28	8418.65	9768.17	41	85
chr10	99400431	plus	317	no	YES	PI4K2A	protein_coding	0.550566	2.8765e-07	3.27472e-06	1.59692	4.85966e-75	2.81272e-73	1717.13	2529.04	5206.81	386	57
chr22	19109910	minus	319	no	YES	DGCR2	protein_coding	-0.401489	0.000182756	0.00111126	-0.212655	0.0211453	0.0514626	4637.94	3496.71	4001.04	249	15
chr11	73309057	minus	319	no	YES	FAM168A	protein_coding	-0.269154	0.0083982	0.0305341	-1.4883	5.99519e-39	1.29737e-37	4288.42	3549.94	1523.22	36	15
chr19	33864706	plus	321	no	YES	CEBPG	protein_coding	1.42257	7.94136e-34	1.03149e-31	2.08286	2.70068e-115	3.53281e-113	2120.79	5785.78	9017.23	184	159
chr11	18417900	plus	321	no	YES	LDHA	protein_coding	-0.539537	3.72046e-06	3.39364e-05	0.739256	5.86153e-15	4.44122e-14	5389.08	3683.86	9008.44	52	15
chr12	68726062	minus	322	no	YES	MDM1	protein_coding	-0.029359	0.869732	0.934256	0.455365	0.00667473	0.0179919	304.431	298.229	418.365	15	8
chr2	97523654	minus	322	no	YES	ANKRD23	protein_coding	1.18672	9.20663e-09	1.3669e-07	1.55116	1.7583e-15	1.3707e-14	92.8028	221.692	274.79	296	134
chr3	185826878	minus	323	no	YES	ETV5	protein_coding	1.34702	5.3905e-08	6.97718e-07	5.69454	4.57152e-280	7.01873e-277	73.6138	206.003	3892.92	14	21
chr1	221915431	minus	324	no	YES	DUSP10	protein_coding	-0.275775	0.109356	0.244161	1.1581	2.16411e-19	2.08761e-18	469.504	385.179	1052.7	585	174
chr2	242447968	minus	324	no	YES	STK25	protein_coding	-0.0733153	0.519944	0.708713	0.140536	0.160805	0.295635	4406.39	4184.75	4858.28	190	32
chr16	85646928	plus	326	no	YES	GSE1	protein_coding	-0.089637	0.4172	0.621574	-0.130118	0.223998	0.383916	5340.14	5012.97	4878.76	161	30
chr11	66139580	minus	326	no	YES	SLC29A2	protein_coding	-0.218914	0.149854	0.308453	-0.21718	0.0609206	0.130843	961.167	821.958	826.421	111	15
chr11	73472119	minus	326	no	YES	RAB6A	protein_coding	0.278506	0.016162	0.0528524	0.676353	2.31064e-09	1.22954e-08	7904.74	9619.7	12654.8	873	20
chr17	64960823	plus	327	no	no	CACNG4	protein_coding	-0.697663	1.26655e-09	2.17735e-08	-3.96713	0	0	12379.1	7570.11	785.944	779	201
chr5	179050672	minus	327	no	YES	HNRNPH1	protein_coding	0.263285	0.012431	0.0425878	-0.0657159	0.49394	0.674151	17699.5	21298.2	16909.7	0	198
chrX	153363155	minus	327	no	YES	MECP2	protein_coding	0.326449	0.00359115	0.0147246	0.670395	3.36987e-12	2.17869e-11	2767.68	3482.5	4409.43	172	31
chr20	23342819	plus	328	no	YES	GZF1	protein_coding	0.671315	7.47626e-07	7.80335e-06	0.737077	3.08764e-07	1.38419e-06	1557.64	2506.66	2603.42	166	1643
chr10	79793621	plus	329	no	YES	RPS24	protein_coding	0.14148	0.290731	0.492408	-0.127176	0.11951	0.231782	47329.3	52325.7	43328.6	2738	7
chr6	13487832	minus	329	no	YES	GFOD1	protein_coding	-0.0666778	0.676023	0.820814	0.0387453	0.785	0.886674	749.12	715.239	769.692	53	10
chr12	49504512	minus	330	no	YES	LMBR1L	protein_coding	0.337212	0.00513708	0.0200597	-0.0469484	0.670985	0.814028	1212.34	1538.53	1173.18	140	17
chr10	121485616	plus	330	no	YES	INPP5F	protein_coding	0.143066	0.257682	0.452655	0.38184	0.000868808	0.00268507	1095.65	1212.5	1429.01	14	47
chr17	63052714	minus	331	no	YES	GNA13	protein_coding	0.190764	0.0505211	0.133459	1.09527	7.88384e-43	1.90854e-41	15929.2	18210.1	34081.3	65	213
chr9	140118157	plus	333	no	no	CYSRT1	protein_coding	-1.43204	5.93769e-07	6.3344e-06	-1.96518	1.83677e-08	9.11234e-08	198.855	64.6423	48.225	131	60
chr11	62358995	minus	333	no	YES	TUT1	protein_coding	-0.285731	0.0335567	0.0959362	-0.319348	0.0127698	0.032615	891.268	727.768	713.748	936	250
chr17	74668043	plus	335	no	YES	AC005837.1	antisense_RNA	-0.793068	0.0383309	0.106781	-1.83548	0.000843255	0.00261076	34.9215	16.9267	8.58003	13	22
chr19	15529799	minus	336	no	YES	AKAP8L	protein_coding	0.51765	5.67944e-06	4.94109e-05	0.514378	1.48952e-06	6.25011e-06	2183.42	3144.31	3122.16	3770	6
chr10	91011532	minus	337	no	YES	LIPA	protein_coding	-0.734075	2.1094e-09	3.52005e-08	-0.750302	2.06935e-12	1.35409e-11	3286.11	1956.47	1949.57	360	13
chr19	49990865	plus	337	no	YES	RPL13A	protein_coding	-0.11585	0.304853	0.508533	-0.433432	7.97518e-08	3.74267e-07	108499	99995.8	80297.3	8555	74
chr19	10491201	minus	338	no	YES	TYK2	protein_coding	0.0953959	0.469417	0.666425	-0.0273494	0.815557	0.901094	2418.72	2587.25	2371.26	123	18
chr1	150669630	minus	340	no	no	GOLPH3L	protein_coding	-0.0492902	0.668251	0.815433	0.154651	0.121414	0.234802	1969.12	1901.76	2192.54	108	13
chr16	2588022	plus	342	no	YES	PDPK1	protein_coding	0.226889	0.0513497	0.135086	0.540684	1.51667e-07	6.95971e-07	4516.14	5299.59	6577.2	400	40
chr4	775637	minus	342	no	no	AC139887.2	antisense_RNA	0.493872	0.0198896	0.062894	0.239779	0.279927	0.454967	110.107	158.357	130.245	931	33
chr19	14063321	plus	342	no	YES	DCAF15	protein_coding	-0.137551	0.321997	0.527385	-0.135444	0.335395	0.519835	1171.65	1062.05	1066.52	47	6
chr1	205091143	minus	345	no	no	RBBP5	protein_coding	0.267311	0.0188786	0.0603674	0.733848	1.30148e-12	8.62071e-12	2914.39	3518.3	4854.21	432	25
chr17	21188023	plus	345	no	YES	MAP2K3	protein_coding	0.837236	3.37279e-10	6.24275e-09	0.870607	1.64981e-09	8.86145e-09	540.353	978.6	992.188	102	30
chr17	46894393	minus	345	no	YES	TTLL6	protein_coding	0.411033	0.358348	0.565123	-2.27979	0.0140077	0.0354397	5.88142	8.55698	0	21	17
chr19	36231384	minus	348	no	YES	IGFLR1	protein_coding	-0.465769	0.186514	0.359982	-0.872875	0.00521368	0.014294	105.742	72.1742	57.1671	27	13
chr16	28962328	plus	350	no	YES	NFATC2IP	protein_coding	-0.343646	0.00492256	0.0193171	0.115325	0.310633	0.49199	1584.64	1243.11	1717.14	74	21
chr10	31892732	plus	351	no	no	AL161935.1	lincRNA	NA	NA	NA	NA	NA	NA	0	0	0	8	16
chr17	77071021	plus	351	no	YES	ENGASE	protein_coding	1.91299	9.80854e-40	1.74286e-37	1.33214	3.41099e-21	3.60907e-20	482.637	1885.49	1222.05	164	10
chr16	2273659	plus	352	no	YES	E4F1	protein_coding	0.028298	0.891713	0.94683	0.428404	0.0284733	0.0670645	1158.97	1183.04	1565.03	164	41
chr1	38455694	minus	353	no	YES	SF3A3	protein_coding	0.274026	0.0205985	0.0647212	0.804918	5.52971e-14	3.97211e-13	2721.05	3301.65	4762.45	45	61
chr11	74459911	plus	354	no	no	RNF169	protein_coding	0.379508	0.000252796	0.00148032	0.212354	0.0254469	0.0606663	4324.42	5645.98	5012.27	708	9
chr6	33290767	minus	354	no	YES	DAXX	protein_coding	0.142536	0.226671	0.412469	0.825285	3.12369e-17	2.68319e-16	1906.6	2109.15	3383.9	35	16
chr1	38478451	plus	356	no	YES	UTP11	protein_coding	0.468821	0.000372348	0.00208528	0.892378	1.11766e-17	9.82935e-17	1150.16	1603.76	2139.1	256	27
chr19	30302873	plus	357	no	YES	CCNE1	protein_coding	-0.250809	0.110472	0.246132	0.116497	0.407243	0.594676	433.637	362.296	470.42	29	14
chr12	12878721	plus	361	no	no	APOLD1	protein_coding	-0.59873	0.00171758	0.00784477	-0.258082	0.215277	0.372162	255.461	165.218	212.675	215	11
chr12	53400268	plus	362	no	YES	EIF4B	protein_coding	0.176727	0.0874296	0.206761	-0.701076	5.80858e-13	3.92408e-12	77622.2	87884.5	47682.6	371	152
chr7	2595149	minus	362	no	YES	BRAT1	protein_coding	-0.591501	0.000801069	0.00405482	-0.672958	1.82241e-06	7.58693e-06	2234.39	1457.72	1397.98	201	148
chr14	21924249	minus	363	no	YES	CHD8	protein_coding	0.125705	0.239262	0.429123	0.198063	0.0439454	0.0984133	8358.95	9131.4	9592.52	292	555
chr19	11849704	minus	363	no	YES	ZNF823	protein_coding	0.431798	0.000717398	0.00369507	0.7497	3.71963e-11	2.24277e-10	799.624	1085.62	1347.1	79	48
chr20	23330797	plus	365	no	no	NXT1	protein_coding	-0.0843237	0.51784	0.707037	0.181837	0.144638	0.270873	688.077	648.128	780.953	61	17
chr1	160990933	minus	365	no	YES	F11R	protein_coding	0.135859	0.221702	0.406021	0.771941	1.48393e-15	1.16146e-14	8493.29	9346.7	14524.9	932	91
chr22	41682198	minus	366	no	YES	RANGAP1	protein_coding	0.498656	0.000693296	0.00358278	1.37681	4.19325e-24	5.13523e-23	3229.8	4608.02	8431.13	26	145
chr1	36690048	plus	366	no	YES	THRAP3	protein_coding	-0.485421	6.84279e-05	0.00046126	0.270839	0.00432918	0.0120537	6552.97	4651.09	7910.32	69	76
chr17	16342351	plus	369	no	YES	LRRC75A-AS1	processed_transcript	-0.0524421	0.63418	0.792559	0.125724	0.161557	0.296832	32953.3	31759.1	35960.8	12623	1154
chr22	41985843	minus	369	no	YES	PMM1	protein_coding	-0.121242	0.431149	0.634736	0.152687	0.294967	0.473632	427.909	392.271	475.777	104	21
chr19	13001974	plus	369	no	YES	GCDH	protein_coding	-0.428924	0.00641223	0.0242627	-0.230866	0.078461	0.162775	673.876	495.537	574.038	93	19
chr13	42846326	plus	370	no	YES	AKAP11	protein_coding	-0.0991729	0.320279	0.525425	0.167536	0.0571238	0.123774	3955.27	3689.36	4443.45	39	13
chr7	73668680	minus	371	no	YES	RFC2	protein_coding	-0.128606	0.373985	0.581612	-0.241845	0.0867759	0.17698	829.212	756.776	700.781	15	40
chr1	207495029	plus	372	no	YES	CD55	protein_coding	-0.64538	4.66021e-09	7.25862e-08	1.19442	3.98397e-22	4.43743e-21	4497.73	2855.52	10332.3	1345	274
chr6	31588489	plus	372	no	no	PRRC2A	protein_coding	-0.114183	0.305132	0.508913	0.0991867	0.282837	0.458496	6830.31	6302.33	7317.44	564	444
chr10	104503708	plus	373	no	no	WBP1L	protein_coding	-0.489273	5.92187e-05	0.000406209	-0.163077	0.127716	0.244493	2965.74	2098.96	2647.76	62	13
chr22	22090078	minus	375	no	YES	YPEL1	protein_coding	-0.850195	7.3122e-08	9.3019e-07	-2.65633	9.72879e-36	1.88947e-34	458.869	250.012	70.8237	23	74
chr5	56111425	plus	378	no	YES	MAP3K1	protein_coding	-0.899558	1.44284e-13	4.0824e-12	-1.45255	9.98416e-37	2.01556e-35	9004.06	4769.6	3276.71	53	50
chr19	35739905	plus	380	no	YES	LSR	protein_coding	-0.0559791	0.741028	0.86281	0.611081	5.21155e-05	0.000186971	4906.42	4712.31	7514.93	2889	146
chr9	35072622	minus	381	no	YES	VCP	protein_coding	0.606645	1.31757e-07	1.5948e-06	0.902597	6.74453e-23	7.81974e-22	23359.9	35825.6	43736.8	854	61
chr10	99446998	minus	383	no	YES	AVPI1	protein_coding	-0.674994	2.90457e-05	0.000216053	0.381064	0.00578046	0.0157473	636.45	392.037	830.188	491	15
chr5	176778652	minus	384	no	YES	LMAN2	protein_coding	-0.185112	0.0776765	0.188596	0.166583	0.0968264	0.194203	7376.41	6475.91	8282.09	173	78
chr19	19496652	plus	385	no	YES	GATAD2A	protein_coding	0.4137	0.00338567	0.0140288	0.81222	2.54477e-11	1.5517e-10	4244.52	5695.99	7470.03	288	130
chr5	137548993	minus	385	no	YES	CDC23	protein_coding	0.175649	0.181416	0.353504	0.852766	6.90316e-13	4.64526e-12	2291.82	2596.06	4149.54	189	13
chr19	15947659	minus	386	no	no	LINC01764	lincRNA	-0.032473	0.896383	NA	-0.221982	0.770436	NA	0.816673	0.641955	0.41973	140	70
chr2	29341049	plus	386	no	YES	CLIP4	protein_coding	-2.14205	3.71514e-26	3.05619e-24	-2.41124	2.19714e-29	3.34165e-28	559.932	116.654	103.403	16	82
chr12	109125294	minus	388	no	YES	CORO1C	protein_coding	-0.314824	0.00763445	0.0281957	1.24289	8.64334e-28	1.22993e-26	2464.29	1973.44	5851.79	1144	7
chr10	101769697	minus	389	no	no	DNMBP	protein_coding	0.173692	0.183238	0.355573	-0.11017	0.303895	0.484289	2772.62	3135.55	2567.93	125	34
chr1	25943282	plus	391	no	no	MAN1C1	protein_coding	-0.567295	0.000628462	0.00329838	-2.24742	1.12382e-27	1.59684e-26	338.937	225.523	69.8067	26	18
chr5	172068438	plus	392	no	YES	NEURL1B	protein_coding	0.914041	8.60924e-11	1.76728e-09	-1.55977	1.4776e-24	1.84517e-23	1057.77	2025.9	355.919	11	36
chr19	55972977	minus	394	no	YES	ISOC2	protein_coding	-0.279573	0.0847709	0.201892	-0.589372	1.86585e-05	7.03121e-05	1878.57	1536.96	1245.89	55	107
chr17	73851416	minus	395	no	YES	WBP2	protein_coding	0.153035	0.17464	0.3441	0.876859	5.76981e-20	5.71515e-19	2530.01	2817.71	4653.8	3257	37
chr9	91926113	plus	396	no	YES	CKS2	protein_coding	0.8009	5.48945e-11	1.16564e-09	0.181389	0.200423	0.352117	1450.02	2553.15	1645.59	2702	531
chr12	15942315	minus	397	no	YES	EPS8	protein_coding	0.0807798	0.558473	0.73914	-1.24319	1.8703e-22	2.11467e-21	1890.48	2002.44	795.23	25	15
chr6	20402110	plus	400	no	no	E2F3	protein_coding	0.576095	3.68717e-06	3.36466e-05	1.12505	2.46006e-28	3.58632e-27	1031.36	1549.98	2254.83	528	188
chr7	2883955	minus	400	no	YES	GNA12	protein_coding	-0.063706	0.568816	0.746651	0.198394	0.0431277	0.0968229	2868.64	2742.6	3293.04	154	857
chr12	26986007	minus	406	no	YES	ITPR2	protein_coding	-0.12672	0.242798	0.433887	-1.08246	1.0108e-25	1.32284e-24	4804.95	4395.33	2264.22	155	5
chr15	66994672	plus	407	no	YES	SMAD6	protein_coding	-0.657814	9.4042e-06	7.82896e-05	-3.89399	4.46731e-125	6.89501e-123	1378.72	862.379	90.4567	929	18
chr15	73925585	minus	408	no	YES	NPTN	protein_coding	-0.164051	0.178418	0.349241	1.06499	2.69719e-18	2.45568e-17	3867.47	3444.16	8117.87	1419	107
chr1	45956835	minus	409	no	YES	TESK2	protein_coding	-0.0467693	0.760725	0.875193	-1.26174	5.03274e-13	3.41816e-12	324.87	314.222	134.317	176	6
chr1	24969793	plus	410	no	YES	SRRM1	protein_coding	0.334889	0.016196	0.0529402	0.210269	0.0747227	0.155963	1626.59	2063.97	1883.04	399	774
chr7	100271363	plus	411	no	YES	GNB2	protein_coding	-0.455102	0.000945789	0.00469114	-0.267368	0.00363072	0.0102548	10386.9	7518.13	8625.81	66	23
chr9	130159480	plus	418	no	YES	SLC2A8	protein_coding	0.226618	0.186864	0.360438	0.450217	0.00279573	0.00803727	707.834	833.159	969.067	270	11
chr17	8534043	minus	419	no	YES	MYH10	protein_coding	-0.422958	4.26244e-05	0.000304024	-0.964485	1.51432e-19	1.46905e-18	3353.62	2491.35	1715.06	164	146
chr14	21737583	minus	420	no	YES	HNRNPC	protein_coding	0.0279728	0.807765	0.900847	-0.287896	0.00625046	0.0169454	26197.4	26719.4	21444.8	6475	17
chr10	96162298	plus	423	no	YES	TBC1D12	protein_coding	0.00289863	0.982109	0.991935	0.324591	0.00276825	0.00796612	1533.79	1537.26	1922.5	623	10
chr14	23938912	plus	423	no	YES	NGDN	protein_coding	0.596876	1.53458e-06	1.5142e-05	1.10608	1.57171e-19	1.52421e-18	1303.11	1987.36	2814.88	606	23
chr17	79319795	minus	426	no	no	AC110285.6	lincRNA	-0.751607	0.0926552	0.21572	-1.06072	0.113649	0.22232	16.6427	6.24887	6.95959	16	104
chr7	106685359	plus	432	no	YES	PRKAR2B	protein_coding	-0.400673	0.030927	0.0900169	-1.00648	6.13055e-08	2.90835e-07	351.141	262.689	173.673	11	4
chr15	76030965	minus	436	no	no	DNM1P35	antisense_RNA	0.293662	0.446862	0.647562	-0.66413	0.244672	0.411018	19.6015	25.6744	11.7188	79	27
chr10	103113922	plus	440	no	YES	BTRC	protein_coding	-0.0794576	0.601143	0.770233	0.614718	1.98066e-06	8.22227e-06	1611.25	1523.31	2472.55	58	13
chr6	28303820	minus	440	no	YES	ZSCAN31	protein_coding	-0.0359957	0.818243	0.90657	-0.539194	0.00241673	0.00701686	503.118	489.733	344.755	75	22
chr14	105487366	minus	442	no	YES	CDCA4	protein_coding	-0.607442	4.81195e-06	4.2564e-05	-0.903799	1.48849e-13	1.03878e-12	1725.93	1121.77	919.97	116	66
chr11	66725844	minus	442	no	YES	PC	protein_coding	-0.811857	1.42699e-07	1.71881e-06	-1.06713	2.28263e-10	1.29976e-09	2263.65	1266.8	1074.6	104	26
chr5	179125968	plus	445	no	YES	CANX	protein_coding	0.363733	0.000444965	0.00243907	1.26854	7.74627e-46	2.07881e-44	44175	57039.5	106644	425	262
chrX	49125847	plus	447	no	no	PPP1R3F	protein_coding	-0.955039	0.00140465	0.00660431	-1.86086	2.04588e-09	1.09305e-08	160.33	75.9205	42.4601	41	41
chr9	140135739	plus	459	no	YES	TUBB4B	protein_coding	-0.0736953	0.527563	0.7151	1.1317	2.84502e-22	3.19078e-21	13675.4	12982.5	30058.4	506	55
chr1	29241222	plus	460	no	YES	EPB41	protein_coding	0.724503	9.13284e-08	1.13641e-06	1.15339	3.62392e-26	4.8293e-25	2690.1	4499.45	6000.95	26	26
chr17	61627964	plus	462	no	YES	DCAF7	protein_coding	-0.0425982	0.68491	0.826543	0.179105	0.0602372	0.129585	10942.7	10619.8	12393.3	306	33
chr6	167040702	minus	472	no	YES	RPS6KA2	protein_coding	-0.314151	0.0945844	0.219292	0.785864	2.87781e-07	1.29351e-06	272.412	216.989	471.502	44	17
chr22	37172121	minus	475	no	YES	IFT27	protein_coding	-0.460979	0.00776973	0.0286524	0.0440131	0.761839	0.874533	387.227	277.994	399.179	563	7
chr17	72869119	minus	477	no	YES	FDXR	protein_coding	0.93207	1.60843e-07	1.91759e-06	-0.500545	0.00501996	0.0138109	744.604	1460.42	524.554	242	178
chr16	2264789	minus	481	no	YES	PGP	protein_coding	-0.195064	0.125446	0.27096	-0.319197	0.0108242	0.0281446	1146.16	998.225	917.645	21	42
chr6	31795514	plus	482	no	YES	HSPA1B	protein_coding	3.73672	1.48192e-123	2.99227e-120	4.47835	6.3879e-165	1.98236e-162	15750.6	228809	359800	5174	43
chr19	4969125	plus	483	no	YES	KDM4B	protein_coding	0.061857	0.695237	0.833114	0.200428	0.0998374	0.199436	1205.14	1260.3	1386.22	148	9
chr5	5422829	plus	483	no	YES	ICE1	protein_coding	0.310542	0.00215858	0.00952785	0.498653	4.80841e-09	2.49806e-08	4030.11	5012.44	5698.47	33	111
chr19	51611636	minus	484	no	no	CTU1	protein_coding	0.0602683	0.837301	0.91843	0.454771	0.144024	0.270179	126.501	132.547	175.104	52	114
chr19	18304029	plus	488	no	YES	MPV17L2	protein_coding	0.460155	0.00214872	0.00949001	0.885725	7.05042e-09	3.61391e-08	482.752	670.076	895.841	161	213
chr12	57472493	minus	498	no	YES	NEMP1	protein_coding	-0.165253	0.283191	0.482868	-0.143535	0.385204	0.572722	919.11	816.003	830.805	54	9
chr1	1850709	minus	501	no	YES	TMEM52	protein_coding	0.0500697	0.86172	0.930998	-1.31747	0.000257512	0.000852365	61.2296	63.6635	23.7095	77	23
chr14	20929636	minus	516	no	YES	TMEM55B	protein_coding	0.102432	0.371853	0.579813	0.884301	1.29176e-18	1.20006e-17	1796.34	1930.63	3321.54	36	1523
chr17	43394386	minus	517	no	YES	MAP3K14	protein_coding	0.884164	1.91109e-08	2.67637e-07	1.49609	5.38257e-24	6.55869e-23	573.555	1079.38	1627.34	103	14
chr16	4303742	minus	521	no	YES	LINC01569	lincRNA	-0.515174	0.0864253	0.205041	-0.808482	0.01452	0.0366276	61.2387	40.577	34.3183	139	10
chr14	105219471	plus	530	no	YES	SIVA1	protein_coding	-0.874675	0.00489345	0.0192199	-0.604514	0.00205425	0.00603226	2760.35	1364.19	1806.76	58	11
chr11	63953677	plus	534	no	YES	STIP1	protein_coding	1.37803	8.93864e-38	1.43867e-35	1.88901	1.49171e-88	1.11576e-86	8314.89	21918	30902.9	234	4359
chr19	56652571	plus	545	no	YES	ZNF444	protein_coding	-0.455467	0.00288378	0.0122524	-1.18427	1.62129e-11	1.00222e-10	624.771	450.703	274.131	16	98
chr1	68150884	plus	547	no	YES	GADD45A	protein_coding	2.9711	3.26777e-52	9.46785e-50	3.73666	4.77395e-81	3.13651e-79	273.491	2391.4	3756.52	1513	7
chr2	71454233	minus	550	no	no	PAIP2B	protein_coding	-0.894305	1.58238e-06	1.55583e-05	-1.2889	5.57737e-14	4.00535e-13	550.933	288.016	223.698	7	6
chr3	181429816	plus	552	no	YES	SOX2	protein_coding	-1.35449	4.43746e-23	3.02333e-21	-0.501709	0.000108822	0.000376433	748.115	285.953	527.74	19	9
chr16	89768043	minus	605	no	YES	SPATA2L	protein_coding	-0.958996	1.69581e-05	0.000133756	-0.0111334	0.956245	0.978475	1345.73	660.099	1335.01	55	87
chr19	18632876	minus	621	no	YES	ELL	protein_coding	0.559861	0.000406409	0.00225402	1.20374	1.34013e-17	1.17466e-16	877.544	1309.96	2030.9	801	309
chr19	10982229	plus	677	no	YES	CARM1	protein_coding	-0.505433	1.25769e-05	0.000101988	-0.958453	2.58484e-21	2.74891e-20	4824.88	3378.47	2478.02	58	27
chr19	48018250	minus	682	no	YES	NAPA	protein_coding	-0.0202741	0.849368	0.924589	0.533957	9.79118e-06	3.79711e-05	2808.81	2769.06	4073.52	95	22
chr22	36424862	minus	692	no	no	RBFOX2	protein_coding	0.0379738	0.726098	0.85339	0.0409997	0.704491	0.835614	1519.45	1560.55	1563.72	32	10
chr19	44172475	minus	695	no	YES	PLAUR	protein_coding	0.106251	0.673191	0.818901	2.41481	3.87173e-35	7.3339e-34	78.9304	85.3075	427.534	10	137
chr5	17306549	plus	699	no	YES	AC026785.1	processed_pseudogene	-0.164019	0.714398	0.845996	-0.737589	0.342832	0.527335	7.90208	6.23483	4.10189	31	20
chr19	15490596	minus	732	no	YES	AKAP8	protein_coding	0.317063	0.0177354	0.0571728	0.0326752	0.804701	0.895999	1537.08	1923.89	1572.22	415	12
chr15	49103266	minus	741	no	YES	CEP152	protein_coding	0.399994	0.0533062	0.139232	-0.153417	0.392972	0.580102	351.704	473.209	315.078	41	8
chr19	6424822	minus	748	no	no	KHSRP	protein_coding	0.101195	0.478414	0.673983	0.243678	0.056663	0.122976	2457.5	2640.62	2911.28	233	13
chr19	54641478	plus	752	no	YES	CNOT3	protein_coding	0.405381	0.00124336	0.0059518	-0.106247	0.368651	0.555528	963.019	1282.64	894.831	511	77
chr11	65122222	plus	815	no	no	TIGD3	protein_coding	-0.509153	0.0582149	0.149222	-1.35548	1.04984e-05	4.05844e-05	100.488	67.8503	38.2382	58	8
