# Supplementary material for: Proteasome Inhibition Reprograms Chromatin Landscape in Breast Cancer
Source: Cancer Res Commun. 2024 Apr 16;4(4):1082–99. doi: 10.1158/2767-9764.CRC-23-0476 (PMC11019832; doi:10.1158/2767-9764.CRC-23-0476)
Supplement: Table S4 — List of genomic coordinates of nongenic TSS (uTSS) and nearby gene expression, relating to Figure 3. [file crc-23-0476-s10.xlsx]

## Sheet: Table S4_README
Table S4: Nongenic TSS (Genic and Intergenic uTSS)
Worksheet	Description
Gene Body_GAIN_241 TSS	List of genomic coordinates of GAIN Genebody uTSS and nearby gene expression
Gene Body_LOST_101_TSS	List of genomic coordinates of LOST Genebody uTSS and nearby gene expression
Intergenic_GAIN_574_TSS	List of genomic coordinates of GAIN INTERGENIC uTSS and nearby gene expression
Intergenic_LOST_251_TSS	List of genomic coordinates of LOST INTERGENIC uTSS and nearby gene expression

## Sheet: Gene Body_GAIN_241 TSS
chr	pos	strand	divergent_distance	divergent_obsTSS	in_genebody	closest_TSS	gene_type	location_relative_to_TSS	log2fc_4HR	pval_4HR	FDR_4HR	log2fc_24HR	pval_24HR	FDR_24HR	expression_UNTR	expression_4HR	expression_24HR	this_startRNA_counts	divergent_startRNA_counts
chr8	126286346	plus	208	no	YES	TRIB1	protein_coding	-156216	-0.183243	0.161089	0.324447	2.94319	9.29847e-165	2.85522e-162	2314.27	2032.18	17923.1	538	5
chr7	16707941	plus	NA	NA	YES	BZW2	protein_coding	22182	-0.201241	0.0555049	0.143685	-0.451521	1.19891e-06	5.08484e-06	3984.3	3458.95	2911.63	420	NA
chr12	109085405	minus	333	no	YES	CORO1C	protein_coding	11368	-0.314824	0.00763445	0.0281957	1.24289	8.64334e-28	1.22993e-26	2464.29	1973.44	5851.79	375	23
chr17	57864125	plus	79	no	YES	MIR21	miRNA	-54501	NA	NA	NA	NA	NA	NA	0	0	0	341	13
chr20	50366784	minus	199	no	YES	ATP9A	protein_coding	18165	-0.437344	2.49567e-06	2.35478e-05	-0.167744	0.0312953	0.0730158	34140.6	25129.1	30387	264	166
chr10	88471080	plus	NA	NA	YES	LDB3	protein_coding	42654	-0.566196	0.128002	0.275009	-0.467282	0.288838	0.466229	34.4086	21.0837	24.6737	241	NA
chr10	69579709	minus	96	no	YES	DNAJC12	protein_coding	18227	-1.25552	7.31899e-11	1.52069e-09	-1.76002	3.14911e-19	3.01684e-18	560.777	224.898	163.553	207	25
chr1	172418438	plus	NA	NA	YES	C1orf105	protein_coding	-3594	0.0409896	0.92331	NA	0.439786	0.59759	0.761921	3.44946	3.67218	5.31311	182	NA
chr17	60897470	plus	183	no	YES	LOC101927877	NA	11607	NA	NA	NA	NA	NA	NA	NA	NA	NA	182	107
chr10	105532462	minus	NA	NA	YES	SH3PXD2A-AS1	antisense_RNA	25925	0.47634	0.205469	NA	0.169294	0.846638	NA	0.9077	4.53859	1.27573	167	NA
chr14	62004299	minus	298	no	YES	LOC101927780	NA	32612	NA	NA	NA	NA	NA	NA	NA	NA	NA	160	115
chr12	81662447	minus	NA	NA	YES	LOC102724663	NA	-10520	NA	NA	NA	NA	NA	NA	NA	NA	NA	147	NA
chr7	107999138	minus	NA	NA	YES	NRCAM	protein_coding	97702	-0.216884	0.0492491	0.130705	-1.25457	6.594e-23	7.65254e-22	13570.3	11649.2	5663.46	136	NA
chr17	66755644	plus	NA	NA	YES	LINC01482	lincRNA	131349	0.142104	0.730038	0.856253	0.0742994	0.887978	0.943651	17.8741	20.8392	18.886	135	NA
chr8	125642170	minus	NA	NA	YES	NDUFB9	protein_coding	90827	0.0474862	0.63827	0.795293	1.67379	2.48282e-79	1.56091e-77	5332.92	5513.84	17060.4	128	NA
chr12	132222158	plus	NA	NA	YES	SFSWAP	protein_coding	26526	0.594325	5.13863e-08	6.69016e-07	0.720255	9.00029e-09	4.58198e-08	1604.69	2437.7	2650.27	125	NA
chr2	181626299	plus	NA	NA	YES	SCHLAP1	lincRNA	69468	-0.186408	0.549835	0.73286	-1.17119	0.00366975	0.0103512	48.8871	42.036	20.7625	124	NA
chr1	201683875	minus	277	no	YES	MIR5191	miRNA	-4760	NA	NA	NA	NA	NA	NA	0	0	0	116	17
chr12	96613801	plus	143	no	YES	ELK3	protein_coding	25641	0.427631	0.00491157	0.0192808	0.833606	6.67659e-11	3.94977e-10	425.523	577.82	760.275	112	108
chr14	58922857	plus	NA	NA	YES	KIAA0586	protein_coding	16458	-0.291066	0.0164482	0.0536304	0.335943	0.00516309	0.0141699	874.694	712.048	1104.83	108	NA
chr7	130589061	minus	307	no	YES	LINC-PINT	antisense_RNA	9007	0.583683	0.00469599	0.0185197	0.463127	0.0327751	0.0759757	146.868	224.491	202.465	99	56
chr5	140383915	plus	NA	NA	YES	PCDHAC2	protein_coding	37563	0.342543	0.089616	0.210297	0.4217	0.0536896	0.117343	424.104	540.863	566.546	98	NA
chr14	59742732	plus	NA	NA	YES	DAAM1	protein_coding	12573	-0.495699	1.19183e-06	1.20107e-05	-0.493504	3.49248e-07	1.55422e-06	7501.93	5296.5	5322.8	93	NA
chr4	154407725	plus	158	no	YES	KIAA0922	NA	20227	NA	NA	NA	NA	NA	NA	NA	NA	NA	90	14
chr3	195641919	minus	268	no	YES	TNK2	protein_coding	-6039	-0.0931494	0.600832	0.770168	-1.3804	4.43557e-28	6.39911e-27	1244.53	1163.19	475.281	89	17
chr5	76373522	minus	NA	NA	YES	SNORA47	snoRNA	2873	0.675773	0.0532189	0.13908	-0.210611	0.59634	0.760939	55.2551	97.9929	47.3684	89	NA
chr7	112122144	plus	NA	NA	YES	LSMEM1	protein_coding	1078	0.859711	0.0157501	0.0518202	2.30785	2.87856e-11	1.74829e-10	24.43	51.3406	128.398	83	NA
chr6	16691020	minus	343	no	YES	LOC101928433	NA	-70348	NA	NA	NA	NA	NA	NA	NA	NA	NA	83	11
chr7	77649245	minus	88	no	YES	PHTF2	protein_coding	179798	-0.251776	0.0417977	0.114698	-0.238934	0.0529125	0.115861	3474.7	2907.91	2942.2	83	36
chr7	73237131	plus	275	no	YES	CLDN4	protein_coding	-8061	0.0263604	0.85556	0.927919	1.4316	3.7144e-41	8.56544e-40	12066.2	12294.6	32654.9	79	25
chr10	3137841	plus	244	no	YES	PFKP	protein_coding	-8959	0.262103	0.0174733	0.0564425	1.7674	9.43025e-91	7.31622e-89	6605.81	7945.3	22551.4	74	34
chr11	69069456	plus	7	no	YES	MYEOV	protein_coding	7851	-0.721386	0.0329591	0.0945562	-1.04578	0.026935	0.0638434	101.318	55.1398	46.5664	72	18
chr7	128509732	minus	NA	NA	YES	LOC100130705	NA	3268	NA	NA	NA	NA	NA	NA	NA	NA	NA	69	NA
chr10	105649971	minus	295	no	YES	STN1	protein_coding	28073	-0.21877	0.0972828	0.223981	0.8284	4.68347e-12	2.99149e-11	656.516	562.103	1168.12	69	32
chr12	132345634	plus	29	no	YES	MMP17	protein_coding	32696	0.782785	0.000195175	0.00117736	-1.16128	5.63362e-06	2.242e-05	317.372	564.634	139.926	66	14
chr10	114833551	plus	101	no	YES	SNORA87	NA	28437	NA	NA	NA	NA	NA	NA	NA	NA	NA	60	11
chr14	62020829	plus	NA	NA	YES	LOC101927780	NA	16082	NA	NA	NA	NA	NA	NA	NA	NA	NA	59	NA
chr8	126525606	plus	160	no	YES	TRIB1	protein_coding	81155	-0.183243	0.161089	0.324447	2.94319	9.29847e-165	2.85522e-162	2314.27	2032.18	17923.1	59	8
chr17	48255806	minus	240	no	YES	HILS1	transcribed_unitary_pseudogene	-5969	NA	NA	NA	NA	NA	NA	0	0	0	55	4
chr5	36690489	minus	178	no	YES	SLC1A3	protein_coding	84032	-0.327958	0.4127	0.618104	-1.1755	0.0243295	0.0582689	27.2482	20.4949	11.231	54	17
chr4	145690167	minus	138	no	YES	HHIP-AS1	antisense_RNA	-122996	0.0174008	0.961017	NA	0.275292	0.766594	0.877332	1.3535	1.46605	2.02084	50	39
chr10	77054828	plus	31	no	YES	ZNF503-AS1	lincRNA	-1312	0.171795	0.694325	0.832747	-0.0487885	0.957199	0.979083	6.00391	8.24966	5.78715	50	9
chrX	109473171	minus	NA	NA	YES	SNORD96B	snoRNA	-4883	0.291251	0.265724	NA	0.362035	0.604656	NA	0	1.58358	0.731812	47	NA
chr20	52238399	plus	223	no	YES	LOC105372672	NA	13506	NA	NA	NA	NA	NA	NA	NA	NA	NA	47	25
chr15	99270913	plus	NA	NA	YES	MIR4714	miRNA	-56741	-0.314173	0.463623	NA	-1.10956	0.204991	0.35848	4.89955	2.59976	1.52602	47	NA
chr3	64090392	minus	243	no	YES	PRICKLE2-AS2	antisense_RNA	1246	0.0782769	0.848756	0.924303	-0.490919	0.41354	0.601255	14.6801	15.8577	9.99993	46	6
chr2	201578111	plus	NA	NA	YES	AOX3P-AOX2P	NA	17665	NA	NA	NA	NA	NA	NA	NA	NA	NA	43	NA
chr9	74398070	minus	445	no	YES	TMEM2	protein_coding	-14270	-0.568503	0.000228357	0.0013529	-0.397674	0.0239501	0.0574735	5096.8	3394.12	3859.3	42	5
chr8	27730146	minus	381	no	YES	MIR4287	miRNA	13486	NA	NA	NA	NA	NA	NA	0	0	0	41	32
chr7	18218092	plus	NA	NA	YES	MIR1302-6	miRNA	-51160	NA	NA	NA	NA	NA	NA	0	0	0	39	NA
chr8	128864554	plus	32	no	YES	MIR1204	NA	56346	NA	NA	NA	NA	NA	NA	NA	NA	NA	39	13
chr14	61822906	plus	267	no	YES	PRKCH	protein_coding	34745	-0.337733	0.00650968	0.0245895	-0.32462	0.00906092	0.0239157	2031.59	1600.15	1620.88	38	9
chr16	68790405	plus	271	no	YES	MIR7641-2	NA	13986	NA	NA	NA	NA	NA	NA	NA	NA	NA	38	10
chr5	159200730	minus	NA	NA	YES	LOC101927766	NA	97660	NA	NA	NA	NA	NA	NA	NA	NA	NA	37	NA
chr12	79818293	plus	337	no	YES	MIR1252	miRNA	5256	-0.090953	0.628656	NA	-0.16072	0.825672	NA	0.69176	0	0.33952	36	28
chr10	79679512	minus	265	no	YES	DLG5	protein_coding	6835	-0.116219	0.285694	0.486175	-0.284157	0.00125575	0.00379875	7191.63	6626.82	5902.91	36	22
chr16	75279521	minus	214	no	YES	BCAR1	protein_coding	2702	-0.157467	0.371916	0.579815	-0.0752846	0.601811	0.765275	7663.72	6839.44	7271.65	36	10
chr4	40579013	minus	132	no	YES	RBM47	protein_coding	52869	-0.392423	0.000534357	0.00286681	-0.452921	3.03059e-05	0.000111792	2115.27	1604.02	1543.74	35	11
chr6	52368654	minus	371	no	YES	TRAM2	protein_coding	73207	-0.882302	3.60761e-13	9.81967e-12	-1.04123	3.93115e-20	3.93398e-19	3114.18	1670.08	1509.05	34	25
chr5	89843221	plus	349	no	YES	ADGRV1	protein_coding	-11395	0.236118	0.0822218	0.197025	-0.90634	1.88471e-08	9.33904e-08	5019.18	5936.09	2666.43	33	26
chr14	55240312	plus	280	no	YES	SAMD4A	protein_coding	18806	-1.24355	5.8445e-19	2.80979e-17	-0.56092	1.2566e-07	5.80371e-07	1538.46	635.917	1041.7	32	19
chr14	70466300	plus	369	no	YES	SLC8A3	protein_coding	80633	-0.328576	0.443738	0.645428	-1.2291	0.0520922	0.114357	19.8547	14.1334	7.31365	32	17
chr1	151971733	plus	NA	NA	YES	S100A10	protein_coding	-5019	-0.524759	5.51917e-05	0.000381651	0.694123	1.76001e-12	1.1566e-11	10813.9	7456.74	17519.6	31	NA
chr1	49209753	minus	513	no	YES	BEND5	protein_coding	32887	0.512087	0.245961	0.437955	-1.19914	0.121533	0.234986	8.84046	17.2125	3.02797	30	23
chr1	59893086	plus	NA	NA	YES	FGGY	protein_coding	-88214	-1.21776	4.37991e-07	4.80526e-06	-2.39406	6.20073e-21	6.47393e-20	318.225	127.499	58.697	29	NA
chr1	97658728	plus	NA	NA	YES	DPYD-AS1	antisense_RNA	97249	0.06403	0.871196	NA	-0.157016	0.86536	0.931217	3.04374	3.48909	2.42948	29	NA
chr20	50063860	minus	190	no	YES	MIR3194	miRNA	5653	NA	NA	NA	NA	NA	NA	0	0	0	28	9
chr7	157198000	plus	NA	NA	YES	LOC101927914	NA	-60924	NA	NA	NA	NA	NA	NA	NA	NA	NA	28	NA
chr2	191914949	minus	295	no	YES	LOC105373805	NA	28697	NA	NA	NA	NA	NA	NA	NA	NA	NA	28	10
chr6	45623874	plus	300	no	YES	RUNX2	protein_coding	233560	-0.777784	0.000525851	0.00282391	2.12481	3.92688e-26	5.22349e-25	227.391	127.432	1007.91	28	9
chr2	47748207	minus	210	no	YES	HCG2040054	antisense_RNA	-6468	0.608693	0.159472	NA	1.31274	0.116083	0.226248	1.9156	6.2973	6.85266	28	27
chr3	174868889	plus	590	no	YES	NAALADL2-AS3	processed_transcript	-35857	-0.00104555	0.995564	NA	-0.131895	0.850397	NA	0.308594	0.315354	0	28	4
chr9	27569404	minus	NA	NA	YES	C9orf72	protein_coding	4086	1.32745	1.22032e-14	3.87761e-13	4.02471	3.02644e-168	9.59611e-166	218.469	568.898	3620.52	27	NA
chr5	14268587	plus	168	no	YES	TRIO	protein_coding	124776	0.533159	1.19836e-06	1.20572e-05	1.59646	3.10663e-57	1.13279e-55	7075.62	10297.2	21465.1	27	25
chr15	52089292	plus	185	no	YES	TMOD3	protein_coding	-32532	0.185738	0.102745	0.233698	0.829012	3.97911e-21	4.19952e-20	9669.72	11022.8	17200.5	27	22
chr14	61939349	plus	352	no	YES	LOC101927780	NA	97562	NA	NA	NA	NA	NA	NA	NA	NA	NA	27	11
chr10	62174621	minus	NA	NA	YES	ANK3	protein_coding	-24879	-0.565779	4.25808e-06	3.81048e-05	-1.39938	1.88768e-30	2.98458e-29	7120.98	4774.45	2687.81	26	NA
chr7	47826311	minus	32	no	YES	C7orf69	antisense_RNA	-8577	NA	NA	NA	NA	NA	NA	0	0	0	26	23
chr7	50801391	minus	241	no	YES	GRB10	protein_coding	-1341	1.00322	9.10322e-17	3.65627e-15	2.23643	2.28187e-95	1.94633e-93	937.668	1903.79	4441.2	26	10
chr12	80078927	minus	188	no	YES	PAWR	protein_coding	5862	-0.00276016	0.978219	0.990282	0.824989	5.07977e-13	3.4485e-12	21072.8	21030.9	37412.7	25	8
chr7	98872190	minus	NA	NA	YES	MYH16	transcribed_unitary_pseudogene	1266	0.518321	0.246183	0.43828	2.32659	8.49135e-05	0.000297182	9.33856	16.9239	52.0032	25	NA
chr4	146656063	plus	277	no	YES	C4orf51	protein_coding	54707	-0.132197	0.642574	NA	-0.232427	0.798726	0.893498	2.3317	0.379252	0.685298	25	13
chr17	55447656	plus	NA	NA	YES	MSI2	protein_coding	113282	0.000200896	0.998613	0.999198	-1.07413	6.86315e-26	9.0386e-25	11021.9	11024.4	5223.05	25	NA
chr2	42569665	minus	164	no	YES	COX7A2L	protein_coding	17512	-0.118816	0.282825	0.482475	0.020989	0.81086	0.898541	5756.09	5294.34	5840.56	25	12
chr15	60685471	minus	140	no	YES	ANXA2	protein_coding	4713	-0.28312	0.00633862	0.0240292	0.850643	7.56349e-17	6.37857e-16	51020	41816.2	92170.4	25	8
chr7	115957364	minus	NA	NA	YES	LOC102724434	NA	-30583	NA	NA	NA	NA	NA	NA	NA	NA	NA	24	NA
chr2	234156687	plus	275	no	YES	ATG16L1	protein_coding	-3529	-0.0895856	0.445283	0.646586	0.405368	5.53733e-05	0.000198171	2583.92	2425.86	3425.75	24	15
chr3	99721772	minus	278	no	YES	MIR548G	miRNA	-4713	NA	NA	NA	NA	NA	NA	0	0	0	24	10
chr17	45887776	minus	368	no	YES	OSBPL7	protein_coding	11370	0.531304	4.41617e-06	3.93452e-05	0.828965	1.94998e-16	1.60463e-15	1284.24	1867.7	2285.45	23	17
chr9	75140550	plus	361	no	YES	TMC1	protein_coding	3833	0.334317	0.423005	NA	0.750389	0.389454	0.576962	2.81022	5.38519	5.61192	23	9
chr2	161062094	minus	234	no	YES	ITGB6	protein_coding	-5270	-1.46957	2.88048e-18	1.30835e-16	-2.99531	8.10467e-65	3.55521e-63	4982.34	1730.42	613.024	22	21
chr16	83567108	plus	NA	NA	YES	MIR3182	miRNA	25157	NA	NA	NA	NA	NA	NA	0	0	0	22	NA
chr8	104222686	minus	10	no	YES	BAALC-AS1	antisense_RNA	-38318	-0.397922	0.0641139	0.161341	-1.0087	1.31401e-05	5.0323e-05	159.88	119.255	78.5379	22	6
chr15	93258173	minus	NA	NA	YES	FAM174B	protein_coding	-59142	-0.972266	9.43569e-17	3.76259e-15	-0.747681	6.75208e-14	4.82875e-13	3447.19	1737.04	2049.56	22	NA
chr2	63926063	minus	108	no	YES	MDH1	protein_coding	109778	-0.285541	0.0401159	0.110823	-0.049094	0.627463	0.783583	4560.6	3723.2	4407.77	21	6
chr12	106520253	minus	337	no	YES	NUAK1	protein_coding	13557	-0.555576	5.10204e-05	0.00035703	-1.19224	9.20513e-10	5.02946e-09	4958.64	3341.77	2151.94	21	10
chr1	217886848	plus	NA	NA	YES	SPATA17-AS1	antisense_RNA	71613	-0.0671904	0.807181	NA	-0.35808	0.662914	NA	0.981409	0.620904	0.373015	21	NA
chr7	46018084	plus	164	no	YES	IGFBP3	protein_coding	-57213	-0.517217	0.0124293	0.0425878	-0.991377	2.45251e-05	9.12529e-05	232.46	158.834	115.633	20	7
chr14	69404668	minus	231	no	YES	ACTN1	protein_coding	41414	-0.267105	0.0216254	0.0672721	1.50901	4.96485e-49	1.47035e-47	8068.23	6683.29	23036.8	20	12
chr6	136931430	minus	38	no	YES	LOC101928461	NA	-18821	NA	NA	NA	NA	NA	NA	NA	NA	NA	20	9
chr5	107205508	minus	NA	NA	YES	EFNA5	protein_coding	-198912	-0.406994	0.150913	0.309646	-0.767955	0.0392154	0.0891206	117.619	86.7933	68.6614	19	NA
chr15	96900299	plus	NA	NA	YES	NR2F2	protein_coding	23730	-1.65772	2.87872e-43	5.97563e-41	-3.61672	1.07056e-307	2.08196e-304	7301.67	2265.46	591.552	19	NA
chr6	119468528	minus	266	no	YES	FAM184A	protein_coding	1829	1.33066	1.40597e-06	1.39848e-05	1.40264	5.82022e-07	2.5405e-06	47.9164	134.45	129.144	19	14
chr5	106907851	minus	NA	NA	YES	EFNA5	protein_coding	98744	-0.406994	0.150913	0.309646	-0.767955	0.0392154	0.0891206	117.619	86.7933	68.6614	18	NA
chr14	37591485	minus	NA	NA	YES	SLC25A21-AS1	antisense_RNA	-49745	-0.43799	0.0867287	0.205563	-0.806402	0.00410492	0.011472	95.628	68.5163	53.9917	18	NA
chr7	95933190	minus	NA	NA	YES	SLC25A13	protein_coding	18268	-0.314065	0.0120508	0.0414976	1.50476	2.06842e-49	6.20122e-48	1603.81	1284.53	4564.38	18	NA
chr15	92434085	plus	NA	NA	YES	SLCO3A1	protein_coding	36555	0.13423	0.293742	0.495693	0.563703	1.01066e-06	4.31151e-06	982.18	1080.42	1454.33	18	NA
chr6	151389339	plus	NA	NA	YES	LOC102723831	NA	160252	NA	NA	NA	NA	NA	NA	NA	NA	NA	18	NA
chr11	46435395	minus	NA	NA	YES	CHRM4	protein_coding	-27237	1.05207	0.012611	0.0430663	0.564828	0.395498	0.582945	8.63417	25.891	13.75	18	NA
chr3	138655201	minus	NA	NA	YES	LINC01391	lincRNA	7660	-0.0025626	0.991357	NA	1.14253	0.218133	0.375917	0.627946	0.614028	3.23845	18	NA
chr3	64307557	minus	NA	NA	YES	PRICKLE2	protein_coding	-96426	0.266093	0.0166991	0.0543232	0.274133	0.0093668	0.0246628	5409.69	6524.32	6545.79	17	NA
chr8	124970128	plus	182	no	YES	FER1L6-AS1	antisense_RNA	82894	-0.0905395	0.630218	NA	-0.298277	0.669713	NA	0.628697	0	0	17	8
chr3	146139705	minus	662	no	YES	PLSCR2	protein_coding	47382	1.04716	0.0117536	NA	2.12554	0.0207443	0.050609	0.267536	7.0612	5.5128	17	8
chr5	14156982	plus	NA	NA	YES	TRIO	protein_coding	13171	0.533159	1.19836e-06	1.20572e-05	1.59646	3.10663e-57	1.13279e-55	7075.62	10297.2	21465.1	17	NA
chr2	70224853	minus	NA	NA	YES	ASPRV1	protein_coding	-35456	-0.662595	0.0619109	0.15676	-0.919215	0.0293198	0.0688527	37.3446	21.134	19.0253	17	NA
chr6	152457712	minus	NA	NA	YES	MIR3163	miRNA	-12049	-0.0462115	0.805901	NA	-0.133453	0.848651	NA	0.314349	0	0	17	NA
chr5	16736434	minus	111	no	YES	FAM134B	NA	-119267	NA	NA	NA	NA	NA	NA	NA	NA	NA	17	13
chr3	151984662	plus	NA	NA	YES	MBNL1	protein_coding	-1594	-0.223562	0.0457445	0.12332	-0.0221452	0.813793	0.900183	4555.26	3892.27	4485.86	17	NA
chr3	119692213	minus	NA	NA	YES	GSK3B	protein_coding	121050	0.450405	0.000487386	0.00264355	0.459088	8.99367e-05	0.000313934	4712.74	6483.22	6486.83	17	NA
chr15	50344062	minus	NA	NA	YES	ATP8B4	protein_coding	61450	0.174922	0.666197	0.814046	-1.28128	0.0347649	0.0800227	19.1744	22.3797	6.91842	16	NA
chr6	147475719	minus	NA	NA	YES	LUADT1	lincRNA	-4341	0.274873	0.4363	0.640028	-0.209738	0.642675	0.794924	24.8199	31.4162	21.2273	16	NA
chr17	64698976	plus	NA	NA	YES	MIR634	miRNA	-84213	0.0419163	0.82363	NA	0.19816	0.776892	NA	0	0.297016	0.354255	16	NA
chr2	24238747	plus	362	no	YES	MFSD2B	protein_coding	5794	-0.338301	0.375574	0.583348	0.0432162	0.92837	0.964544	31.7429	23.5402	33.4735	16	13
chr7	51191512	minus	NA	NA	YES	COBL	protein_coding	193002	-0.275689	0.0418872	0.114845	-0.719811	3.7764e-06	1.52599e-05	973.946	800.781	589.281	16	NA
chr8	87631131	minus	NA	NA	YES	CPNE3	protein_coding	104475	0.131472	0.217335	0.400328	1.06081	1.52395e-29	2.33361e-28	14367.6	15759.2	30029	16	NA
chr11	20000324	minus	175	no	YES	NAV2	protein_coding	-43777	-1.32551	2.74189e-08	3.74309e-07	1.43071	2.00378e-15	1.55707e-14	660.021	244.215	1794.24	16	14
chr4	174113034	plus	NA	NA	YES	LOC101930370	NA	-22231	NA	NA	NA	NA	NA	NA	NA	NA	NA	16	NA
chr6	128293239	minus	NA	NA	YES	THEMIS	protein_coding	-53463	0.231391	0.569131	NA	-0.852372	0.341885	NA	2.15321	3.80255	0.380782	16	NA
chr9	37954172	minus	7	no	YES	SLC25A51	protein_coding	-49822	0.513935	8.29668e-06	6.97229e-05	1.91898	2.19261e-94	1.83268e-92	842.254	1210.1	3195.78	15	8
chr7	141395656	minus	264	no	YES	KIAA1147	protein_coding	6296	0.338787	0.00305913	0.0128493	0.00435185	0.965236	0.982789	2996.76	3804.92	3006.14	15	6
chr17	59328555	plus	NA	NA	YES	LOC101927855	NA	116509	NA	NA	NA	NA	NA	NA	NA	NA	NA	15	NA
chr3	39942053	plus	NA	NA	YES	MYRIP	protein_coding	90902	-0.0683886	0.857211	0.928582	-0.913713	0.113116	0.221606	22.4908	21.0247	11.356	15	NA
chr17	64499262	plus	NA	NA	YES	PRKCA-AS1	antisense_RNA	-86290	0.0565281	0.894517	0.947965	0.647058	0.244898	0.411303	14.0147	14.8396	23.0218	15	NA
chr5	17951737	plus	NA	NA	YES	LOC646241	NA	144354	NA	NA	NA	NA	NA	NA	NA	NA	NA	15	NA
chr20	10905687	plus	460	no	YES	LOC101929413	NA	-15767	NA	NA	NA	NA	NA	NA	NA	NA	NA	15	10
chr10	126812303	minus	207	no	YES	CTBP2	protein_coding	35383	0.153085	0.279793	0.479143	0.0959079	0.343688	0.528142	5392.58	6013.63	5765.56	15	9
chr2	88899813	minus	NA	NA	YES	EIF2AK3	protein_coding	24633	0.462204	8.24162e-05	0.00054578	0.64748	5.29214e-09	2.74155e-08	2218.53	3073.78	3480.84	15	NA
chr6	74098998	minus	NA	NA	YES	DDX43	protein_coding	-5286	0.134663	0.370553	0.578643	0.172095	0.184153	0.329606	549.719	605.285	619.675	15	NA
chr3	64252156	minus	377	no	YES	PRICKLE2	protein_coding	-41025	0.266093	0.0166991	0.0543232	0.274133	0.0093668	0.0246628	5409.69	6524.32	6545.79	15	6
chr12	93957646	minus	NA	NA	YES	SOCS2	protein_coding	-5951	-0.010537	0.944231	0.973023	-0.142994	0.259782	0.430795	1547.79	1536.62	1400.92	15	NA
chr14	60618733	plus	140	no	YES	DHRS7	protein_coding	13477	-0.00217661	0.985175	0.993282	1.82392	3.06262e-49	9.1443e-48	1321.76	1319.79	4706.59	15	11
chr1	222060607	minus	271	no	YES	LOC101929771	NA	-46599	NA	NA	NA	NA	NA	NA	NA	NA	NA	14	13
chr5	148206186	plus	NA	NA	YES	ADRB2	protein_coding	30	0.0840796	0.848684	0.924303	-0.397416	0.538606	0.71326	14.5679	16.0811	10.596	14	NA
chr14	76002541	plus	253	no	YES	BATF	protein_coding	13757	-1.44303	2.85595e-22	1.82805e-20	1.15874	3.30926e-16	2.68673e-15	1207.74	431.295	2708.77	14	13
chr17	55536881	plus	NA	NA	YES	LOC101927557	NA	64076	NA	NA	NA	NA	NA	NA	NA	NA	NA	14	NA
chr8	92904043	minus	NA	NA	YES	RUNX1T1	protein_coding	125864	-0.0522618	0.89919	0.950138	0.752375	0.136309	0.258033	23.4005	21.8952	40.2884	14	NA
chr3	25623819	plus	13	no	YES	TOP2B	protein_coding	82043	-0.20522	0.0970825	0.223683	-0.897695	3.09399e-22	3.46468e-21	17512.2	15148.2	9385.28	14	13
chr12	92380017	minus	NA	NA	YES	LINC01619	processed_transcript	155471	-0.182471	0.669668	0.816467	-0.458416	0.451875	0.636635	13.843	11.6118	9.79833	14	NA
chr17	48716881	plus	293	no	YES	ABCC3	protein_coding	4663	-0.0187416	0.928254	0.964054	0.800063	8.85426e-05	0.000309216	1878.52	1852.55	3292.52	14	4
chr5	156817679	plus	125	no	YES	FNDC9	protein_coding	-44950	0.977732	0.0289958	0.0855848	-0.450249	0.620848	0.779192	3.45442	12.527	1.95759	14	13
chr17	64543868	plus	197	no	YES	PRKCA-AS1	antisense_RNA	-130896	0.0565281	0.894517	0.947965	0.647058	0.244898	0.411303	14.0147	14.8396	23.0218	14	13
chr7	87043403	minus	NA	NA	YES	ABCB4	protein_coding	61615	-0.379365	0.369346	0.577145	-0.540305	0.384968	0.572485	18.4355	12.4896	12.6389	14	NA
chr14	30375967	minus	NA	NA	YES	PRKD1	protein_coding	20931	0.326923	0.0655735	0.164515	1.65697	6.34334e-32	1.0696e-30	312.438	396.184	990.904	13	NA
chr5	120610025	plus	186	no	YES	LOC102467226	NA	-48219	NA	NA	NA	NA	NA	NA	NA	NA	NA	13	7
chr14	30740015	minus	NA	NA	YES	G2E3	protein_coding	-288313	0.445355	0.000232065	0.00137122	-0.196921	0.1053	0.208663	1714.79	2348.83	1495.81	13	NA
chr8	86940619	plus	NA	NA	YES	REXO1L2P	pseudogene	-100448	-0.0462115	0.805901	NA	-0.133453	0.848651	NA	0.339487	0	0	13	NA
chr8	121951554	plus	NA	NA	YES	SNTB1	protein_coding	-127245	-0.440083	0.143596	0.298711	2.92581	1.52614e-49	4.58486e-48	73.0546	51.5998	566.658	13	NA
chr3	20099040	plus	NA	NA	YES	KAT2B	protein_coding	17516	-0.49221	0.00033067	0.00187551	0.05933	0.6198	0.778547	1302.83	919.726	1357.76	13	NA
chrX	148592774	minus	NA	NA	YES	IDS	protein_coding	-5890	0.366266	9.04679e-05	0.000591169	1.38798	8.07879e-68	3.81337e-66	5196.6	6717.37	13624.7	13	NA
chr5	77934509	minus	40	no	YES	LHFPL2	protein_coding	10138	0.589578	1.154e-06	1.16826e-05	2.80515	4.70292e-153	1.18266e-150	1394.99	2115.4	9812.45	13	13
chr3	149986650	minus	129	no	YES	LINC01213	lincRNA	30163	-1.30097	0.0015079	0.00702286	-3.41343	9.12932e-07	3.90944e-06	28.2826	7.72993	1.55259	13	7
chr16	77939764	plus	206	no	YES	CLEC3A	protein_coding	-116678	-2.40122	7.1158e-62	3.099e-59	-5.91443	9.16594e-37	1.85809e-35	2514.65	455.023	30.6567	13	9
chr5	59984181	minus	220	no	YES	DEPDC1B	protein_coding	11811	-0.277374	0.158141	0.320482	-0.490319	0.0117064	0.0301828	427.786	349.373	303.486	13	11
chr11	19940923	plus	NA	NA	YES	NAV2	protein_coding	-103178	-1.32551	2.74189e-08	3.74309e-07	1.43071	2.00378e-15	1.55707e-14	660.021	244.215	1794.24	12	NA
chr1	200341507	plus	NA	NA	YES	LINC00862	lincRNA	1412	-0.10316	0.816947	0.905675	0.852777	0.141445	0.266131	9.12102	8.01146	17.5486	12	NA
chr17	57075665	minus	NA	NA	YES	TRIM37	protein_coding	108616	0.285272	0.00279745	0.0119328	0.804518	1.78338e-22	2.02031e-21	57662	70430.5	100822	12	NA
chr1	57154583	plus	NA	NA	YES	LOC101929935	NA	-43592	NA	NA	NA	NA	NA	NA	NA	NA	NA	12	NA
chr2	8944269	minus	NA	NA	YES	KIDINS220	protein_coding	33485	0.13661	0.156239	0.317741	0.129694	0.133971	0.254365	6100.61	6714.21	6676.02	12	NA
chr8	87426899	plus	90	no	YES	WWP1	protein_coding	71905	-0.164174	0.154566	0.315249	-0.275781	0.00139398	0.00419345	8819.47	7855.94	7282.25	12	5
chr8	63436136	plus	NA	NA	YES	NKAIN3	protein_coding	274635	NA	NA	NA	0.196196	0.779045	NA	0	0	0.373034	12	NA
chr17	49784606	minus	NA	NA	YES	LOC440446	NA	370530	NA	NA	NA	NA	NA	NA	NA	NA	NA	12	NA
chr20	47314521	minus	402	no	YES	PREX1	protein_coding	129898	-0.391758	0.00174141	0.00792918	-1.27682	1.60188e-48	4.66351e-47	25496.2	19326.6	10501.5	12	9
chr1	246329594	minus	269	no	YES	SMYD3	protein_coding	251119	-0.309156	0.0163334	0.05335	-0.594172	2.38666e-05	8.89047e-05	1252.25	1006.34	828.015	12	11
chr1	65933498	plus	188	no	YES	LEPROT	protein_coding	47099	-0.82628	1.02303e-10	2.08081e-09	-0.813144	1.0698e-12	7.11033e-12	3190.35	1777.53	1811.74	12	7
chr19	38791464	plus	185	no	YES	C19orf33	protein_coding	-3336	-0.31795	0.0179985	0.0579034	-0.384592	0.00189048	0.00558058	1525.01	1216.82	1166.59	12	9
chr2	28731345	plus	104	no	YES	PLB1	protein_coding	12407	-0.432514	0.269258	NA	-0.751677	0.395868	0.583357	4.47728	1.10047	1.73114	12	9
chr12	89619702	minus	NA	NA	YES	DUSP6	protein_coding	126933	-0.898616	0.00483046	0.018996	1.67462	8.2186e-15	6.19335e-14	131.549	63.7038	423.771	12	NA
chr15	87168132	plus	NA	NA	YES	AGBL1-AS1	antisense_RNA	-307933	0.183938	0.389959	NA	NA	NA	NA	0	1.52089	0	12	NA
chr16	78991596	plus	NA	NA	YES	MAF	protein_coding	643025	-0.892055	1.48664e-05	0.000118691	-1.82053	1.40524e-13	9.82087e-13	320.861	166.759	88.6009	12	NA
chr3	111816530	plus	NA	NA	YES	C3orf52	protein_coding	11348	0.710207	2.88659e-06	2.69614e-05	2.312	1.34108e-74	7.73137e-73	469.907	780.386	2351.05	12	NA
chr4	148928698	plus	NA	NA	YES	MIR4799	miRNA	224952	NA	NA	NA	NA	NA	NA	0	0	0	12	NA
chr5	87979511	minus	NA	NA	YES	LINC00461	lincRNA	1108	-1.23645	7.00143e-05	0.000470318	-1.03777	0.00346183	0.00980532	71.9715	26.5171	34.3471	12	NA
chr9	107688825	minus	7	no	YES	ABCA1	protein_coding	1701	0.0312352	0.86837	0.933955	0.868576	0.00043026	0.00138365	176.189	180.222	325.372	11	11
chr2	198478239	minus	NA	NA	YES	RFTN2	protein_coding	62344	-0.165269	0.574891	0.751466	-0.0895138	0.799193	0.893776	80.0591	69.9006	75.0931	11	NA
chr12	40225967	plus	NA	NA	YES	C12orf40	protein_coding	205998	0.126061	0.774369	0.882703	-0.695152	0.327406	0.510763	9.04384	10.4948	5.0334	11	NA
chr8	80990734	minus	95	no	YES	TPD52	protein_coding	2331	-0.144249	0.257249	0.452144	0.922779	3.74658e-27	5.22426e-26	4340.9	3920.13	8240.76	11	6
chr12	22428828	minus	NA	NA	YES	ST8SIA1	protein_coding	58819	-0.0481963	0.888379	0.944699	0.575183	0.226103	0.386547	49.1679	45.8034	75.6969	11	NA
chr11	20016926	plus	164	no	YES	NAV2	protein_coding	-27175	-1.32551	2.74189e-08	3.74309e-07	1.43071	2.00378e-15	1.55707e-14	660.021	244.215	1794.24	11	8
chr4	98511041	minus	NA	NA	YES	STPG2-AS1	antisense_RNA	222964	-0.0461685	0.806078	NA	0.0316918	0.963852	NA	0.313873	0	0.381312	11	NA
chr14	34672566	minus	NA	NA	YES	EGLN3	protein_coding	-252282	-0.336723	0.0114768	0.0398985	-1.56109	1.11421e-18	1.03975e-17	1132.07	892.108	380.736	11	NA
chr1	172903222	plus	67	no	YES	TNFSF18	protein_coding	116880	0.0424273	0.821516	NA	0.19626	0.778975	NA	0	0.327246	0.346181	11	9
chr6	105807954	minus	NA	NA	YES	PREP	protein_coding	43044	-0.40401	0.000665545	0.0034603	-0.462607	3.44198e-05	0.00012617	1698.7	1277.39	1231.42	11	NA
chr12	71863141	plus	NA	NA	YES	LGR5	protein_coding	29591	-0.0637387	0.77544	NA	-0.237529	0.757271	NA	0.693863	0.372224	0.250144	11	NA
chr18	29952496	minus	NA	NA	YES	GAREM1	protein_coding	97950	0.307449	0.00533045	0.0207165	2.32784	5.68974e-136	1.07776e-133	1226.71	1523.21	6184.86	11	NA
chr13	34216831	minus	913	no	YES	STARD13	protein_coding	34140	-1.87292	3.21514e-29	3.12015e-27	-3.27647	3.26902e-108	3.65367e-106	1593.2	414.947	161.509	10	10
chr15	48104674	minus	NA	NA	YES	LINC01491	lincRNA	33758	NA	NA	NA	NA	NA	NA	0	0	0	10	NA
chr12	72914241	plus	NA	NA	YES	TRHDE-AS1	processed_transcript	-246952	-0.0872778	0.843725	NA	-0.0780073	0.92053	0.960343	5.10091	4.44121	4.77167	10	NA
chr11	21589739	plus	NA	NA	YES	ANO5	protein_coding	-624982	-0.234606	0.554303	NA	-0.255195	0.774168	0.88187	2.90305	1.56069	2.20652	10	NA
chr6	53676208	plus	123	no	YES	LRRC1	protein_coding	16430	-0.232356	0.0717445	0.1769	-1.13592	2.58212e-26	3.46632e-25	2544.75	2158.8	1154.97	10	8
chr12	18536295	plus	NA	NA	YES	PIK3C2G	protein_coding	121821	-0.304284	0.463506	NA	-1.24371	0.178597	0.321893	3.86645	1.94131	0.72166	10	NA
chr17	62804797	minus	NA	NA	YES	MIR4315-1	NA	13422	NA	NA	NA	NA	NA	NA	NA	NA	NA	10	NA
chr5	95430094	plus	NA	NA	YES	MIR583	miRNA	15252	NA	NA	NA	NA	NA	NA	0	0	0	10	NA
chr9	15697355	plus	NA	NA	YES	CCDC171	protein_coding	144258	0.122149	0.458485	0.657334	-0.685432	0.000115212	0.000397452	299.142	326.94	185.367	10	NA
chr6	123018246	plus	NA	NA	YES	PKIB	protein_coding	44372	-0.809024	5.98225e-06	5.17816e-05	-0.281037	0.0525249	0.115143	465.404	259.82	382.362	9	NA
chr12	117925109	minus	299	no	YES	NOS1	protein_coding	-125502	-0.301773	0.448172	0.648661	-1.16867	0.0336297	0.0776732	37.4973	25.9636	14.2577	9	9
chr17	66432299	plus	NA	NA	YES	MIR635	miRNA	-11610	0.287806	0.42346	0.627729	0.67031	0.0803768	0.166053	28.5352	36.6224	46.5067	9	NA
chr3	63329670	plus	151	no	YES	SYNPR	protein_coding	65756	NA	NA	NA	0.361021	0.605668	NA	0	0	0.761143	9	6
chr7	73129984	minus	313	no	YES	STX1A	protein_coding	4032	1.03733	2.81797e-10	5.3268e-09	2.20544	2.66588e-47	7.49917e-46	504.16	1061.77	2349.43	9	8
chr7	151689677	plus	NA	NA	YES	GALNT11	protein_coding	-33081	-0.3577	0.0029346	0.0124271	-0.798614	4.81268e-12	3.07134e-11	1382.93	1074.23	793.763	9	NA
chr7	22612556	minus	NA	NA	YES	LOC100506178	NA	9600	NA	NA	NA	NA	NA	NA	NA	NA	NA	9	NA
chr3	64175139	plus	NA	NA	YES	PRICKLE2-AS3	antisense_RNA	1919	-0.915818	0.00190712	0.00858512	-1.23076	0.000223078	0.000743533	76.2451	36.9508	31.613	9	NA
chr4	89240381	plus	NA	NA	YES	LOC105369192	NA	34299	NA	NA	NA	NA	NA	NA	NA	NA	NA	9	NA
chr17	56863917	plus	NA	NA	YES	PPM1E	protein_coding	30687	0.693604	4.06875e-07	4.4916e-06	0.567729	8.60864e-06	3.3577e-05	456.127	746.47	677.261	9	NA
chr17	59911129	minus	NA	NA	YES	BRIP1	protein_coding	29790	-0.473363	0.000164066	0.00100916	-1.03932	5.75362e-19	5.44224e-18	7997.19	5721.74	3879.74	9	NA
chr1	200120068	plus	NA	NA	YES	NR5A2	protein_coding	108115	0.602896	0.0454442	0.122674	-0.0739428	0.823456	0.905805	65.7986	107.222	61.9532	9	NA
chr2	12596798	plus	NA	NA	YES	MIR3681	miRNA	257542	NA	NA	NA	NA	NA	NA	0	0	0	9	NA
chr12	80871519	plus	NA	NA	YES	PTPRQ	protein_coding	33393	-0.430582	0.211131	0.392421	-2.79944	6.84008e-08	3.23705e-07	45.1478	31.4334	5.65012	8	NA
chr6	64794310	minus	NA	NA	YES	PHF3	protein_coding	437879	0.212045	0.0420478	0.115214	-0.224584	0.00497045	0.013685	7190.2	8345.71	6152.17	8	NA
chr5	89517780	minus	NA	NA	YES	LINC01339	processed_transcript	68107	NA	NA	NA	NA	NA	NA	0	0	0	8	NA
chr4	95469962	plus	NA	NA	YES	PDLIM5	protein_coding	96954	-0.173559	0.134338	0.284874	1.04357	2.7596e-27	3.8758e-26	3333.34	2949.79	6884.48	8	NA
chr17	59415325	plus	NA	NA	YES	LOC101927855	NA	29739	NA	NA	NA	NA	NA	NA	NA	NA	NA	8	NA
chr14	89241941	minus	NA	NA	YES	EML5	protein_coding	17154	0.00523345	0.971839	0.987305	-0.136697	0.353215	0.53802	692.585	695.813	630.066	8	NA
chr7	80172047	plus	NA	NA	YES	GNAT3	protein_coding	-30722	NA	NA	NA	NA	NA	NA	0	0	0	8	NA
chr9	114828234	minus	NA	NA	YES	SUSD1	protein_coding	109342	0.332864	0.0177081	0.0571013	1.6553	6.34747e-49	1.87032e-47	675.296	855.719	2136.36	7	NA
chr2	12004088	plus	NA	NA	YES	MIR4262	miRNA	-26976	NA	NA	NA	NA	NA	NA	0	0	0	7	NA
chr14	27311442	plus	NA	NA	YES	LOC101927062	NA	-20116	NA	NA	NA	NA	NA	NA	NA	NA	NA	7	NA
chr11	85498939	minus	260	no	YES	SYTL2	protein_coding	23262	-0.412965	0.0028379	0.0120709	0.0145323	0.90714	0.953489	38216	28498.2	38603.4	7	7
chr20	47321818	minus	NA	NA	YES	PREX1	protein_coding	122601	-0.391758	0.00174141	0.00792918	-1.27682	1.60188e-48	4.66351e-47	25496.2	19326.6	10501.5	7	NA
chr12	64312950	plus	NA	NA	YES	SRGAP1	protein_coding	74417	0.232841	0.231681	0.419147	0.48656	0.000846791	0.0026206	1420.11	1683.81	1994.89	7	NA
chr8	62763302	plus	NA	NA	YES	MIR4470	miRNA	135955	-0.180978	0.405973	NA	-0.561257	0.470099	NA	0.968407	0	0	7	NA
chr5	96070065	plus	NA	NA	YES	CAST	protein_coding	-9178	-0.155655	0.308477	0.51292	1.7073	1.21392e-37	2.53231e-36	4871.2	4358.39	16003.1	6	NA
chr3	131748120	minus	NA	NA	YES	CPNE4	protein_coding	6165	-0.158414	0.697475	NA	0.0699999	0.932739	0.967048	4.3294	3.07322	4.6925	6	NA
chr5	58844711	minus	238	no	YES	PDE4D	protein_coding	37612	0.0454585	0.910779	0.955709	0.149466	0.728506	0.851963	24.4114	27.3389	27.408	6	5
chr12	89586293	minus	NA	NA	YES	DUSP6	protein_coding	160342	-0.898616	0.00483046	0.018996	1.67462	8.2186e-15	6.19335e-14	131.549	63.7038	423.771	6	NA
chr11	85434328	minus	NA	NA	YES	SYTL2	protein_coding	-3935	-0.412965	0.0028379	0.0120709	0.0145323	0.90714	0.953489	38216	28498.2	38603.4	5	NA
chr10	24772896	plus	NA	NA	YES	KIAA1217	protein_coding	17462	1.49764	7.60702e-33	9.38664e-31	2.56529	2.20904e-131	3.81301e-129	597.356	1722.61	3556.13	5	NA
chr2	165700273	plus	NA	NA	YES	COBLL1	protein_coding	-1595	0.360355	0.000429765	0.00236626	0.610058	2.05693e-12	1.34686e-11	4070.77	5243.41	6219.18	5	NA
chr13	40734020	minus	NA	NA	YES	LINC00332	lincRNA	-21925	NA	NA	NA	NA	NA	NA	0	0	0	5	NA
chr17	58449437	minus	NA	NA	YES	USP32	protein_coding	20148	0.274982	0.00628117	0.023844	0.71633	9.83233e-17	8.24429e-16	24247.5	29411.4	39881.6	5	NA
chr9	109096043	plus	NA	NA	YES	MIR8081	NA	-267165	NA	NA	NA	NA	NA	NA	NA	NA	NA	5	NA
chr3	40459666	minus	NA	NA	YES	ENTPD3	protein_coding	30930	-0.692014	0.0193233	0.0614269	-1.09284	0.00231969	0.00676	65.2079	37.7536	29.9522	4	NA

## Sheet: Gene Body_LOST_101_TSS
chr	pos	strand	divergent_distance	divergent_obsTSS	in_genebody	closest_TSS	gene_type	location_relative_to_TSS	log2fc_4HR	pval_4HR	FDR_4HR	log2fc_24HR	pval_24HR	FDR_24HR	expression_UNTR	expression_4HR	expression_24HR	this_startRNA_counts	divergent_startRNA_counts
chr20	49241047	minus	316	no	YES	MIR1302-5	miRNA	-9725	-0.110791	0.642981	NA	-0.454071	0.528114	NA	0.943621	0.322882	0	1302	134
chr2	19340592	minus	243	no	YES	LINC01376	lincRNA	-113866	0.205337	0.334837	0.540916	-1.05621	3.59015e-05	0.000131248	142.206	165.347	67.3678	779	50
chr9	137258293	plus	147	no	YES	RXRA	protein_coding	-12847	-0.546912	8.03928e-05	0.00053322	-2.34757	2.48189e-80	1.59822e-78	9662.91	6550.94	1884.56	262	13
chr15	91974865	plus	268	no	YES	CRAT37	lincRNA	-31703	-0.32526	0.174769	0.344227	-1.67073	8.56624e-07	3.6802e-06	104.775	82.1185	31.7017	247	9
chr7	4784881	plus	217	no	YES	AP5Z1	protein_coding	-30380	1.08515	0.000406437	0.00225402	2.21664	5.77219e-32	9.74425e-31	2048.3	4889.52	9675.1	223	12
chr17	14212922	plus	280	no	YES	MGC12916	NA	5865	NA	NA	NA	NA	NA	NA	NA	NA	NA	221	70
chr6	28351115	minus	275	no	YES	ZSCAN12	protein_coding	100	1.08066	1.02539e-06	1.04809e-05	1.54452	4.38934e-12	2.80977e-11	74.1688	165.267	219.842	207	17
chr4	76487376	plus	255	no	YES	C4orf26	protein_coding	6118	-0.4553	0.203821	0.383325	0.00647619	0.987255	0.993318	33.6	22.6529	34.2995	206	31
chr17	73545719	plus	317	no	YES	LLGL2	protein_coding	23936	-0.226075	0.134042	0.284572	0.363269	0.00479277	0.0132446	17936.8	15263.1	23101.2	166	37
chr1	204257492	minus	224	no	YES	PLEKHA6	protein_coding	71564	0.0294932	0.827071	0.91221	0.129984	0.244637	0.411006	3323.9	3394.08	3637.64	152	14
chr16	70415483	plus	291	no	YES	DDX19A	protein_coding	34751	0.339935	0.00431642	0.0172401	0.414111	8.39008e-05	0.000293849	1969.43	2503.99	2627.45	149	62
chr17	55485468	plus	152	no	YES	LOC101927557	NA	115489	NA	NA	NA	NA	NA	NA	NA	NA	NA	130	12
chr16	88831436	minus	349	no	YES	PIEZO1	protein_coding	20191	-0.551494	1.85086e-05	0.000145007	-0.926086	1.28986e-17	1.13196e-16	25634	17347	13461.2	128	10
chr12	120525232	plus	388	no	YES	RAB35	protein_coding	29410	0.559293	4.02527e-08	5.33127e-07	1.011	3.51948e-29	5.30578e-28	3120.26	4621.57	6298.62	119	99
chr17	60803302	minus	59	no	YES	2023-03-10	protein_coding	80711	-1.29208	6.00881e-13	1.60411e-11	-0.622398	0.000911514	0.00280916	354.425	139.32	229.449	111	6
chr5	138061331	plus	NA	NA	YES	LOC105379194	NA	27666	NA	NA	NA	NA	NA	NA	NA	NA	NA	111	NA
chr1	114759199	minus	302	no	YES	SYT6	protein_coding	-62727	-0.00422527	0.987135	NA	0.653481	0.479249	0.661846	1.10942	1.07582	3.72178	108	7
chr11	68890509	plus	282	no	YES	MIR3164	miRNA	39865	-0.110402	0.724662	NA	0.238195	0.797029	0.892553	1.59564	0.921548	2.17501	107	15
chr9	136739320	minus	130	no	YES	VAV2	protein_coding	118125	-0.0180717	0.859644	0.929715	-0.930561	9.77905e-22	1.06601e-20	5374.22	5306.37	2814.79	104	48
chr7	116082437	plus	NA	NA	YES	CAV2	protein_coding	-57217	-1.27992	5.24143e-14	1.55223e-12	-1.01712	2.55376e-11	1.55686e-10	4282.79	1704.08	2105.32	102	NA
chr20	14201046	plus	201	no	YES	FLRT3	protein_coding	117266	-1.16141	7.24787e-18	3.15562e-16	-0.223588	0.103229	0.205255	1291.18	566.347	1104.67	97	5
chr17	57833967	plus	232	no	YES	PTRH2	protein_coding	-49008	0.684963	8.64601e-09	1.2897e-07	0.784979	4.79237e-13	3.25718e-12	1725.94	2798.46	2978.79	83	22
chr3	192315364	minus	39	no	YES	FGF12-AS3	antisense_RNA	82553	0.0474049	0.915197	0.957602	0.382001	0.557475	0.7297	7.57968	8.14716	10.3154	82	12
chr6	54739763	plus	153	no	YES	FAM83B	protein_coding	28194	-0.586017	1.59276e-07	1.90096e-06	-2.23728	4.16264e-107	4.5822e-105	18219.5	12058.8	3845.93	69	10
chr13	35044011	plus	NA	NA	YES	LINC00457	lincRNA	170810	-0.111571	0.75162	NA	-1.16391	0.182271	NA	1.95465	1.2973	0	65	NA
chr8	128813305	plus	312	no	YES	MIR1204	NA	5097	NA	NA	NA	NA	NA	NA	NA	NA	NA	58	15
chr20	19765488	plus	NA	NA	YES	RIN2	protein_coding	-101676	-0.780472	2.83489e-09	4.59269e-08	-2.20007	3.13201e-25	4.01776e-24	1333.51	766.916	284.123	56	NA
chr17	60795970	minus	84	no	YES	2023-03-10	protein_coding	88043	-1.29208	6.00881e-13	1.60411e-11	-0.622398	0.000911514	0.00280916	354.425	139.32	229.449	54	9
chr2	191845369	minus	NA	NA	YES	STAT1	protein_coding	33606	-0.11503	0.302492	0.505846	-0.083853	0.459579	0.643649	10302.6	9501.12	9718.5	54	NA
chr19	50718188	plus	68	no	YES	MYH14	protein_coding	11303	-0.18773	0.208107	0.388425	0.0158559	0.898051	0.949246	16899	14780.6	17086.7	46	18
chr3	64143146	minus	167	no	YES	PRICKLE2-AS3	antisense_RNA	-30073	-0.915818	0.00190712	0.00858512	-1.23076	0.000223078	0.000743533	76.2451	36.9508	31.613	46	21
chr3	189034376	plus	242	no	YES	TPRG1-AS2	antisense_RNA	-75993	NA	NA	NA	NA	NA	NA	0	0	0	42	25
chr17	17655815	plus	306	no	YES	RAI1-AS1	antisense_RNA	13800	-0.0196005	0.964789	0.983771	-0.488324	0.485429	0.667341	9.3279	9.08167	6.17185	40	16
chr13	36581116	minus	223	no	YES	DCLK1	protein_coding	124397	-0.146181	0.342747	0.548791	0.769246	1.66021e-09	8.91569e-09	1465.2	1319.98	2504.31	38	4
chr9	137249124	plus	317	no	YES	RXRA	protein_coding	-22016	-0.546912	8.03928e-05	0.00053322	-2.34757	2.48189e-80	1.59822e-78	9662.91	6550.94	1884.56	37	4
chr16	85034701	minus	NA	NA	YES	ZDHHC7	protein_coding	10439	-0.461815	3.66901e-05	0.000265534	-0.518842	1.0406e-06	4.43596e-06	9161.21	6617.67	6386.24	36	NA
chr9	23599077	minus	NA	NA	YES	LOC101929563	NA	73319	NA	NA	NA	NA	NA	NA	NA	NA	NA	31	NA
chr12	6873409	minus	NA	NA	YES	PTMS	protein_coding	-2073	0.000665655	0.994949	0.997329	-0.972773	6.62773e-22	7.30678e-21	3123.04	3124.36	1588.13	30	NA
chr8	107621054	plus	NA	NA	YES	OXR1	protein_coding	-48981	0.261327	0.0185403	0.0594741	-0.482562	6.97661e-05	0.000246774	3447.26	4144.09	2463.45	30	NA
chr7	69245607	plus	128	no	YES	AUTS2	protein_coding	181702	0.116263	0.702148	0.838377	-1.63301	0.000102254	0.000354848	118.98	130.432	37.651	28	15
chr11	69469626	minus	403	no	YES	CCND1	protein_coding	13753	-1.50238	2.65022e-27	2.32664e-25	-3.23879	2.0082e-62	8.26251e-61	36363.5	12503.1	3756.6	27	17
chr1	21023471	minus	84	no	YES	KIF17	protein_coding	21038	-0.0348228	0.938025	0.969579	1.18667	0.0657483	0.139935	11.9909	10.8782	28.4387	26	10
chr3	189022826	plus	184	no	YES	TPRG1-AS2	antisense_RNA	-64443	NA	NA	NA	NA	NA	NA	0	0	0	26	18
chr4	148681592	plus	NA	NA	YES	MIR4799	miRNA	-22153	NA	NA	NA	NA	NA	NA	0	0	0	26	NA
chr5	177551573	plus	335	no	YES	RMND5B	protein_coding	-6388	-0.514375	3.9065e-05	0.000281073	0.0497615	0.59779	0.762022	7906.25	5495.44	8184.57	25	15
chr7	107147127	minus	194	no	YES	GPR22	protein_coding	36625	-0.205301	0.513092	0.70278	-0.390111	0.314196	0.49591	47.4683	40.2736	35.8442	25	9
chr14	91594176	plus	309	no	YES	SNORA11B	snoRNA	1406	-0.0936036	0.775016	NA	-0.944372	0.250897	NA	1.85963	1.22954	0	25	18
chr7	151516294	minus	NA	NA	YES	PRKAG2	protein_coding	-4337	0.588442	1.00846e-05	8.35782e-05	1.51548	3.87526e-42	9.22066e-41	591.913	898.509	1698.19	24	NA
chr5	158937617	plus	NA	NA	YES	LOC285627	NA	-44333	NA	NA	NA	NA	NA	NA	NA	NA	NA	24	NA
chr17	2251317	plus	50	no	YES	SGSM2	protein_coding	10509	-0.475901	0.000655743	0.00341894	-0.616369	3.63933e-11	2.19617e-10	7408.31	5282.49	4828.21	21	9
chr9	14251504	minus	NA	NA	YES	NFIB	protein_coding	62540	-0.897098	2.20355e-10	4.24117e-09	-1.08013	8.58415e-16	6.82683e-15	3157.99	1668.42	1487.99	19	NA
chr8	125538530	minus	216	no	YES	TATDN1	protein_coding	12798	0.557928	1.29742e-07	1.57383e-06	1.62846	1.33425e-71	6.98769e-70	3375.31	4996.51	10464.4	19	9
chrX	112076048	minus	NA	NA	YES	AMOT	protein_coding	7994	-0.96885	0.000110676	0.00070842	-4.91263	2.29205e-51	7.1894e-50	344.667	166.076	10.121	19	NA
chr17	55996004	plus	188	no	YES	CUEDC1	protein_coding	-15254	0.000497103	0.996862	0.998255	-0.358417	0.00528711	0.0144803	2894.64	2896.24	2256.03	19	9
chr8	89428097	plus	NA	NA	YES	MMP16	protein_coding	-88380	-0.396608	0.28094	0.480107	-4.10331	1.4448e-24	1.80498e-23	1697.61	1196.84	85.2818	19	NA
chr1	116257498	minus	342	no	YES	CASQ2	protein_coding	53927	-0.119771	0.619152	NA	0.214468	0.813778	NA	0.991809	0.309689	1.41378	18	10
chr7	47616074	minus	NA	NA	YES	TNS3	protein_coding	5667	-1.57224	2.07946e-34	2.78234e-32	-2.84045	1.80217e-102	1.80038e-100	4244.75	1394.85	586.437	18	NA
chr17	76417875	plus	NA	NA	YES	PGS1	protein_coding	43176	-0.259205	0.0453893	0.122555	-0.311514	0.0163189	0.0407427	1252.45	1042.17	1008.29	17	NA
chr7	36077221	plus	NA	NA	YES	LOC101928618	NA	-57698	NA	NA	NA	NA	NA	NA	NA	NA	NA	16	NA
chr8	102620491	plus	434	no	YES	GRHL2	protein_coding	115823	-1.27929	4.67534e-31	5.16637e-29	-1.01469	4.36149e-21	4.58979e-20	6956.51	2826.85	3434.59	16	11
chr4	17492282	minus	NA	NA	YES	QDPR	protein_coding	21574	-0.668069	0.00780825	0.0287706	-0.975506	0.000226282	0.00075318	136.615	82.7663	68.8282	16	NA
chr20	47562705	plus	NA	NA	YES	ARFGEF2	protein_coding	24430	0.294278	0.00589429	0.0225799	0.641214	1.64419e-11	1.01573e-10	9641.69	11858.6	15055.3	15	NA
chr1	52024426	plus	393	no	YES	EPS15	protein_coding	-39431	-0.188491	0.12147	0.264559	-0.0398997	0.70627	0.836729	4927.39	4313.45	4793.01	15	10
chr5	87918878	minus	97	no	YES	MIR9-2	NA	43878	NA	NA	NA	NA	NA	NA	NA	NA	NA	15	9
chr3	132381239	plus	294	no	YES	UBA5	protein_coding	1698	-0.8302	1.2931e-08	1.86622e-07	-1.66665	3.73561e-52	1.19225e-50	3589.55	1987.1	1125.74	15	5
chr15	70386024	minus	273	no	YES	TLE3	protein_coding	1099	0.111357	0.368732	0.576417	0.696808	8.41373e-07	3.61841e-06	2764.46	2990.46	4493.66	15	6
chr17	59308975	plus	543	no	YES	LOC101927855	NA	136089	NA	NA	NA	NA	NA	NA	NA	NA	NA	15	9
chr9	139920140	minus	NA	NA	YES	C9orf139	antisense_RNA	-1775	0.492327	0.136063	0.287545	-0.365559	0.286782	0.463654	45.7715	70.6427	35.1687	14	NA
chr10	17430035	plus	69	no	YES	ST8SIA6-AS1	antisense_RNA	1100	-0.479858	0.239283	0.429123	-1.69433	0.0189848	0.046707	26.8824	16.705	6.82375	14	7
chr11	84918040	minus	NA	NA	YES	DLG2	protein_coding	-283575	0.293198	0.283616	0.483415	-0.216716	0.495801	0.675747	71.0142	88.6269	60.3781	14	NA
chr2	134262538	minus	55	no	YES	NCKAP5	protein_coding	63492	-0.667444	5.45479e-06	4.76806e-05	-2.82903	3.42779e-54	1.15464e-52	1171.76	728.327	162.533	13	9
chr1	196961331	plus	NA	NA	YES	CFHR5	protein_coding	14664	0.0903343	0.677838	NA	0.0316871	0.963858	NA	0.313756	0.928292	0.346587	13	NA
chr20	46169430	plus	NA	NA	YES	NCOA3	protein_coding	38829	0.411439	6.8388e-05	0.000461131	0.554979	8.44732e-10	4.62928e-09	83053	110892	122130	13	NA
chr1	240286454	plus	NA	NA	YES	FMN2	protein_coding	31269	-0.00539114	0.979763	NA	-0.087384	0.904807	NA	0.806864	0.395264	0.24645	12	NA
chr4	91096353	plus	NA	NA	YES	CCSER1	protein_coding	47669	-0.102534	0.388695	0.596388	-1.48008	2.80651e-34	5.14573e-33	1594.8	1483.57	569.005	12	NA
chr5	147272389	minus	NA	NA	YES	C5orf46	protein_coding	13711	0.0614143	0.776278	NA	-0.127341	0.855504	NA	0.292004	0.665577	0	12	NA
chr7	11301438	plus	NA	NA	YES	PHF14	protein_coding	287939	0.0993439	0.373784	0.58134	-0.366667	0.000367819	0.00119444	2921.74	3133.63	2264.26	12	NA
chr8	96079327	minus	471	no	YES	MIR3150A	NA	-5814	NA	NA	NA	NA	NA	NA	NA	NA	NA	12	8
chr1	27894947	minus	NA	NA	YES	AHDC1	protein_coding	35057	0.366111	0.155653	0.316855	-0.701038	0.00147808	0.00442861	349.072	463.046	214.372	12	NA
chr3	145833460	minus	266	no	YES	PLOD2	protein_coding	45821	-0.607346	9.32339e-07	9.58424e-06	0.314603	0.00188027	0.0055538	9210.41	5995.59	11461.9	12	4
chr14	52001510	minus	64	no	YES	FRMD6	protein_coding	45671	-0.346665	0.00380332	0.0154406	-0.968783	1.64735e-16	1.36364e-15	1879.02	1471.15	957.843	11	9
chr8	119004543	minus	NA	NA	YES	EXT1	protein_coding	119514	-1.04498	1.91699e-17	8.04883e-16	-1.06555	1.28464e-17	1.12773e-16	2771.42	1324.63	1320.23	11	NA
chr13	46709327	minus	254	no	YES	CPB2	protein_coding	-30116	-0.00955142	0.977986	NA	-0.489758	0.594733	NA	1.5929	1.53019	0.720513	10	7
chr17	70515150	minus	58	no	YES	LINC00673	NA	73792	NA	NA	NA	NA	NA	NA	NA	NA	NA	10	9
chr6	143167114	minus	NA	NA	YES	HIVEP2	protein_coding	99223	-0.506741	0.00117147	0.00565397	1.30382	2.92478e-13	2.01034e-12	1381.27	960.327	3437.42	10	NA
chr8	123798408	plus	NA	NA	YES	ZHX2	protein_coding	4507	-0.676288	5.78277e-06	5.02312e-05	-0.75322	2.49259e-09	1.32299e-08	1411.43	872.05	835.619	10	NA
chr6	20183295	minus	NA	NA	YES	MBOAT1	protein_coding	29399	-0.451477	0.000856591	0.00428991	-0.0327366	0.862438	0.929306	987.694	716.716	964.854	9	NA
chr14	65433863	minus	90	no	YES	RAB15	protein_coding	5011	0.200602	0.0754351	0.184282	-0.550965	6.18258e-07	2.69343e-06	2983.76	3436.94	2034.24	9	8
chr15	93180208	minus	231	no	YES	FAM174B	protein_coding	18822	-0.972266	9.43569e-17	3.76259e-15	-0.747681	6.75208e-14	4.82875e-13	3447.19	1737.04	2049.56	9	9
chr8	81665622	minus	NA	NA	YES	ZNF704	protein_coding	121393	-1.25328	1.02147e-11	2.34379e-10	-3.58995	2.277e-17	1.97099e-16	1359.4	548.193	98.5939	8	NA
chr2	11904669	plus	NA	NA	YES	MIR548S	miRNA	-2900	NA	NA	NA	0.361021	0.605668	NA	0	0	0.753583	8	NA
chr14	52031837	minus	NA	NA	YES	FRMD6-AS2	lincRNA	34832	NA	NA	NA	0.196196	0.779045	NA	0	0	0.373034	8	NA
chr3	63562821	plus	NA	NA	YES	SYNPR-AS1	antisense_RNA	-27094	-0.0905395	0.630218	NA	-0.298277	0.669713	NA	0.628697	0	0	8	NA
chr17	57037835	plus	NA	NA	YES	TRIM37	protein_coding	146446	0.285272	0.00279745	0.0119328	0.804518	1.78338e-22	2.02031e-21	57662	70430.5	100822	8	NA
chr10	127525297	minus	NA	NA	YES	BCCIP	protein_coding	13193	-0.0881818	0.428236	0.632039	0.275703	0.00506853	0.0139314	2086.03	1960.57	2526.97	8	NA
chr6	21738872	plus	57	no	YES	CASC15	lincRNA	72197	-0.281806	0.265773	0.462661	-0.160104	0.513794	0.691228	234.593	189.517	209.531	8	7
chr2	159041310	plus	NA	NA	YES	CCDC148-AS1	antisense_RNA	18148	0.0552283	0.798007	NA	-0.132874	0.849299	NA	0.337113	0.615772	0	7	NA
chr8	54699181	minus	NA	NA	YES	ATP6V1H	protein_coding	56420	-0.284506	0.0144967	0.0482882	0.351693	0.000274602	0.000905335	2482.06	2030.89	3169.7	7	NA
chr17	58422891	minus	NA	NA	YES	USP32	protein_coding	46694	0.274982	0.00628117	0.023844	0.71633	9.83233e-17	8.24429e-16	24247.5	29411.4	39881.6	6	NA
chr10	17390841	minus	NA	NA	YES	ST8SIA6-AS1	antisense_RNA	-38093	-0.479858	0.239283	0.429123	-1.69433	0.0189848	0.046707	26.8824	16.705	6.82375	5	NA
chr4	74036511	minus	NA	NA	YES	ANKRD17	protein_coding	52319	0.246984	0.0396523	0.109733	0.326407	0.00161122	0.00480828	4338.98	5165.63	5444.56	4	NA

## Sheet: Intergenic_GAIN_574_TSS
chr	pos	strand	divergent_distance	divergent_obsTSS	in_genebody	closest_TSS	gene_type	location_relative_to_TSS	log2fc_4HR	pval_4HR	FDR_4HR	log2fc_24HR	pval_24HR	FDR_24HR	expression_UNTR	expression_4HR	expression_24HR	this_startRNA_counts	divergent_startRNA_counts
chr20	52240049	minus	66	no	no	LOC105372672	NA	15156	NA	NA	NA	NA	NA	NA	NA	NA	NA	7663	37
chr17	59494235	minus	257	no	no	C17orf82	lincRNA	5123	0.13864	0.634978	0.792865	-1.93391	6.18919e-07	2.69591e-06	176	196.177	43.1591	3037	9
chr17	57930672	minus	354	no	no	MIR21	miRNA	12045	NA	NA	NA	NA	NA	NA	0	0	0	2530	434
chr17	25680834	minus	262	no	no	WSB1	protein_coding	59728	-0.0891442	0.387703	0.595154	0.897586	2.201e-23	2.60892e-22	3567.01	3350.86	6655.85	1098	11
chr20	52740503	plus	19	no	no	CYP24A1	protein_coding	50012	-0.890632	0.00576592	0.0221569	0.573055	0.0420163	0.0947186	125.469	61.1966	189.388	634	8
chr20	56273677	plus	421	no	no	PMEPA1	protein_coding	-7997	-0.71362	3.9453e-06	3.56942e-05	-0.490095	0.00274635	0.00790935	20398.1	12245.4	14484.9	624	126
chr12	52541087	minus	256	no	no	KRT80	protein_coding	44696	-0.894174	6.28691e-12	1.47298e-10	0.630806	5.75597e-08	2.74179e-07	19470	10334.1	30199.7	609	484
chr1	202003887	minus	259	no	no	ELF3	protein_coding	24197	-0.782628	1.51728e-11	3.40466e-10	-0.14315	0.407312	0.594739	3193.57	1838.88	2889.22	603	43
chr20	52370343	minus	NA	NA	no	SUMO1P1	processed_pseudogene	121904	-0.292054	0.340118	NA	-1.12065	0.195474	NA	1.89908	0.318059	0	511	NA
chr21	40338139	minus	51	no	no	LOC101928435	NA	11560	NA	NA	NA	NA	NA	NA	NA	NA	NA	445	78
chr20	52422646	plus	175	no	no	SUMO1P1	processed_pseudogene	69601	-0.292054	0.340118	NA	-1.12065	0.195474	NA	1.89908	0.318059	0	434	409
chr5	141736901	minus	NA	NA	no	LOC101926941	NA	32043	NA	NA	NA	NA	NA	NA	NA	NA	NA	344	NA
chr20	25218679	plus	166	no	no	PYGB	protein_coding	-10026	-0.155587	0.186683	0.360276	0.631597	9.22712e-11	5.41034e-10	9390.42	8413.9	14565.4	326	64
chr20	49287317	plus	125	no	no	FAM65C	NA	20749	NA	NA	NA	NA	NA	NA	NA	NA	NA	290	23
chr18	3624306	plus	345	no	no	DLGAP1-AS2	antisense_RNA	20571	0.456577	0.101284	0.231182	3.38017	1.69092e-61	6.80357e-60	63.5311	90.7554	683.887	287	15
chr17	49028137	minus	146	no	no	TOB1	protein_coding	-82798	-0.476477	3.63171e-05	0.000263092	-0.425769	9.08353e-05	0.000316995	3555.11	2541.61	2644.18	282	234
chr20	52812423	minus	131	no	no	PFDN4	protein_coding	-12078	0.411733	0.00195318	0.00876053	1.43409	2.13877e-70	1.07941e-68	12855.8	17215	34804.4	278	235
chr12	79941032	minus	NA	NA	no	MIR1252	miRNA	127995	-0.090953	0.628656	NA	-0.16072	0.825672	NA	0.69176	0	0.33952	277	NA
chr6	44205457	plus	184	no	no	HSP90AB1	protein_coding	-8445	1.26786	8.32841e-33	1.022e-30	2.19126	2.40829e-125	3.777e-123	47627.3	116154	218334	261	129
chr20	57199179	plus	95	no	no	LOC79160	NA	-10648	NA	NA	NA	NA	NA	NA	NA	NA	NA	261	11
chr7	97715614	minus	114	no	no	LMTK2	protein_coding	-20582	0.476504	7.18095e-07	7.52695e-06	0.926902	2.10835e-25	2.72377e-24	4467.34	6239.65	8506	261	18
chr2	127984249	minus	474	no	no	CYP27C1	protein_coding	-20906	0.0242341	0.953486	0.97856	-0.471497	0.448596	0.633551	14.898	15.2322	9.96046	245	133
chr17	60970494	plus	94	no	no	MIR633	miRNA	-51081	NA	NA	NA	NA	NA	NA	0	0	0	244	18
chr3	67998641	minus	190	no	no	FAM19A1	protein_coding	-42092	-0.0462115	0.805901	NA	-0.133453	0.848651	NA	0.314349	0	0	240	26
chr3	150089722	minus	219	no	no	TSC22D2	protein_coding	-36399	0.112317	0.321223	0.526544	1.32381	1.98243e-58	7.42355e-57	2726.82	2952.12	6838.65	239	15
chr15	59576405	plus	145	no	no	LDHAL6B	protein_coding	77390	0.0320315	0.94091	0.971348	1.52642	0.00136787	0.00412083	11.223	11.6336	35.0957	212	13
chr20	52308340	plus	147	no	no	LOC105372672	NA	83447	NA	NA	NA	NA	NA	NA	NA	NA	NA	207	95
chr1	230240544	minus	165	no	no	GALNT2	protein_coding	37602	-0.28357	0.0268943	0.080603	0.108229	0.317164	0.499353	3424.7	2802.3	3692.94	194	28
chr20	55651275	minus	79	no	no	BMP7-AS1	antisense_RNA	-137476	0.590182	0.188129	NA	-0.613753	0.477647	0.660268	4.1518	9.6433	2.22393	193	66
chr20	46063255	plus	166	no	no	NCOA3	protein_coding	-67345	0.411439	6.8388e-05	0.000461131	0.554979	8.44732e-10	4.62928e-09	83053	110892	122130	189	44
chr6	101841584	plus	NA	NA	no	GRIK2	protein_coding	-5276	0.10248	0.730529	0.856694	-0.718706	0.057226	0.123933	86.7078	94.0339	51.6676	182	NA
chr6	4358858	minus	133	no	no	MIR7641-2	NA	-69377	NA	NA	NA	NA	NA	NA	NA	NA	NA	181	8
chr15	67399360	minus	193	no	no	SMAD3	protein_coding	-18693	-0.342166	0.00807531	0.0295828	0.193963	0.0595655	0.128292	9386.91	7366.91	10741.4	175	22
chr8	1693877	plus	254	no	no	LOC101927752	NA	17622	NA	NA	NA	NA	NA	NA	NA	NA	NA	174	19
chr1	172469065	plus	134	no	no	SUCO	protein_coding	-32423	0.491214	1.08596e-06	1.10542e-05	1.40737	7.31522e-48	2.09619e-46	4827.2	6815.47	12839.2	160	59
chr20	52684485	plus	382	no	no	MIR4756	miRNA	538	-0.305223	0.325384	NA	-1.15481	0.185239	NA	1.92735	0.312967	0	158	35
chr2	20431642	plus	171	no	no	SDC1	protein_coding	-6448	-0.798883	4.54939e-09	7.09596e-08	-1.07794	2.53272e-18	2.30953e-17	5713.6	3240.53	2697.81	157	67
chr5	79543322	plus	172	no	no	SERINC5	protein_coding	8578	0.369222	0.00580551	0.0222743	-0.104407	0.347321	0.531903	5704.47	7412.45	5304.83	149	41
chr10	3894964	plus	54	no	no	LOC105376365	NA	18822	NA	NA	NA	NA	NA	NA	NA	NA	NA	148	4
chr20	52256549	plus	274	no	no	LOC105372672	NA	31656	NA	NA	NA	NA	NA	NA	NA	NA	NA	146	42
chr2	112417263	plus	249	no	no	MIR4771-2	miRNA	111447	0.0388363	0.836399	NA	0.209612	0.764368	NA	0	0.258481	0.438982	144	103
chrX	106920349	plus	81	no	no	TSC22D3	protein_coding	39361	0.181822	0.102781	0.233756	-0.784527	2.05101e-07	9.3324e-07	5133.97	5835.13	2969.14	142	27
chr15	93347779	plus	18	no	no	ASB9P1	processed_pseudogene	9065	-0.651098	0.131313	0.280321	-1.72433	0.0096564	0.0253703	16.6131	8.133	4.04239	140	12
chr7	81108182	minus	210	no	no	LOC105369146	NA	82952	NA	NA	NA	NA	NA	NA	NA	NA	NA	137	11
chr5	14036336	minus	134	no	no	DNAH5	protein_coding	-91747	-0.333871	0.0875869	0.207045	0.755525	5.44782e-05	0.000195064	195.917	153.258	333.079	131	66
chr7	107842443	plus	NA	NA	no	NRCAM	protein_coding	38170	-0.216884	0.0492491	0.130705	-1.25457	6.594e-23	7.65254e-22	13570.3	11649.2	5663.46	129	NA
chr1	205512824	plus	262	no	no	LOC284578	NA	12938	NA	NA	NA	NA	NA	NA	NA	NA	NA	128	19
chr14	77419901	plus	NA	NA	no	LINC01629	lincRNA	-6079	0.032501	0.939871	NA	5.29943	2.83568e-31	4.64456e-30	4.42233	4.71135	229.995	126	NA
chr10	57391066	minus	NA	NA	no	MTRNR2L5	protein_coding	32316	NA	NA	NA	NA	NA	NA	0	0	0	125	NA
chr17	60856471	plus	124	no	no	MARCH10	protein_coding	27542	-1.29208	6.00881e-13	1.60411e-11	-0.622398	0.000911514	0.00280916	354.425	139.32	229.449	125	63
chr7	131310556	minus	281	no	no	PODXL	protein_coding	-69180	-0.857062	6.71508e-14	1.97026e-12	-2.30052	4.85439e-107	5.32358e-105	5256.08	2872.81	1061.39	117	9
chr14	69418023	plus	242	no	no	ACTN1	protein_coding	28059	-0.267105	0.0216254	0.0672721	1.50901	4.96485e-49	1.47035e-47	8068.23	6683.29	23036.8	116	78
chr2	46636343	minus	243	no	no	LOC101805491	NA	-19985	NA	NA	NA	NA	NA	NA	NA	NA	NA	111	46
chr20	46419157	plus	190	no	no	SULF2	protein_coding	-3797	-0.016101	0.869939	0.934378	-0.87641	3.4852e-26	4.65294e-25	52600.3	52009.4	28617.5	109	11
chr17	57933269	plus	177	no	no	MIR21	miRNA	14642	NA	NA	NA	NA	NA	NA	0	0	0	109	53
chr5	130233248	plus	NA	NA	no	HINT1	protein_coding	267792	0.00927077	0.936167	0.968675	0.782569	8.96862e-20	8.78816e-19	4999.52	5032.53	8609.97	105	NA
chr3	37262960	plus	NA	NA	no	GOLGA4	protein_coding	-21721	0.348397	0.000414186	0.00229128	0.325358	0.000372756	0.00120886	6757.48	8629.49	8472.46	103	NA
chr8	129047457	minus	291	no	no	MIR1207	miRNA	-13940	0.11699	0.781178	NA	-0.97293	0.29437	0.473143	2.92679	3.73185	0.703427	103	11
chr11	76156807	minus	118	no	no	EMSY	protein_coding	738	0.336602	0.0035898	0.0147218	0.098573	0.396993	0.584558	1428.92	1811.7	1530.71	100	19
chr20	56347623	minus	236	no	no	PMEPA1	protein_coding	-61031	-0.71362	3.9453e-06	3.56942e-05	-0.490095	0.00274635	0.00790935	20398.1	12245.4	14484.9	99	9
chr1	36840430	plus	316	no	no	STK40	protein_coding	11097	1.3778	1.1277e-26	9.56007e-25	1.79404	1.11394e-60	4.37934e-59	1159.25	3074.94	4037.98	96	26
chr8	95003824	minus	288	no	no	PDP1	protein_coding	74545	-0.640243	7.31515e-07	7.64597e-06	0.237239	0.0285307	0.0671836	2537.02	1612.37	2992.08	94	9
chr21	40225561	plus	256	no	no	LOC101928398	NA	-3901	NA	NA	NA	NA	NA	NA	NA	NA	NA	89	18
chr3	64016504	minus	64	no	no	PSMD6	protein_coding	-6818	1.17037	8.37289e-31	9.02768e-29	2.49427	2.63562e-144	5.91412e-142	40474.1	92069.6	229146	89	29
chr14	51422280	plus	89	no	no	PYGL	protein_coding	-11032	-0.188136	0.103038	0.234258	0.629141	1.78288e-08	8.85096e-08	3311.36	2900.17	5130.05	89	39
chr20	47113691	plus	252	no	no	LINC00494	lincRNA	125037	-1.30035	1.14473e-11	2.60776e-10	-2.41792	2.237e-21	2.38682e-20	252.459	97.9944	46.0147	88	84
chr5	64331588	minus	66	no	no	CWC27	protein_coding	266843	0.414507	0.00126944	0.00605446	1.19317	1.10784e-26	1.51508e-25	673.287	903.278	1544.57	88	22
chr17	47178651	minus	193	no	no	B4GALNT2	protein_coding	-31170	0.0982409	0.523859	0.712082	4.15803	0	0	287.246	308.149	5177.58	85	63
chr7	68877873	plus	157	no	no	LOC100507468	NA	184607	NA	NA	NA	NA	NA	NA	NA	NA	NA	84	41
chr6	94126655	plus	82	no	no	EPHA7	protein_coding	2644	-1.42216	1.27205e-31	1.44151e-29	-6.35289	3.26154e-285	5.28569e-282	4434.39	1624.08	51.8611	83	23
chr3	190580617	plus	NA	NA	no	GMNC	protein_coding	-152	0.261344	0.363098	NA	-0.0748769	0.914746	NA	0.157295	2.76702	0	79	NA
chr6	53516668	plus	135	no	no	KLHL31	protein_coding	13837	-0.294462	0.454545	0.654322	-1.06484	0.0297443	0.0697654	30.1455	22.9122	13.5542	76	5
chr1	216774203	plus	NA	NA	no	ESRRG	protein_coding	122610	-0.0847594	0.813976	0.904347	-0.811716	0.0981515	0.196471	29.2251	27.2761	15.9494	75	NA
chr8	24076254	minus	252	no	no	ADAM28	protein_coding	-75298	-0.379352	0.319022	NA	0.615474	0.495237	0.675325	2.95478	0.830936	5.94146	74	19
chr20	49057577	plus	41	no	no	PTPN1	protein_coding	-69280	0.386765	0.000199854	0.00120134	0.884693	6.19441e-23	7.20196e-22	8211.1	10775.5	15183	71	40
chr7	104585620	minus	113	no	no	LHFPL3-AS2	processed_transcript	-18528	-0.302607	0.479756	0.674806	-0.459428	0.431013	0.617354	14.9585	10.7366	10.4021	70	12
chr14	68925707	minus	364	no	no	LOC100996664	NA	169796	NA	NA	NA	NA	NA	NA	NA	NA	NA	70	22
chr17	57906854	minus	54	no	no	MIR21	miRNA	-11772	NA	NA	NA	NA	NA	NA	0	0	0	68	52
chr12	85862870	minus	NA	NA	no	ALX1	protein_coding	188834	NA	NA	NA	NA	NA	NA	0	0	0	68	NA
chr8	126464498	plus	189	no	no	TRIB1	protein_coding	20047	-0.183243	0.161089	0.324447	2.94319	9.29847e-165	2.85522e-162	2314.27	2032.18	17923.1	68	29
chr3	146221485	plus	61	no	no	PLSCR2	protein_coding	-7707	1.04716	0.0117536	NA	2.12554	0.0207443	0.050609	0.267536	7.0612	5.5128	65	8
chr3	5068669	minus	NA	NA	no	BHLHE40-AS1	antisense_RNA	-47023	0.152342	0.714104	0.845783	1.56407	0.00110137	0.00335996	17.924	20.8959	58.2065	63	NA
chr8	102093250	plus	337	no	no	FLJ42969	lincRNA	28968	-0.244061	0.520774	0.709452	-0.321005	0.49111	0.671738	24.9921	20.0374	19.6753	63	21
chr8	95254324	minus	241	no	no	GEM	protein_coding	20222	-1.08585	4.3191e-07	4.75144e-06	3.05177	3.25723e-47	9.12745e-46	243.443	109.605	2078.51	62	25
chr11	20057341	minus	284	no	no	NAV2	protein_coding	13239	-1.32551	2.74189e-08	3.74309e-07	1.43071	2.00378e-15	1.55707e-14	660.021	244.215	1794.24	61	13
chr10	54078783	minus	NA	NA	no	DKK1	protein_coding	4742	-0.994493	4.4647e-09	6.97857e-08	0.800349	0.00809046	0.0215021	10752.4	5254.96	19019.1	60	NA
chr2	192084101	minus	300	no	no	MYO1B	protein_coding	-25900	-0.359636	0.0020247	0.00901215	0.324649	0.00329654	0.00936809	42313.8	32834.9	53034.2	59	11
chr5	20972769	plus	NA	NA	no	CDH18	protein_coding	-396787	-0.774823	0.0039623	0.0160012	-1.97379	2.03464e-07	9.26225e-07	114.852	63.7638	27.5258	59	NA
chr15	90698263	minus	295	no	no	SEMA4B	protein_coding	-29888	-0.0199376	0.885856	0.9435	0.361879	0.00960185	0.0252403	3162.99	3117.87	4070.2	59	35
chr9	111241282	minus	536	no	no	ACTL7B	protein_coding	376992	0.0570464	0.791302	NA	0.0313202	0.964276	NA	0.313968	0.637928	0.379873	58	13
chr20	39632440	plus	208	no	no	LOC100128988	NA	23039	NA	NA	NA	NA	NA	NA	NA	NA	NA	57	21
chr3	64330685	plus	202	no	no	PRICKLE2	protein_coding	-119554	0.266093	0.0166991	0.0543232	0.274133	0.0093668	0.0246628	5409.69	6524.32	6545.79	56	8
chr3	144043030	minus	131	no	no	C3orf58	protein_coding	350863	-0.4856	0.00337747	0.0140035	0.245743	0.122636	0.23671	3051.75	2152.37	3622.78	56	12
chr13	99137415	plus	162	no	no	STK24	protein_coding	36963	0.0307466	0.775205	0.883114	0.256066	0.00428716	0.011947	3017.58	3083.76	3605.38	55	25
chr2	138829796	minus	258	no	no	LOC105373635	NA	-29657	NA	NA	NA	NA	NA	NA	NA	NA	NA	54	48
chr5	1555785	plus	405	no	no	LPCAT1	protein_coding	-31693	-0.785744	4.31949e-12	1.03944e-10	-1.57528	6.97389e-50	2.11471e-48	15179.5	8725.73	5076.24	54	26
chr11	79130389	plus	188	no	no	MIR5579	miRNA	2880	-0.0462115	0.805901	NA	-0.133453	0.848651	NA	0.339487	0	0	54	21
chr10	82868467	minus	69	no	no	SH2D4B	protein_coding	567892	0.000393821	0.999276	NA	0.335763	0.681661	0.820666	3.75099	3.74747	5.16388	54	7
chr14	90909945	minus	330	no	no	LINC00642	lincRNA	-11628	-0.0254514	0.915632	NA	0.242886	0.779592	NA	0.737934	0.578133	1.2332	54	38
chr9	107827193	plus	94	no	no	ABCA1	protein_coding	-136666	0.0312352	0.86837	0.933955	0.868576	0.00043026	0.00138365	176.189	180.222	325.372	53	20
chr9	134609290	plus	322	no	no	RAPGEF1	protein_coding	3634	0.0437826	0.77286	0.8818	0.688575	1.08678e-08	5.49532e-08	3932.27	4057.54	6350.06	51	29
chr20	52884112	minus	NA	NA	no	PFDN4	protein_coding	59610	0.411733	0.00195318	0.00876053	1.43409	2.13877e-70	1.07941e-68	12855.8	17215	34804.4	51	NA
chr8	125212520	plus	156	no	no	FER1L6-AS2	antisense_RNA	-28757	-0.103053	0.791692	NA	-0.464835	0.61194	0.7726	2.53346	1.92829	1.44739	51	11
chr3	16101918	minus	237	no	no	GALNT15	protein_coding	-113910	0.332845	0.372331	0.580034	0.743445	0.0731263	0.15319	24.2378	32.7098	41.8027	50	9
chr1	201244647	plus	230	no	no	PKP1	protein_coding	-7932	-0.870463	7.42309e-08	9.43216e-07	-4.57359	2.15035e-81	1.43214e-79	719.843	385.543	28.3983	49	15
chr20	55450369	plus	165	no	no	TFAP2C	protein_coding	246011	-0.643969	9.45639e-10	1.64863e-08	-0.637492	1.75994e-11	1.08379e-10	4719.79	3001.47	3030.97	48	41
chr20	45960322	plus	NA	NA	no	LOC100131496	NA	13076	NA	NA	NA	NA	NA	NA	NA	NA	NA	48	NA
chr10	106099729	minus	252	no	no	ITPRIP	protein_coding	-1478	0.76365	2.84289e-05	0.000211962	2.14159	3.84348e-36	7.5858e-35	161.402	280.563	721.437	47	14
chr6	123412655	plus	90	no	no	CLVS2	protein_coding	95539	-0.0905395	0.630218	NA	-0.298277	0.669713	NA	0.653835	0	0	47	11
chr7	105705466	minus	102	no	no	SYPL1	protein_coding	47324	-0.482653	4.87961e-05	0.000343195	-0.128694	0.1749	0.31664	4053.52	2883.51	3706.98	47	15
chr5	15008904	plus	NA	NA	no	ANKH	protein_coding	-137017	0.889236	1.94775e-05	0.000151476	3.00662	1.66889e-64	7.21234e-63	193.762	373.916	1586.73	46	NA
chr1	201430502	plus	NA	NA	no	PHLDA3	protein_coding	7796	1.39608	1.11883e-15	3.96969e-14	0.927238	4.63147e-10	2.58524e-09	2627.08	7192.19	5015.54	45	NA
chr3	64613725	plus	NA	NA	no	ADAMTS9-AS2	antisense_RNA	-56820	-0.468722	0.240818	NA	-0.207353	0.814533	0.900467	4.54995	1.53593	4.06544	45	NA
chr7	148663899	minus	NA	NA	no	GHET1	lincRNA	-20719	0.181293	0.383027	0.59053	-0.0705347	0.748812	0.866066	132.643	151.569	126.243	45	NA
chr6	112364909	minus	NA	NA	no	WISP3	protein_coding	-10368	0.513006	0.252526	0.44582	1.07176	0.117904	0.229215	4.71727	9.50707	11.537	45	NA
chr11	20134179	minus	95	no	no	DBX1	protein_coding	47690	NA	NA	NA	NA	NA	NA	0	0	0	44	23
chr13	95201682	minus	129	no	no	DCT	protein_coding	-15	0.0867723	0.644519	NA	NA	NA	NA	0	0.618896	0	44	5
chr8	87302661	plus	170	no	no	WWP1	protein_coding	-52332	-0.164174	0.154566	0.315249	-0.275781	0.00139398	0.00419345	8819.47	7855.94	7282.25	44	26
chr3	171858410	minus	NA	NA	no	FNDC3B	protein_coding	100066	0.296747	0.015763	0.0518532	1.39992	1.55661e-56	5.5647e-55	1972.52	2433.82	5217.26	44	NA
chr20	46061457	plus	NA	NA	no	NCOA3	protein_coding	-69143	0.411439	6.8388e-05	0.000461131	0.554979	8.44732e-10	4.62928e-09	83053	110892	122130	44	NA
chr20	46093419	plus	183	no	no	NCOA3	protein_coding	-37181	0.411439	6.8388e-05	0.000461131	0.554979	8.44732e-10	4.62928e-09	83053	110892	122130	44	6
chr1	72748656	plus	NA	NA	no	NEGR1	protein_coding	-379	0.0604516	0.753246	0.870551	-0.2848	0.133884	0.254221	212.947	222.607	174.53	43	NA
chr15	86343961	plus	NA	NA	no	KLHL25	protein_coding	-5772	1.01501	5.44731e-12	1.2844e-10	-0.167906	0.14187	0.266828	1484.89	3061.29	1321.18	43	NA
chr17	14641763	minus	29	no	no	LOC101928475	NA	-276358	NA	NA	NA	NA	NA	NA	NA	NA	NA	43	5
chr3	71032211	plus	NA	NA	no	FOXP1	protein_coding	81862	-0.428413	0.000885456	0.00442051	0.568945	1.21611e-10	7.07804e-10	5485.13	4050.61	8143.55	43	NA
chr2	192034564	plus	590	no	no	STAT4	protein_coding	-18242	-1.30536	3.22676e-10	6.00248e-09	0.216185	0.312693	0.494145	240.16	92.2094	279.047	43	19
chr20	49279780	plus	NA	NA	no	LOC100506175	NA	17772	NA	NA	NA	NA	NA	NA	NA	NA	NA	42	NA
chr10	119445867	minus	144	no	no	EMX2OS	antisense_RNA	-141288	0.0917586	0.712954	0.845277	0.00728961	0.979062	0.988745	86.9776	93.1077	87.1738	42	11
chr10	82266038	minus	154	no	no	LOC102723703	NA	-24967	NA	NA	NA	NA	NA	NA	NA	NA	NA	42	38
chr3	193430006	minus	203	no	no	OPA1-AS1	antisense_RNA	-84885	0.268514	0.547964	0.731246	0.91623	0.155429	0.287583	6.57786	9.30158	13.678	41	34
chr3	194033343	minus	12	no	no	LINC00887	lincRNA	-2750	0.158209	0.544388	0.728808	0.36201	0.192556	0.341006	70.7803	79.7181	91.4731	40	11
chr20	45963187	plus	113	no	no	LOC100131496	NA	15941	NA	NA	NA	NA	NA	NA	NA	NA	NA	40	17
chr18	56452568	minus	173	no	no	ZNF532	protein_coding	-77263	0.229543	0.118943	0.260013	0.452666	0.00189179	0.00558274	412.035	485.587	565.091	39	24
chr8	131054649	minus	264	no	no	FAM49B	protein_coding	-25752	0.184416	0.165613	0.331003	-0.149587	0.201108	0.35317	5797.01	6607.03	5223.87	39	25
chr5	10551752	plus	NA	NA	no	ANKRD33B	protein_coding	-12682	-0.317255	0.138089	0.290501	-0.198555	0.323388	0.506451	237.901	188.221	206.794	39	NA
chr15	99366454	minus	225	no	no	MIR4714	miRNA	38799	-0.314173	0.463623	NA	-1.10956	0.204991	0.35848	4.89955	2.59976	1.52602	38	9
chr15	95388480	minus	NA	NA	no	LOC440311	NA	-10111	NA	NA	NA	NA	NA	NA	NA	NA	NA	37	NA
chr3	11138477	plus	NA	NA	no	HRH1	protein_coding	-40301	0.392084	0.354995	0.561355	3.44054	1.82358e-20	1.85609e-19	10.4419	15.8715	126.098	37	NA
chr6	43895261	plus	83	no	no	LINC01512	NA	36496	NA	NA	NA	NA	NA	NA	NA	NA	NA	37	21
chr3	5028718	plus	27	no	no	BHLHE40-AS1	antisense_RNA	-7072	0.152342	0.714104	0.845783	1.56407	0.00110137	0.00335996	17.924	20.8959	58.2065	37	16
chr4	108611652	plus	130	no	no	PAPSS1	protein_coding	29766	-0.262366	0.0598092	0.15255	-1.32795	4.11863e-40	9.1924e-39	3126.79	2595.63	1242.14	36	13
chr5	154224743	plus	389	no	no	FAXDC2	protein_coding	5501	-0.176289	0.358155	0.564945	-1.18761	4.15337e-08	2.00096e-07	389.367	342.966	170.143	36	35
chr10	27609000	minus	NA	NA	no	ARMC4P1	transcribed_unprocessed_pseudogene	61309	-0.421579	0.346984	0.553177	-1.78652	0.0283097	0.0667061	9.6776	5.4701	1.75205	36	NA
chr1	230321884	minus	NA	NA	no	GALNT2	protein_coding	118942	-0.28357	0.0268943	0.080603	0.108229	0.317164	0.499353	3424.7	2802.3	3692.94	36	NA
chr20	52543171	minus	240	no	no	SUMO1P1	processed_pseudogene	-50923	-0.292054	0.340118	NA	-1.12065	0.195474	NA	1.89908	0.318059	0	35	14
chr14	77371475	plus	241	no	no	LINC01629	lincRNA	-54505	0.032501	0.939871	NA	5.29943	2.83568e-31	4.64456e-30	4.42233	4.71135	229.995	35	15
chr3	193461973	minus	NA	NA	no	OPA1-AS1	antisense_RNA	-116852	0.268514	0.547964	0.731246	0.91623	0.155429	0.287583	6.57786	9.30158	13.678	35	NA
chr15	100289720	minus	NA	NA	no	LYSMD4	protein_coding	-16071	0.183487	0.218436	0.401589	1.06373	1.2515e-14	9.32501e-14	443.379	504.771	929.336	35	NA
chr3	53304294	plus	1	no	no	TKT	protein_coding	-14164	0.304986	0.0166579	0.0542028	-0.312097	0.00855957	0.0226745	13580.6	16852.2	10929	34	10
chr20	49039847	plus	162	no	no	PTPN1	protein_coding	-87010	0.386765	0.000199854	0.00120134	0.884693	6.19441e-23	7.20196e-22	8211.1	10775.5	15183	34	11
chr5	158282850	plus	262	no	no	EBF1	protein_coding	243919	0.0977512	0.603226	NA	2.03875	0.0275714	0.0651666	0	0.998352	3.99187	34	9
chr20	44048286	minus	NA	NA	no	PIGT	protein_coding	3579	-0.123595	0.224593	0.409896	-0.140368	0.127399	0.244037	4520.07	4144.02	4100.04	34	NA
chr3	186471003	plus	NA	NA	no	EIF4A2	protein_coding	-30357	0.784294	4.27668e-16	1.60455e-14	-0.129897	0.117877	0.229179	15545	26945.7	14204.2	34	NA
chr10	88160079	minus	229	no	no	GRID1	protein_coding	-33829	-0.300935	0.361785	0.568652	0.597242	0.087672	0.178558	47.3908	37.0282	73.0936	34	31
chr9	79249569	plus	NA	NA	no	PRUNE2	protein_coding	57761	0.212667	0.619377	0.782759	-1.35683	0.0712359	0.149778	27.125	32.1501	8.81093	33	NA
chr20	52446126	plus	111	no	no	SUMO1P1	processed_pseudogene	46121	-0.292054	0.340118	NA	-1.12065	0.195474	NA	1.89908	0.318059	0	33	18
chr7	102516555	plus	274	no	no	LRRC17	protein_coding	-36788	0.812212	0.0198941	0.0628947	-1.19889	0.0213021	0.051788	37.0117	72.0246	14.4926	33	9
chr4	144088218	plus	225	no	no	LOC105377623	NA	17795	NA	NA	NA	NA	NA	NA	NA	NA	NA	33	8
chr8	101912819	minus	180	no	no	YWHAZ	protein_coding	49979	-0.171254	0.128964	0.276621	0.584607	6.08217e-09	3.13801e-08	56603.9	50170.8	84986.7	33	8
chr14	21316889	plus	NA	NA	no	RNASE3	protein_coding	-42672	NA	NA	NA	0.196196	0.779045	NA	0	0	0.380572	32	NA
chr17	56818540	minus	36	no	no	PPM1E	protein_coding	-14689	0.693604	4.06875e-07	4.4916e-06	0.567729	8.60864e-06	3.3577e-05	456.127	746.47	677.261	32	3
chr17	57860409	minus	286	no	no	MIR21	miRNA	-58217	NA	NA	NA	NA	NA	NA	0	0	0	32	19
chr5	14011752	plus	62	no	no	DNAH5	protein_coding	-67163	-0.333871	0.0875869	0.207045	0.755525	5.44782e-05	0.000195064	195.917	153.258	333.079	32	20
chr3	194054190	plus	NA	NA	no	CPN2	protein_coding	17866	0.201304	0.61361	NA	0.0160889	0.986165	0.992871	2.19804	3.70973	2.27327	32	NA
chrX	9971892	minus	375	no	no	WWC3	protein_coding	-11902	-0.292343	0.0104135	0.0367542	0.494579	8.0119e-07	3.45324e-06	4866.45	3960.3	6863.24	31	28
chr3	119879002	minus	NA	NA	no	GSK3B	protein_coding	-65738	0.450405	0.000487386	0.00264355	0.459088	8.99367e-05	0.000313934	4712.74	6483.22	6486.83	31	NA
chr12	90163334	plus	409	no	no	LINC00936	NA	60602	NA	NA	NA	NA	NA	NA	NA	NA	NA	31	14
chr14	65823399	plus	NA	NA	no	MIR4708	miRNA	-21498	NA	NA	NA	NA	NA	NA	0	0	0	31	NA
chr11	85555810	plus	264	no	no	CCDC83	protein_coding	-10333	-0.378919	0.147833	0.305387	-0.123343	0.734173	0.856061	165.604	123.835	151.271	30	14
chr17	65487366	minus	NA	NA	no	MIR548D2	NA	-19665	NA	NA	NA	NA	NA	NA	NA	NA	NA	30	NA
chr17	59568214	plus	NA	NA	no	TBX4	protein_coding	34365	0.0314996	0.934647	0.967762	-3.09484	3.31729e-06	1.347e-05	31.043	32.0143	2.21532	30	NA
chr7	34214826	plus	NA	NA	no	BMPER	protein_coding	270303	-0.58597	0.130506	0.279174	-0.663606	0.251952	0.420709	25.3501	14.7448	16.304	30	NA
chr8	101500163	minus	251	no	no	ANKRD46	protein_coding	71775	-0.0629213	0.585873	0.759474	0.267869	0.0122099	0.0313313	1078.87	1032.49	1300.18	30	16
chr12	76371939	plus	303	no	no	PHLDA1	protein_coding	53616	-0.714662	0.000133191	0.000836863	4.96629	7.01467e-243	6.01838e-240	435.261	258.927	13915.7	30	11
chr1	227002865	minus	342	no	no	PSEN2	protein_coding	-55407	-0.212021	0.0994857	0.228007	0.149686	0.198745	0.349779	1108.02	953.691	1229.91	30	8
chr10	109674340	plus	65	no	no	LINC01435	lincRNA	154710	0.647439	0.0952617	0.220517	-0.0272351	0.959663	0.979916	15.8422	28.9151	15.5151	29	7
chr17	54864437	minus	154	no	no	C17orf67	protein_coding	46818	1.47948	3.01828e-16	1.15584e-14	1.87193	3.01068e-26	4.02495e-25	189.244	551.693	700.35	29	14
chr14	29122215	plus	NA	NA	no	FOXG1-AS1	antisense_RNA	112309	-0.0528649	0.792613	NA	0.0359169	0.963406	NA	0.672366	0.331028	0.745367	29	NA
chr1	218670179	plus	78	no	no	TGFB2-OT1	3prime_overlapping_ncRNA	54211	-0.166425	0.413886	0.619046	-0.709811	0.336891	0.521213	40.5702	0	0	29	4
chr10	29228790	minus	894	no	no	C10orf126	protein_coding	93453	-0.331656	0.445429	NA	-1.32783	0.123633	0.238398	5.59991	2.99505	1.41341	29	7
chr2	46219367	minus	60	no	no	EPAS1	protein_coding	-305173	-0.157216	0.375129	0.582942	2.66144	2.08063e-110	2.43751e-108	1181.43	1055.66	7533.25	29	9
chr8	128680353	minus	NA	NA	no	CASC11	lincRNA	65859	-0.814058	0.059342	0.151663	-1.08782	0.064397	0.137359	18.2118	7.45557	7.74813	29	NA
chr12	74437115	minus	184	no	no	LOC100507377	NA	249295	NA	NA	NA	NA	NA	NA	NA	NA	NA	29	22
chr4	169717583	minus	NA	NA	no	PALLD	protein_coding	-35572	0.574456	3.3999e-06	3.13081e-05	1.66691	2.73669e-50	8.40336e-49	3303.92	4958.31	10533.9	29	NA
chr7	103507541	plus	NA	NA	no	RELN	protein_coding	122421	-0.788014	0.068194	NA	-1.66598	0.0664411	0.141255	10.8133	1.95266	2.6046	28	NA
chr6	22236979	minus	162	no	no	PRL	protein_coding	60750	-0.0460801	0.806442	NA	0.208085	0.774434	NA	0.312624	0	0.695944	28	22
chr15	98971663	minus	128	no	no	FAM169B	protein_coding	85947	0.187566	0.496363	NA	0.641607	0.455011	NA	0.310975	1.25036	1.48073	28	10
chr17	54777157	plus	151	no	no	NOG	protein_coding	106097	-0.947407	0.0301987	0.0882557	-2.33748	0.00158615	0.00473781	16.8285	5.67486	2.13458	28	22
chrX	25031311	plus	73	no	no	ARX	protein_coding	2753	-0.0167017	0.969789	0.986489	-0.966861	0.0899609	0.182499	52.7315	51.2169	23.697	28	21
chr1	55895081	plus	NA	NA	no	MIR4422	miRNA	203767	NA	NA	NA	NA	NA	NA	0	0	0	28	NA
chr10	8408577	plus	62	no	no	LINC00708	lincRNA	-98309	NA	NA	NA	NA	NA	NA	0	0	0	28	13
chr10	83360044	minus	NA	NA	no	NRG3	protein_coding	-275025	0.17817	0.529883	0.717067	-3.09916	1.04472e-08	5.29275e-08	58.4711	67.2851	6.37284	28	NA
chr18	61144063	minus	NA	NA	no	SERPINB5	protein_coding	-80	1.647	8.9928e-09	1.33784e-07	4.81032	1.1115e-97	1.00073e-95	28.4346	103.631	842.069	27	NA
chr20	49352460	minus	249	no	no	PARD6B	protein_coding	4379	-0.181025	0.121554	0.26469	0.194592	0.0178525	0.0442609	31728.6	27925.5	36319.5	27	11
chr6	146867659	minus	NA	NA	no	RAB32	protein_coding	2831	-0.395816	0.00903164	0.0324651	0.775718	9.27228e-13	6.19234e-12	1660.51	1251.58	2847.42	27	NA
chr2	137084909	minus	247	no	no	CXCR4	protein_coding	-209184	-0.320368	0.06714	0.167695	0.174691	0.387788	0.575391	387.745	307.649	438.573	27	15
chr20	52701805	minus	NA	NA	no	BCAS1	protein_coding	-14501	-0.450965	0.00101864	0.00500663	-1.85627	2.79608e-29	4.23491e-28	1653.89	1200.96	453.509	26	NA
chr3	122084723	plus	NA	NA	no	CCDC58	protein_coding	17354	0.420306	0.0229855	0.0707792	1.77572	7.0069e-34	1.26877e-32	284.361	385.613	979.827	26	NA
chr9	87466964	minus	105	no	no	NTRK2	protein_coding	181672	1.18025	0.00802805	0.0294388	6.0551	2.26031e-50	6.96255e-49	4.33082	19.5836	369.858	26	14
chr12	65019582	minus	NA	NA	no	MIR548Z	NA	-3197	NA	NA	NA	NA	NA	NA	NA	NA	NA	26	NA
chr8	90894964	minus	NA	NA	no	OSGIN2	protein_coding	-19131	-0.145136	0.189805	0.36458	0.850827	8.95363e-21	9.2685e-20	4589.82	4144.1	8289.59	26	NA
chr20	46808865	minus	280	no	no	LINC00494	lincRNA	-179788	-1.30035	1.14473e-11	2.60776e-10	-2.41792	2.237e-21	2.38682e-20	252.459	97.9944	46.0147	26	12
chr8	129188820	plus	NA	NA	no	MIR1208	miRNA	26458	-0.0462115	0.805901	NA	-0.133453	0.848651	NA	0.314483	0	0	25	NA
chr1	49344491	plus	9	no	no	BEND5	protein_coding	-101850	0.512087	0.245961	0.437955	-1.19914	0.121533	0.234986	8.84046	17.2125	3.02797	25	15
chr20	56385987	minus	185	no	no	MIR4532	miRNA	-84462	NA	NA	NA	NA	NA	NA	0	0	0	25	10
chr8	126713034	minus	NA	NA	no	LINC00861	lincRNA	250406	0.0492779	0.911967	NA	0.270674	0.718131	0.844497	5.20204	5.59083	6.56402	25	NA
chr7	154958523	minus	180	no	no	HTR5A-AS1	antisense_RNA	-95256	-0.262447	0.42078	NA	-0.695172	0.450331	0.635171	2.24694	0.637443	0.719595	25	16
chr20	52522900	minus	152	no	no	SUMO1P1	processed_pseudogene	-30652	-0.292054	0.340118	NA	-1.12065	0.195474	NA	1.89908	0.318059	0	25	19
chr2	9211244	minus	NA	NA	no	MBOAT2	protein_coding	-67365	0.352024	0.00197919	0.00885037	0.933491	1.52521e-13	1.06338e-12	2300.42	2948.45	4408.16	25	NA
chr6	10348245	plus	146	no	no	TFAP2A-AS1	antisense_RNA	-64305	-0.357988	0.261683	0.457582	-1.7479	9.45434e-05	0.000329314	52.5012	39.142	14.4144	25	19
chr14	43635075	plus	NA	NA	no	FSCB	protein_coding	1341423	-1.41551	0.00136087	0.00642837	-4.29425	4.31576e-07	1.90289e-06	21.4385	3.76135	0	25	NA
chr2	104663122	minus	NA	NA	no	LOC100287010	NA	361667	NA	NA	NA	NA	NA	NA	NA	NA	NA	24	NA
chr15	52199735	minus	NA	NA	no	LOC100422556	NA	16581	NA	NA	NA	NA	NA	NA	NA	NA	NA	24	NA
chr7	101372799	minus	26	no	no	CUX1	protein_coding	-86384	-0.00581699	0.954703	0.979126	-0.518926	1.06026e-10	6.19447e-10	10471.6	10428.8	7303.01	24	13
chr17	70461868	plus	NA	NA	no	LOC146795	NA	122916	NA	NA	NA	NA	NA	NA	NA	NA	NA	24	NA
chr8	95430227	plus	NA	NA	no	RAD54B	protein_coding	18952	-0.529399	6.3414e-05	0.000431258	-2.32024	7.45264e-51	2.32266e-49	687.444	472.36	135.977	24	NA
chr16	84884934	minus	361	no	no	CRISPLD2	protein_coding	31347	-0.272273	0.0529883	0.138657	-0.608423	5.70246e-06	2.26754e-05	1340.62	1104.79	877.324	24	12
chr8	124179995	plus	294	no	no	FAM83A	protein_coding	-11291	0.0601474	0.783037	0.886942	0.391884	0.158667	0.292498	232.586	243.119	306.75	24	9
chr3	115503275	minus	NA	NA	no	GAP43	protein_coding	161124	0.0563923	0.83629	NA	0.972586	0.294541	0.473234	0.626974	0.920021	2.55401	24	NA
chr11	76903147	minus	NA	NA	no	MYO7A	protein_coding	63831	1.34553	4.39662e-06	3.9234e-05	4.24067	1.92236e-90	1.47571e-88	45.3829	128.038	846.099	24	NA
chr4	28169342	plus	219	no	no	MIR4275	NA	-651861	NA	NA	NA	NA	NA	NA	NA	NA	NA	23	15
chr14	96571329	plus	NA	NA	no	C14orf132	protein_coding	65668	0.205427	0.15397	0.314322	-0.735474	7.38997e-07	3.19699e-06	901.236	1042.98	539.402	23	NA
chr8	126541136	minus	190	no	no	TRIB1	protein_coding	96685	-0.183243	0.161089	0.324447	2.94319	9.29847e-165	2.85522e-162	2314.27	2032.18	17923.1	23	19
chr1	51086496	plus	NA	NA	no	DMRTA2	protein_coding	-197377	0.0867939	0.644437	NA	0.698238	0.378751	NA	0	0.637265	1.09909	23	NA
chr8	126709252	plus	NA	NA	no	LINC00861	lincRNA	254188	0.0492779	0.911967	NA	0.270674	0.718131	0.844497	5.20204	5.59083	6.56402	23	NA
chr1	151284304	plus	140	no	no	PI4KB	protein_coding	15886	0.153082	0.122039	0.26546	0.916773	5.73109e-27	7.93081e-26	6516.75	7255.82	12319.3	22	18
chr4	176340496	plus	177	no	no	GPM6A	protein_coding	368330	-0.0582827	0.87951	NA	1.25862	0.146271	0.273447	1.94396	1.89521	7.967	22	11
chr10	7330410	plus	331	no	no	SNORD129	NA	-101664	NA	NA	NA	NA	NA	NA	NA	NA	NA	22	16
chr8	134387777	minus	NA	NA	no	NDRG1	protein_coding	-78230	0.913594	1.56533e-08	2.23299e-07	2.52794	1.42901e-77	8.77594e-76	938.955	1807.04	5460.59	22	NA
chr15	70787572	plus	314	no	no	LOC101929151	NA	91372	NA	NA	NA	NA	NA	NA	NA	NA	NA	22	17
chr4	84178031	minus	254	no	no	COQ2	protein_coding	28035	-0.484292	0.000514212	0.00276608	-1.15162	4.17429e-21	4.40232e-20	938.334	665.394	420.824	22	12
chr11	60425887	minus	NA	NA	no	MS4A8	protein_coding	-41159	NA	NA	NA	NA	NA	NA	0	0	0	22	NA
chr4	69212369	plus	NA	NA	no	YTHDC1	protein_coding	3465	0.0290079	0.790375	0.89157	0.196417	0.0352528	0.0810243	3673.58	3749.86	4211.25	22	NA
chr2	102844287	minus	223	no	no	IL1RL2	protein_coding	40854	0.0830721	0.659587	NA	NA	NA	NA	0	0.745193	0	22	16
chr20	10982535	minus	NA	NA	no	LOC101929413	NA	-92615	NA	NA	NA	NA	NA	NA	NA	NA	NA	21	NA
chr6	109550883	minus	NA	NA	no	LOC100996634	NA	-6933	NA	NA	NA	NA	NA	NA	NA	NA	NA	21	NA
chr9	122581961	minus	NA	NA	no	LINC01613	lincRNA	-115376	NA	NA	NA	NA	NA	NA	0	0	0	21	NA
chr3	152856536	minus	152	no	no	RAP2B	protein_coding	-23464	0.194443	0.125761	0.271456	0.768915	6.82288e-12	4.32204e-11	4216.9	4838.9	7199.14	20	14
chr7	80513230	plus	505	no	no	SEMA3C	protein_coding	35436	-0.52422	0.000331189	0.00187798	0.475617	8.94395e-06	3.48244e-05	44115.1	30364.5	61409.4	20	12
chr21	43758150	plus	NA	NA	no	TFF2	protein_coding	13057	-0.42336	0.291268	NA	-1.48625	0.104161	0.206911	4.4771	1.45653	0.717505	20	NA
chr8	134870311	minus	262	no	no	LOC101927822	NA	-28427	NA	NA	NA	NA	NA	NA	NA	NA	NA	20	15
chr3	189655851	plus	236	no	no	MIR944	miRNA	108140	-0.0462115	0.805901	NA	-0.133453	0.848651	NA	0.314483	0	0	20	8
chr4	159015927	minus	174	no	no	FAM198B	protein_coding	77790	-0.129666	0.560168	0.739956	0.871277	0.0275166	0.0650476	715.493	648.734	1348.04	20	19
chr6	51337971	minus	NA	NA	no	LOC101927082	NA	-148696	NA	NA	NA	NA	NA	NA	NA	NA	NA	20	NA
chr2	208549068	plus	96	no	no	LOC102724714	NA	21914	NA	NA	NA	NA	NA	NA	NA	NA	NA	20	4
chr20	52516343	plus	NA	NA	no	SUMO1P1	processed_pseudogene	-24095	-0.292054	0.340118	NA	-1.12065	0.195474	NA	1.89908	0.318059	0	20	NA
chr21	36590230	plus	192	no	no	RUNX1	protein_coding	-168635	-0.530742	0.000563359	0.00299995	0.724323	4.27132e-06	1.71813e-05	899.308	615.405	1492.37	20	3
chr10	106065766	minus	NA	NA	no	LOC101927472	NA	-17355	NA	NA	NA	NA	NA	NA	NA	NA	NA	19	NA
chr15	52018736	plus	NA	NA	no	LYSMD2	protein_coding	11583	-0.137075	0.422126	0.626577	0.584284	0.000496537	0.00158318	351.205	317.573	528.215	19	NA
chr15	53116753	plus	NA	NA	no	ONECUT1	protein_coding	-34544	0.00797798	0.983542	0.992524	-2.09673	0.00103517	0.00316797	21.3713	21.465	4.00108	19	NA
chr14	94426080	plus	NA	NA	no	ASB2	protein_coding	-2313	NA	NA	NA	NA	NA	NA	0	0	0	19	NA
chr9	108675244	minus	123	no	no	TMEM38B	protein_coding	218438	-0.298883	0.046854	0.125586	0.990099	2.95777e-13	2.03253e-12	886.38	716.589	1767.91	19	14
chr4	148753077	minus	85	no	no	MIR4799	miRNA	49331	NA	NA	NA	NA	NA	NA	0	0	0	19	18
chr20	49341513	plus	NA	NA	no	PARD6B	protein_coding	-6567	-0.181025	0.121554	0.26469	0.194592	0.0178525	0.0442609	31728.6	27925.5	36319.5	18	NA
chr7	33762045	minus	268	no	no	BMPER	protein_coding	-182477	-0.58597	0.130506	0.279174	-0.663606	0.251952	0.420709	25.3501	14.7448	16.304	18	16
chr7	134976947	plus	230	no	no	STRA8	protein_coding	60216	NA	NA	NA	0.196196	0.779045	NA	0	0	0.345915	18	4
chr16	80048131	minus	NA	NA	no	LINC01229	lincRNA	218985	-0.467413	0.20687	NA	-1.72683	0.0589812	0.127193	3.33598	0.644924	0	18	NA
chr1	184807886	plus	NA	NA	no	EDEM3	protein_coding	-83845	-0.163148	0.201687	0.380343	0.479406	9.19373e-06	3.57635e-05	3378.85	3010.33	4716.04	18	NA
chr1	214613126	plus	128	no	no	PTPN14	protein_coding	111897	-0.559385	3.16364e-05	0.000232752	-1.41675	9.29972e-24	1.12054e-22	1539.56	1035.21	573.741	18	12
chr8	94003424	plus	NA	NA	no	TRIQK	protein_coding	-25052	-1.06985	2.72843e-18	1.24694e-16	-1.70797	5.75493e-46	1.55011e-44	5883	2762.61	1791.64	18	NA
chr1	201566956	minus	NA	NA	no	NAV1	protein_coding	-50493	0.266566	0.182936	0.355237	-0.282478	0.197598	0.348244	194.297	235.631	158.919	18	NA
chr14	31699244	plus	NA	NA	no	HECTD1	protein_coding	-22515	0.230797	0.0211369	0.0660577	0.498978	2.66149e-09	1.41043e-08	19836.8	23326	28053.8	18	NA
chr1	168679488	plus	220	no	no	DPT	protein_coding	18953	-0.0933572	0.668739	NA	-0.42709	0.542807	NA	0.941179	0.310194	0	18	11
chr3	64317585	plus	NA	NA	no	PRICKLE2	protein_coding	-106454	0.266093	0.0166991	0.0543232	0.274133	0.0093668	0.0246628	5409.69	6524.32	6545.79	18	NA
chr12	90345129	minus	NA	NA	no	LOC105369891	NA	3659	NA	NA	NA	NA	NA	NA	NA	NA	NA	17	NA
chr4	139819355	plus	329	no	no	LOC105377448	NA	114444	NA	NA	NA	NA	NA	NA	NA	NA	NA	17	6
chr4	75240390	minus	964	no	no	EREG	protein_coding	9530	-0.399164	0.249789	0.442641	1.84356	3.88261e-13	2.65059e-12	44.6012	31.8509	164.347	17	11
chr8	26165434	minus	NA	NA	no	PPP2R2A	protein_coding	14702	0.973014	1.06529e-11	2.43679e-10	2.24537	1.27185e-114	1.6131e-112	689.082	1377.15	3281.18	17	NA
chr6	16766592	minus	128	no	no	ATXN1	protein_coding	-4871	0.0162523	0.889852	0.94567	2.48535	3.92381e-101	3.81538e-99	3731.8	3774.85	21040.5	17	11
chr1	168356648	plus	113	no	no	MIR557	miRNA	11886	NA	NA	NA	NA	NA	NA	0	0	0	17	4
chr2	43358197	minus	262	no	no	LOC102723854	NA	-91515	NA	NA	NA	NA	NA	NA	NA	NA	NA	17	10
chr6	132185299	minus	NA	NA	no	ENPP1	protein_coding	56143	-0.288225	0.0120808	0.0415946	-1.20595	7.60684e-21	7.91366e-20	3386.2	2763.66	1461.11	17	NA
chr6	78409855	minus	179	no	no	MEI4	protein_coding	47084	-0.0462115	0.805901	NA	-0.133453	0.848651	NA	0.314349	0	0	17	10
chr8	74097547	plus	NA	NA	no	C8orf89	protein_coding	74189	NA	NA	NA	NA	NA	NA	0	0	0	17	NA
chr2	62684167	minus	NA	NA	no	TMEM17	protein_coding	49436	-0.204911	0.578819	0.754258	0.391209	0.321565	0.504494	27.2632	22.742	36.2919	17	NA
chr8	140718188	minus	NA	NA	no	KCNK9	protein_coding	-2889	0.749385	0.0790564	NA	1.06657	0.228218	0.389318	1.50284	8.87969	5.66667	16	NA
chr1	107163399	plus	NA	NA	no	PRMT6	protein_coding	-435867	-0.5246	2.70949e-06	2.54141e-05	-0.135931	0.171861	0.311951	6112.09	4224.07	5560.92	16	NA
chr3	188080338	minus	NA	NA	no	LPP	protein_coding	137145	-0.0996291	0.393743	0.601293	0.657365	4.10281e-09	2.14486e-08	4650.68	4335.41	7347.66	16	NA
chr10	11758241	plus	169	no	no	ECHDC3	protein_coding	-26114	-0.227515	0.371794	0.579813	1.34557	4.52612e-12	2.89543e-11	105.087	88.5817	268.994	16	9
chr11	27231325	plus	NA	NA	no	BBOX1-AS1	antisense_RNA	8989	0.00719723	0.984691	0.993054	-0.849336	0.104816	0.207929	24.3983	24.5224	12.7755	16	NA
chr14	95732067	plus	101	no	no	CLMN	protein_coding	54177	-0.254542	0.0729415	0.179433	-1.19037	1.75149e-16	1.44657e-15	1722.84	1437.42	751.261	16	9
chrX	132363506	minus	NA	NA	no	TFDP3	protein_coding	-11130	NA	NA	NA	NA	NA	NA	0	0	0	16	NA
chr1	171787103	plus	NA	NA	no	DNM3	protein_coding	-23514	-1.08383	4.22434e-06	3.78391e-05	-3.3675	5.89235e-08	2.80401e-07	279.966	125.368	19.7512	16	NA
chr2	186052186	minus	NA	NA	no	LOC105373782	NA	-20387	NA	NA	NA	NA	NA	NA	NA	NA	NA	16	NA
chr20	46641397	minus	NA	NA	no	LINC01522	lincRNA	-22536	-1.8294	3.59785e-07	4.02376e-06	-4.83817	5.76992e-14	4.14058e-13	62.9824	12.7529	1.10207	16	NA
chr8	133132825	plus	NA	NA	no	HHLA1	protein_coding	-15313	0.571532	0.139475	0.292612	-0.00604573	0.990446	0.994948	18.0759	30.6031	18.0098	16	NA
chr18	57721372	plus	NA	NA	no	PMAIP1	protein_coding	154180	2.42249	4.5113e-31	5.01003e-29	3.19856	4.83715e-56	1.70622e-54	137.394	814.822	1293.31	16	NA
chr11	39563639	plus	NA	NA	no	LRRC4C	protein_coding	751040	-0.130546	0.757317	NA	-1.42666	0.124064	0.239041	3.70442	2.80755	0.476646	16	NA
chr6	100677015	plus	NA	NA	no	SIM1	protein_coding	234535	-1.14527	0.010297	0.0363834	-4.15285	1.2386e-06	5.24705e-06	19.2862	4.50465	0	16	NA
chr6	35383090	minus	442	no	no	FANCE	protein_coding	-37047	-0.566212	0.000843747	0.00423896	-1.12249	4.20876e-11	2.52829e-10	327.234	217.769	149.251	16	11
chr7	149387963	minus	56	no	no	KRBA1	protein_coding	-24138	0.839283	0.00043552	0.0023938	0.277431	0.261988	0.433489	114.548	215.248	139.611	16	12
chr20	50583012	plus	43	no	no	LINC01429	lincRNA	-103560	-0.857924	0.0116695	0.0404356	-1.83017	2.11963e-05	7.93734e-05	55.9662	27.2272	14.5397	16	8
chr17	60188523	minus	NA	NA	no	MED13	protein_coding	-45880	0.526906	6.60867e-08	8.44079e-07	0.755754	1.86482e-17	1.62384e-16	44632.8	64593.9	75454.5	16	NA
chr6	52590746	plus	89	no	no	GSTA7P	unprocessed_pseudogene	19210	NA	NA	NA	NA	NA	NA	0	0	0	16	15
chr1	112519190	plus	NA	NA	no	KCND3	protein_coding	12586	0.476677	0.0338032	0.0965041	0.0301266	0.906549	0.953173	104.791	149.261	107.106	15	NA
chr5	122435520	minus	NA	NA	no	PRDM6	protein_coding	10679	1.28971	1.73683e-05	0.000136752	-0.214966	0.622032	0.780028	106.897	303.876	94.0018	15	NA
chr2	212273664	plus	434	no	no	CPS1-IT1	sense_intronic	791369	NA	NA	NA	NA	NA	NA	0	0	0	15	11
chr3	181883349	plus	NA	NA	no	LINC01206	lincRNA	213197	0.222498	0.619401	NA	0.249585	0.746623	0.864379	5.00252	7.0382	6.37986	15	NA
chr3	182315596	minus	NA	NA	no	LOC105374244	NA	-90684	NA	NA	NA	NA	NA	NA	NA	NA	NA	15	NA
chr4	158916198	minus	144	no	no	FAM198B	protein_coding	177519	-0.129666	0.560168	0.739956	0.871277	0.0275166	0.0650476	715.493	648.734	1348.04	15	11
chr6	52217270	minus	NA	NA	no	PAQR8	protein_coding	-9655	-0.829316	4.08698e-05	0.000292731	-1.58363	1.14302e-11	7.12761e-11	191.976	104.571	62.8853	15	NA
chr5	95197212	minus	NA	NA	no	LINC01554	lincRNA	9276	0.339785	0.354932	0.561335	-1.22051	0.0604199	0.129921	26.1516	35.3067	10.2063	15	NA
chr2	120502069	minus	NA	NA	no	PTPN4	protein_coding	-15137	0.496832	2.83101e-05	0.000211218	0.539466	2.74705e-05	0.000101823	1758.26	2496.23	2560.32	15	NA
chr1	55487791	minus	171	no	no	PCSK9	protein_coding	-17357	0.0867723	0.644519	NA	NA	NA	NA	0	0.631675	0	15	12
chr1	108479357	plus	74	no	no	VAV3-AS1	antisense_RNA	-27707	-0.25525	0.512919	NA	-1.36902	0.140015	0.263866	3.17503	1.55235	0.378322	15	5
chr1	63087820	plus	NA	NA	no	ANGPTL3	protein_coding	24662	-0.250117	0.565762	0.744391	-0.384004	0.557615	0.729753	14.9762	11.1964	11.4888	15	NA
chr7	76637478	minus	101	no	no	DTX2P1-UPK3BP1-PMS2P11	processed_transcript	27339	0.150521	0.317344	0.522944	0.24022	0.104258	0.207061	458.905	510.758	542.615	15	14
chr3	112372502	minus	440	no	no	CCDC80	protein_coding	-12512	-0.723937	0.00290614	0.0123301	-0.254639	0.482521	0.664519	138.289	80.0356	117.556	15	10
chr20	52749155	plus	261	no	no	CYP24A1	protein_coding	41360	-0.890632	0.00576592	0.0221569	0.573055	0.0420163	0.0947186	125.469	61.1966	189.388	15	10
chr3	143881219	plus	NA	NA	no	C3orf58	protein_coding	189052	-0.4856	0.00337747	0.0140035	0.245743	0.122636	0.23671	3051.75	2152.37	3622.78	15	NA
chr9	38008550	plus	NA	NA	no	SHB	protein_coding	60659	-0.143723	0.325502	0.530973	1.11246	9.19905e-16	7.292e-15	810.891	731.721	1760.8	15	NA
chr6	152375688	minus	NA	NA	no	MIR3163	miRNA	-94073	-0.0462115	0.805901	NA	-0.133453	0.848651	NA	0.314349	0	0	15	NA
chr2	143621378	plus	NA	NA	no	KYNU	protein_coding	-13816	-0.710962	2.57989e-05	0.000194706	-1.39261	4.28918e-15	3.27111e-14	10284.8	6165.75	3882.54	15	NA
chr2	3833267	minus	NA	NA	no	DCDC2C	protein_coding	82085	0.0424444	0.821445	NA	NA	NA	NA	0	0.309448	0	15	NA
chr4	24755080	minus	346	no	no	SOD3	protein_coding	-42004	0.420002	0.308379	NA	-0.970723	0.254559	NA	1.5877	4.44045	0	15	6
chr14	31732961	minus	124	no	no	HECTD1	protein_coding	-56232	0.230797	0.0211369	0.0660577	0.498978	2.66149e-09	1.41043e-08	19836.8	23326	28053.8	15	11
chr5	32768264	minus	289	no	no	NPR3	protein_coding	56826	-0.110967	0.6773	0.82158	-0.779204	0.0124504	0.0318868	101.018	92.661	57.8466	15	8
chr6	45678195	minus	NA	NA	no	CLIC5	protein_coding	227138	-1.78674	3.11369e-08	4.20414e-07	-4.14491	7.46463e-20	7.34156e-19	135.227	31.5378	6.27272	15	NA
chr3	27576041	plus	573	no	no	SLC4A7	protein_coding	-50130	0.414794	0.00179231	0.00813589	0.605724	6.70597e-05	0.000237691	5101.74	6846.4	7786.39	15	11
chr6	9468092	minus	299	no	no	HULC	lincRNA	815650	-0.0462115	0.805901	NA	-0.133453	0.848651	NA	0.314349	0	0	15	12
chr6	47632942	minus	191	no	no	ADGRF2	protein_coding	8616	-0.0575211	0.897872	NA	-0.161298	0.833851	0.912286	6.17645	5.68096	5.31749	15	13
chr2	163567196	plus	NA	NA	no	LOC101929570	NA	-58249	NA	NA	NA	NA	NA	NA	NA	NA	NA	14	NA
chr3	22785256	minus	NA	NA	no	UBE2E2-AS1	antisense_RNA	458812	0.0867345	0.644664	NA	0.361161	0.605528	NA	0	0.607318	0.762443	14	NA
chr8	62679613	minus	NA	NA	no	MIR4470	miRNA	52266	-0.180978	0.405973	NA	-0.561257	0.470099	NA	0.968407	0	0	14	NA
chr15	52624036	plus	NA	NA	no	MYO5C	protein_coding	-36041	0.318314	0.00083322	0.00419271	0.783357	1.69785e-19	1.64435e-18	6792.15	8490.34	11703.4	14	NA
chr5	87220549	plus	NA	NA	no	TMEM161B	protein_coding	344146	0.411095	0.00323168	0.0134796	0.492293	0.000297113	0.000975364	885.629	1185.9	1247.87	14	NA
chr17	60257016	minus	NA	NA	no	TBC1D3P2	transcribed_unprocessed_pseudogene	95999	0.41928	0.205198	NA	0.636125	0.460892	NA	0.338922	3.36424	1.51236	14	NA
chr7	127775852	minus	NA	NA	no	MIR593	miRNA	53939	0.0671397	0.840536	NA	0.912355	0.324669	0.507851	0.95435	1.26423	3.22089	14	NA
chr11	19463928	minus	NA	NA	no	NAV2-AS5	antisense_RNA	64847	-0.18066	0.406821	NA	-0.403789	0.636591	NA	0.968008	0	0.373399	14	NA
chr20	46450719	plus	198	no	no	SULF2	protein_coding	-35359	-0.016101	0.869939	0.934378	-0.87641	3.4852e-26	4.65294e-25	52600.3	52009.4	28617.5	14	8
chr5	2695717	minus	NA	NA	no	IRX2	protein_coding	56051	-0.173785	0.215765	0.398684	-0.293148	0.034678	0.0798414	968.793	856.028	789.832	14	NA
chr1	218649934	plus	675	no	no	TGFB2-OT1	3prime_overlapping_ncRNA	33966	-0.166425	0.413886	0.619046	-0.709811	0.336891	0.521213	40.5702	0	0	14	9
chrX	106604436	plus	NA	NA	no	PIH1D3	protein_coding	154574	0.720689	0.100435	0.229644	0.555544	0.425621	0.61249	6.24758	14.361	9.94433	14	NA
chr6	106056805	minus	NA	NA	no	PREP	protein_coding	-205806	-0.40401	0.000665545	0.0034603	-0.462607	3.44198e-05	0.00012617	1698.7	1277.39	1231.42	14	NA
chr1	108577097	minus	294	no	no	VAV3	protein_coding	-69552	-0.504623	0.000306458	0.00175251	-0.880298	4.20505e-11	2.52658e-10	1674.15	1170.35	906.638	14	12
chr3	170979639	plus	NA	NA	no	MIR569	miRNA	-155091	NA	NA	NA	NA	NA	NA	0	0	0	14	NA
chr2	121692566	minus	325	no	no	GLI2	protein_coding	137699	0.0488174	0.902921	NA	0.691783	0.42423	0.611303	2.80007	3.13831	5.56506	14	6
chr7	93930602	plus	NA	NA	no	COL1A2	protein_coding	-93270	0.409955	0.345138	NA	0.648182	0.444693	0.629991	3.77746	7.87175	6.7635	14	NA
chr8	49701365	minus	201	no	no	EFCAB1	protein_coding	-53495	0.116195	0.674549	NA	-0.26434	0.706267	NA	0.69101	1.45539	0	14	11
chr3	111300933	minus	NA	NA	no	ZBED2	protein_coding	13248	-0.0461593	0.806116	NA	0.0317604	0.963774	NA	0.313608	0	0.346731	14	NA
chr6	47136068	minus	NA	NA	no	ADGRF1	protein_coding	-125969	0.236348	0.496079	0.688436	-0.020084	0.961511	0.980982	30.6428	36.7806	29.5245	14	NA
chr5	10601824	minus	64	no	no	ANKRD33B	protein_coding	37389	-0.317255	0.138089	0.290501	-0.198555	0.323388	0.506451	237.901	188.221	206.794	14	4
chr3	64049296	plus	26	no	no	PRICKLE2-AS1	antisense_RNA	-4343	0.395113	0.00495019	0.0194118	-0.182199	0.156279	0.288734	596.802	790.677	525.896	14	7
chr6	80254758	minus	NA	NA	no	LCA5	protein_coding	-7611	-0.18387	0.319685	0.52507	-0.473835	0.00666048	0.0179552	251.449	220.196	180.576	14	NA
chr2	147163308	plus	NA	NA	no	PABPC1P2	processed_pseudogene	-181316	0.0424444	0.821445	NA	NA	NA	NA	0	0.327498	0	14	NA
chr14	40474400	minus	NA	NA	no	FBXO33	protein_coding	-572696	-0.448882	0.000301894	0.00172999	-0.54489	4.41772e-07	1.94579e-06	2112.53	1537.9	1445.89	14	NA
chr12	96441593	minus	NA	NA	no	LTA4H	protein_coding	-4295	-0.117399	0.308734	0.513175	-0.418956	0.000131757	0.000451219	4028.34	3708.56	3010.35	14	NA
chr16	58679282	plus	63	no	no	CNOT1	protein_coding	-15492	0.424059	4.84178e-05	0.000340858	0.169699	0.0413998	0.093524	9216.81	12417.5	10369.7	13	8
chr2	128165747	plus	88	no	no	PROC	protein_coding	-10248	0.141408	0.752501	0.870447	-0.274364	0.724794	0.848991	6.45967	7.82701	5.14989	13	8
chr17	58641170	minus	NA	NA	no	LOC388406	NA	-736	NA	NA	NA	NA	NA	NA	NA	NA	NA	13	NA
chr3	23641767	minus	NA	NA	no	UBE2E1	protein_coding	-205616	0.161287	0.182133	0.354356	0.799006	9.51467e-15	7.14053e-14	2799.02	3136.92	4878.66	13	NA
chr1	167013475	minus	79	no	no	GPA33	protein_coding	46392	0.0254793	0.892233	NA	0.488544	0.508358	NA	0	0.15233	1.60399	13	6
chr21	45663898	minus	NA	NA	no	ICOSLG	protein_coding	-3011	1.68679	3.33323e-26	2.76247e-24	1.69523	9.01552e-32	1.50971e-30	242.826	813.416	792.679	13	NA
chr1	84367509	plus	182	no	no	LOC101927587	NA	-40830	NA	NA	NA	NA	NA	NA	NA	NA	NA	13	8
chr8	122736675	plus	NA	NA	no	HAS2	protein_coding	-83045	0.0867776	0.644499	NA	0.196177	0.779066	NA	0	0.619042	0.372946	13	NA
chr4	148499245	minus	NA	NA	no	TMEM184C	protein_coding	-39293	-0.0247857	0.830919	0.914651	0.601067	3.09505e-07	1.3873e-06	3211.69	3156.05	4880.17	13	NA
chr2	15067246	minus	NA	NA	no	LOC653602	NA	292031	NA	NA	NA	NA	NA	NA	NA	NA	NA	13	NA
chr2	43862194	plus	NA	NA	no	PLEKHH2	protein_coding	-2244	0.988951	2.44012e-09	4.0176e-08	2.45989	3.90048e-70	1.9507e-68	493.917	1005.53	2743.62	13	NA
chrX	136134618	minus	NA	NA	no	GPR101	protein_coding	-20785	-0.0462115	0.805901	NA	-0.133453	0.848651	NA	0.314349	0	0	13	NA
chr20	56566432	minus	165	no	no	MIR4532	miRNA	95982	NA	NA	NA	NA	NA	NA	0	0	0	13	7
chr2	20001343	plus	NA	NA	no	LINC00954	lincRNA	-67271	-0.173787	0.555749	0.737028	-0.708619	0.046616	0.103599	52.2759	45.5781	31.3867	13	NA
chr14	45996320	minus	104	no	no	MIS18BP1	protein_coding	-273715	-0.321543	0.0165516	0.0539122	-1.51827	1.72799e-34	3.19236e-33	1889.88	1504.92	657.534	13	8
chr9	84150511	minus	351	no	no	TLE1	protein_coding	153938	-0.592251	1.94469e-05	0.000151325	-0.0631137	0.560586	0.732031	3933.2	2582.02	3763.37	13	4
chr3	156530621	plus	NA	NA	no	PA2G4P4	processed_pseudogene	-811	0.379841	0.33363	0.539628	-0.143153	0.795399	0.891961	16.2653	23.2435	14.5716	13	NA
chr6	116392612	minus	NA	NA	no	FRK	protein_coding	-10691	0.238102	0.108565	0.242957	0.00791397	0.960318	0.980279	898.789	1065.05	903.431	13	NA
chr20	55766133	plus	48	no	no	BMP7-AS1	antisense_RNA	-22618	0.590182	0.188129	NA	-0.613753	0.477647	0.660268	4.1518	9.6433	2.22393	13	12
chr5	60597888	plus	161	no	no	ZSWIM6	protein_coding	-30211	0.640336	5.61214e-09	8.62041e-08	1.14064	4.22603e-31	6.87166e-30	1294.3	2031.36	2860.35	13	12
chr7	124822204	minus	NA	NA	no	LOC101928283	NA	-2418	NA	NA	NA	NA	NA	NA	NA	NA	NA	13	NA
chr6	8557232	plus	NA	NA	no	HULC	lincRNA	-95209	-0.0462115	0.805901	NA	-0.133453	0.848651	NA	0.314349	0	0	13	NA
chr2	65610254	plus	NA	NA	no	SPRED2	protein_coding	-16323	-0.0195407	0.88246	0.941394	0.632027	2.76428e-07	1.24401e-06	843.127	831.593	1309.38	13	NA
chr8	90901851	plus	NA	NA	no	OSGIN2	protein_coding	-12244	-0.145136	0.189805	0.36458	0.850827	8.95363e-21	9.2685e-20	4589.82	4144.1	8289.59	13	NA
chr3	189042566	minus	127	no	no	TPRG1-AS2	antisense_RNA	-84183	NA	NA	NA	NA	NA	NA	0	0	0	13	10
chr5	39101132	plus	NA	NA	no	RICTOR	protein_coding	-26622	0.186353	0.111748	0.248324	0.707597	7.59675e-14	5.41159e-13	2242.11	2557.4	3666.56	13	NA
chr10	54644047	plus	309	no	no	MBL2	protein_coding	-112587	NA	NA	NA	NA	NA	NA	0	0	0	13	8
chr12	45342598	minus	NA	NA	no	NELL2	protein_coding	-34887	-0.486381	0.0105423	0.0371322	-5.59807	7.5234e-107	8.18899e-105	1264.69	887.724	24.2512	13	NA
chr2	1604680	plus	NA	NA	no	PXDN	protein_coding	143638	-0.160802	0.126874	0.273194	0.119271	0.160069	0.294542	7961.34	7110.18	8649.21	13	NA
chr7	20837450	minus	NA	NA	no	SP8	protein_coding	-10942	0.0424589	0.821385	NA	0.196142	0.779104	NA	0	0.30965	0.37279	13	NA
chr4	15907820	minus	165	no	no	FGFBP1	protein_coding	32542	-0.0462115	0.805901	NA	-0.133453	0.848651	NA	0.314483	0	0	13	7
chr4	146729673	plus	94	no	no	C4orf51	protein_coding	128317	-0.132197	0.642574	NA	-0.232427	0.798726	0.893498	2.3317	0.379252	0.685298	13	8
chr2	197466199	minus	NA	NA	no	HECW2	protein_coding	-8864	0.621171	6.52317e-05	0.000441782	0.987288	4.52422e-17	3.85444e-16	1285.99	2006.2	2555.85	12	NA
chr11	36171325	minus	113	no	no	LOC101928510	NA	-71874	NA	NA	NA	NA	NA	NA	NA	NA	NA	12	11
chr6	91078841	minus	NA	NA	no	MIR4464	miRNA	56380	NA	NA	NA	NA	NA	NA	0	0	0	12	NA
chr2	119613455	plus	NA	NA	no	EN1	protein_coding	-7696	NA	NA	NA	NA	NA	NA	0	0	0	12	NA
chrX	71840613	plus	253	no	no	HDAC8	protein_coding	-47660	-0.414906	0.00761784	0.0281531	0.359951	0.020963	0.0510785	402.452	299.122	517.908	12	11
chr10	37778118	minus	373	no	no	MTRNR2L7	protein_coding	113740	-0.0462115	0.805901	NA	-0.133453	0.848651	NA	0.314349	0	0	12	12
chr15	100016999	minus	NA	NA	no	MEF2A	protein_coding	-89133	0.40265	0.000136876	0.000857587	0.397019	0.000243068	0.000806752	2050.89	2721.93	2703.34	12	NA
chr5	14570443	plus	NA	NA	no	FAM105A	protein_coding	-11447	-0.190347	0.184198	0.356876	0.767898	4.60304e-08	2.21029e-07	528.337	461.908	902.563	12	NA
chr4	69226907	minus	NA	NA	no	YTHDC1	protein_coding	-11072	0.0290079	0.790375	0.89157	0.196417	0.0352528	0.0810243	3673.58	3749.86	4211.25	12	NA
chr4	88340851	plus	NA	NA	no	NUDT9	protein_coding	-2876	0.189943	0.258404	0.453492	0.414572	0.00588412	0.0160162	406.575	466.797	543.374	12	NA
chr6	50818146	minus	NA	NA	no	TFAP2B	protein_coding	31707	NA	NA	NA	0.196196	0.779045	NA	0	0	0.345915	12	NA
chr21	41223999	minus	103	no	no	PCP4	protein_coding	-15347	-0.88342	0.0464795	0.124892	-1.56631	0.0140301	0.0354902	18.7288	6.2862	5.30246	12	8
chr5	25363053	plus	NA	NA	no	LOC105374693	NA	171991	NA	NA	NA	NA	NA	NA	NA	NA	NA	12	NA
chr11	14402899	minus	NA	NA	no	RRAS2	protein_coding	-16847	0.222349	0.0935148	0.21729	1.14018	1.47474e-22	1.67784e-21	933.127	1092.84	2063.33	12	NA
chr3	150216021	plus	NA	NA	no	SERP1	protein_coding	48406	0.118295	0.295958	0.498145	0.840496	3.55562e-16	2.88114e-15	7901.23	8588.13	14174.7	12	NA
chr7	109958326	plus	NA	NA	no	EIF3IP1	processed_pseudogene	-358056	0.126664	0.501128	NA	0.361147	0.605542	NA	0	0.911137	0.692889	12	NA
chr10	69913319	minus	NA	NA	no	MYPN	protein_coding	44129	-0.90341	0.00824256	0.0300666	-0.659854	0.0186199	0.0459604	103.407	49.2686	64.8984	12	NA
chr14	81713709	plus	NA	NA	no	GTF2A1	protein_coding	-26134	0.315097	0.00396103	0.015999	0.689613	1.50191e-12	9.90777e-12	3207.33	4003.93	5179.88	12	NA
chr8	125763897	minus	142	no	no	MTSS1	protein_coding	-23149	0.238836	0.156917	0.318698	-0.454667	0.0192305	0.0472399	701.432	831.833	509.208	12	12
chr3	35680851	minus	NA	NA	no	ARPP21	protein_coding	185	-1.3618	0.00234765	NA	-1.20971	0.137726	0.260309	11.2946	1.42671	4.56843	12	NA
chr6	86071221	minus	NA	NA	no	LOC101928820	NA	28682	NA	NA	NA	NA	NA	NA	NA	NA	NA	12	NA
chr1	224493859	plus	NA	NA	no	NVL	protein_coding	24031	0.478037	0.000196041	0.00118098	0.700543	2.23355e-10	1.27305e-09	1432.68	2010.59	2333.19	12	NA
chr10	112836346	minus	NA	NA	no	ADRA2A	protein_coding	-443	-0.241611	0.588201	NA	-1.52009	0.0732086	0.153329	6.77057	4.6453	1.47272	12	NA
chr3	177528367	plus	325	no	no	KCCAT211	NA	-6285	NA	NA	NA	NA	NA	NA	NA	NA	NA	12	7
chr1	205254100	minus	126	no	no	TMCC2	protein_coding	27775	0.545326	0.0327885	0.0942373	0.198635	0.491388	0.671993	97.0229	147.325	112.016	12	4
chr12	45626876	minus	NA	NA	no	PLEKHA8P1	transcribed_processed_pseudogene	-17087	-1.16422	1.20202e-05	9.81189e-05	-2.44433	1.05481e-09	5.74062e-09	143.365	58.3151	24.9213	12	NA
chr8	62695456	minus	NA	NA	no	MIR4470	miRNA	68109	-0.180978	0.405973	NA	-0.561257	0.470099	NA	0.968407	0	0	12	NA
chr12	103311086	plus	NA	NA	no	PAH	protein_coding	294	0.210239	0.629022	NA	-0.433278	0.637558	0.791076	2.72788	4.1831	7.52476	12	NA
chr21	40159592	minus	NA	NA	no	LINC00114	lincRNA	-14191	0.0269874	0.951981	0.978027	-0.51963	0.506414	0.684655	7.04972	7.32811	4.41713	11	NA
chr17	62988666	minus	177	no	no	AMZ2P1	transcribed_unprocessed_pseudogene	-16963	-0.0830326	0.575968	0.752165	0.446245	0.00143644	0.00431185	447.001	421.443	610.001	11	10
chr8	126698712	plus	NA	NA	no	TRIB1	protein_coding	254261	-0.183243	0.161089	0.324447	2.94319	9.29847e-165	2.85522e-162	2314.27	2032.18	17923.1	11	NA
chr2	108832355	plus	NA	NA	no	LINC01594	antisense_RNA	1941	NA	NA	NA	NA	NA	NA	0	0	0	11	NA
chr3	149057981	plus	NA	NA	no	TM4SF18	protein_coding	-6433	-0.105281	0.81061	NA	-1.65627	0.0699999	0.14753	5.90903	5.18465	0.997229	11	NA
chr1	188640088	minus	NA	NA	no	LINC01037	lincRNA	1227328	-0.0183684	0.924437	NA	-0.249787	0.721172	NA	0.441326	0.43332	0	11	NA
chr2	95742491	minus	NA	NA	no	MRPS5	protein_coding	44810	0.145577	0.1933	0.368847	0.733597	3.0994e-13	2.12936e-12	1834.46	2032.59	3055.05	11	NA
chr3	89163954	minus	NA	NA	no	EPHA3	protein_coding	7280	-1.50249	4.79429e-08	6.28606e-07	-4.62439	1.36887e-19	1.32971e-18	107.019	33.3835	3.36043	11	NA
chr5	152825688	minus	NA	NA	no	GRIA1	protein_coding	-44395	0.238019	0.553308	NA	-0.512152	0.57697	0.745518	2.11185	3.5094	0.873543	11	NA
chr8	129152387	plus	328	no	no	MIR1208	miRNA	-9974	-0.0462115	0.805901	NA	-0.133453	0.848651	NA	0.314483	0	0	11	8
chr12	66025629	plus	NA	NA	no	LOC100507065	NA	10522	NA	NA	NA	NA	NA	NA	NA	NA	NA	11	NA
chr3	65216248	minus	NA	NA	no	ADAMTS9	protein_coding	-542883	-0.112048	0.656461	0.807512	-0.597435	0.0457799	0.101997	131.555	121.35	87.0858	11	NA
chr1	204542534	minus	899	no	no	MDM4	protein_coding	57027	0.581796	3.94335e-06	3.5691e-05	0.32142	0.00443694	0.0123243	4830.31	7289.81	6040.48	11	11
chr6	123378020	minus	NA	NA	no	CLVS2	protein_coding	60904	-0.0905395	0.630218	NA	-0.298277	0.669713	NA	0.653835	0	0	11	NA
chr14	55894451	plus	NA	NA	no	TBPL2	protein_coding	12811	0.202522	0.646454	0.801539	0.945474	0.116717	0.227302	9.09883	11.5239	19.0775	11	NA
chr2	153057386	plus	NA	NA	no	STAM2	protein_coding	-24880	0.105665	0.34704	0.553227	0.44525	9.30295e-06	3.61642e-05	3119.62	3360.73	4251.51	11	NA
chr6	82161585	minus	170	no	no	FAM46A	protein_coding	300842	-0.716555	4.02242e-09	6.35434e-08	-1.02416	1.08624e-21	1.18102e-20	4302.24	2593.5	2110.55	11	10
chr1	177225807	minus	NA	NA	no	BRINP2	protein_coding	85283	-1.27011	0.0041914	0.0167981	0.561877	0.165796	0.303111	35.8184	8.84013	54.0694	11	NA
chr3	15727651	plus	NA	NA	no	MIR3134	miRNA	11226	-0.00514851	0.97816	NA	-0.139523	0.841856	NA	0.365435	0.304244	0	11	NA
chr4	174337478	plus	196	no	no	SCRG1	protein_coding	-17081	0.0802703	0.800706	0.897387	-0.401043	0.326444	0.509835	47.0452	49.9925	34.9702	11	7
chr11	24518466	minus	NA	NA	no	LUZP2	protein_coding	-49	-0.109542	0.704568	0.839547	-1.8924	3.12106e-07	1.39832e-06	79.7642	73.5985	20.3122	11	NA
chr2	161789728	minus	NA	NA	no	TANK	protein_coding	-203737	0.00245506	0.982921	0.992213	0.473148	7.96598e-07	3.43497e-06	2175.81	2180	3023.5	11	NA
chr5	7878581	minus	NA	NA	no	MTRR	protein_coding	9364	0.826229	4.64792e-10	8.35234e-09	0.989721	2.00151e-18	1.84067e-17	942.932	1694.86	1877.29	11	NA
chr8	103801262	minus	142	no	no	AZIN1	protein_coding	75165	1.0777	3.08552e-24	2.24697e-22	2.32502	1.35109e-124	2.05274e-122	15366	32783.5	77344.8	11	7
chr2	42360387	plus	NA	NA	no	EML4	protein_coding	-36090	0.130206	0.220109	0.403837	0.945082	1.78144e-22	2.0189e-21	3543.85	3883.62	6835.55	11	NA
chr2	11076641	plus	258	no	no	KCNF1	protein_coding	24578	-0.518887	0.0497364	0.131825	-2.15854	1.15259e-11	7.18116e-11	165.089	110.846	35.3299	11	10
chr14	56270066	plus	NA	NA	no	LINC00520	lincRNA	-6674	-0.0464185	0.906365	NA	-0.0884097	0.920763	0.960343	2.74748	2.5693	2.49916	11	NA
chr21	20144319	minus	NA	NA	no	MIR548XHG	lincRNA	-12189	0.266299	0.468174	0.665426	-0.615016	0.217064	0.374271	22.7381	28.8255	14.356	11	NA
chr1	215691116	minus	NA	NA	no	KCTD3	protein_coding	-49605	-0.551662	1.27325e-05	0.000103174	-0.772566	7.78373e-12	4.9147e-11	8474.93	5736.93	4950.93	11	NA
chr6	91320975	plus	NA	NA	no	MAP3K7	protein_coding	-23955	0.305891	0.00639034	0.0241922	0.553148	8.79963e-09	4.48295e-08	4051.9	5026.31	5951.85	11	NA
chr6	47156501	minus	NA	NA	no	TNFRSF21	protein_coding	121181	-0.150142	0.317775	0.523404	2.51922	2.16646e-67	1.00794e-65	1869.41	1679.32	10833.2	11	NA
chr2	35338035	minus	NA	NA	no	MIR548AD	miRNA	-358435	NA	NA	NA	NA	NA	NA	0	0	0	11	NA
chr14	36003130	minus	NA	NA	no	INSM2	protein_coding	-117	0.279453	0.53303	0.719311	0.0843878	0.909446	0.954503	5.80086	8.45377	6.24477	11	NA
chr17	59522449	plus	NA	NA	no	TBX4	protein_coding	-7329	0.0314996	0.934647	0.967762	-3.09484	3.31729e-06	1.347e-05	31.043	32.0143	2.21532	11	NA
chr4	41320962	minus	NA	NA	no	LIMCH1	protein_coding	-40661	0.359783	0.135395	0.286488	1.32779	7.68893e-12	4.858e-11	293.014	386.08	743.086	11	NA
chr10	113516515	plus	NA	NA	no	GPAM	protein_coding	427021	-0.576444	6.00254e-05	0.000411161	-0.764816	6.04513e-08	2.87122e-07	1026.01	680.806	602.013	11	NA
chr3	133363918	plus	949	no	no	TOPBP1	protein_coding	16818	0.308785	0.0100439	0.0355927	-0.209424	0.0513141	0.112896	2723.59	3387.56	2354.59	10	7
chr9	118354054	plus	NA	NA	no	LOC101928775	NA	152463	NA	NA	NA	NA	NA	NA	NA	NA	NA	10	NA
chr2	177310831	minus	NA	NA	no	MIR1246	NA	154948	NA	NA	NA	NA	NA	NA	NA	NA	NA	10	NA
chr2	187440133	minus	95	no	no	ITGAV	protein_coding	-14656	0.0557109	0.556388	0.737523	1.44688	9.76403e-53	3.18955e-51	10925.6	11360.8	29863.5	10	7
chr14	28852153	minus	NA	NA	no	FOXG1-AS1	antisense_RNA	382371	-0.0528649	0.792613	NA	0.0359169	0.963406	NA	0.672366	0.331028	0.745367	10	NA
chr5	123150183	plus	NA	NA	no	CSNK1G3	protein_coding	269072	0.0499323	0.618241	0.782346	0.108964	0.237492	0.401058	3114.7	3225.72	3359.76	10	NA
chr3	151608862	plus	NA	NA	no	SUCNR1	protein_coding	17431	-0.00185415	0.992134	NA	0.0315894	0.963969	NA	0.339038	0.309449	0.346371	10	NA
chr2	11828562	minus	106	no	no	LPIN1	protein_coding	10857	1.3176	5.1796e-19	2.51188e-17	1.89998	1.06802e-55	3.74462e-54	1187.36	3038	4454.7	10	8
chr17	58583920	plus	175	no	no	APPBP2	protein_coding	19680	-0.0232296	0.848145	0.924118	0.201099	0.04302	0.0966302	68072.2	66964.9	78286.2	10	8
chr8	124608778	minus	302	no	no	FBXO32	protein_coding	-55285	-0.710488	0.00021302	0.00127256	-0.82857	3.41962e-05	0.000125398	458.937	273.537	256.269	10	10
chr10	82876073	minus	NA	NA	no	SH2D4B	protein_coding	575498	0.000393821	0.999276	NA	0.335763	0.681661	0.820666	3.75099	3.74747	5.16388	10	NA
chr2	192447391	plus	NA	NA	no	NABP1	protein_coding	-95406	-0.241999	0.072046	0.177585	3.30945	1.53278e-134	2.81212e-132	574.548	483.627	5763.12	10	NA
chr5	93357245	plus	NA	NA	no	FAM172A	protein_coding	90158	-0.279954	0.0505084	0.133455	-1.35605	8.5849e-28	1.2234e-26	1506.88	1235.88	586.219	10	NA
chr15	96343138	minus	297	no	no	LINC00924	lincRNA	366816	0.13159	0.754323	0.871257	0.213957	0.700123	0.832313	13.998	15.976	16.4513	10	7
chr7	135399507	plus	NA	NA	no	SLC13A4	protein_coding	13444	0.120471	0.784058	0.887431	-0.434071	0.51675	0.693731	28.8951	33.6071	22.7704	10	NA
chr20	46239408	minus	195	no	no	NCOA3	protein_coding	108807	0.411439	6.8388e-05	0.000461131	0.554979	8.44732e-10	4.62928e-09	83053	110892	122130	10	9
chr1	217263260	plus	NA	NA	no	ESRRG	protein_coding	-64	-0.0847594	0.813976	0.904347	-0.811716	0.0981515	0.196471	29.2251	27.2761	15.9494	10	NA
chr7	123409745	plus	NA	NA	no	WASL	protein_coding	-20620	-0.314382	0.00468378	0.0184846	0.126031	0.139065	0.262432	4363.98	3497.5	4763.28	10	NA
chr12	58819446	plus	NA	NA	no	LOC100506869	NA	-166037	NA	NA	NA	NA	NA	NA	NA	NA	NA	10	NA
chr1	203242482	plus	NA	NA	no	LINC01353	lincRNA	-13797	-0.00266151	0.989275	NA	-0.179833	0.797052	NA	0.595985	0.346533	0	10	NA
chr3	176121534	plus	323	no	no	MIR7977	NA	-111356	NA	NA	NA	NA	NA	NA	NA	NA	NA	10	9
chr6	52977567	plus	NA	NA	no	GCM1	protein_coding	36056	0.161641	0.717451	NA	0.131459	0.867427	0.932237	4.90927	6.24539	5.51267	10	NA
chr7	135392194	plus	NA	NA	no	SLC13A4	protein_coding	20757	0.120471	0.784058	0.887431	-0.434071	0.51675	0.693731	28.8951	33.6071	22.7704	10	NA
chr3	176574218	plus	NA	NA	no	LINC01209	lincRNA	-39429	0.1785	0.641178	0.797514	0.378189	0.413935	0.601609	20.8468	24.5714	27.5743	9	NA
chr8	87015174	minus	NA	NA	no	PSKH2	protein_coding	66751	0.0424444	0.821445	NA	NA	NA	NA	0	0.304177	0	9	NA
chr11	85507159	plus	NA	NA	no	SYTL2	protein_coding	15042	-0.412965	0.0028379	0.0120709	0.0145323	0.90714	0.953489	38216	28498.2	38603.4	9	NA
chr13	40177421	plus	NA	NA	no	LHFP	NA	-65	NA	NA	NA	NA	NA	NA	NA	NA	NA	9	NA
chr5	81682863	minus	NA	NA	no	ATP6AP1L	protein_coding	107582	-0.151254	0.593948	0.765252	-1.04327	0.00237327	0.00690029	67.5847	60.1437	31.8504	9	NA
chr2	103280975	minus	NA	NA	no	SLC9A2	protein_coding	44982	-1.12192	2.64285e-21	1.55704e-19	-1.04845	1.25844e-21	1.36367e-20	1984.08	899.106	956.205	9	NA
chr7	20239310	plus	240	no	no	MACC1	protein_coding	17702	-1.13277	8.15227e-25	6.2654e-23	0.202859	0.270892	0.444203	5872.62	2645.53	6768.57	9	4
chr7	83097915	plus	NA	NA	no	SEMA3E	protein_coding	172831	-1.07771	0.00297723	0.0125645	-3.64678	4.45657e-38	9.4273e-37	676.152	263.521	50.6643	9	NA
chr11	110067417	plus	NA	NA	no	RDX	protein_coding	100019	-0.39663	0.00345428	0.0142608	0.449002	0.000235506	0.000782758	12956	9777.27	17709.9	9	NA
chr4	26789750	plus	NA	NA	no	LOC105374546	NA	72115	NA	NA	NA	NA	NA	NA	NA	NA	NA	9	NA
chr20	46663811	plus	NA	NA	no	LINC01522	lincRNA	-44950	-1.8294	3.59785e-07	4.02376e-06	-4.83817	5.76992e-14	4.14058e-13	62.9824	12.7529	1.10207	9	NA
chr1	108115434	plus	NA	NA	no	VAV3	protein_coding	115691	-0.504623	0.000306458	0.00175251	-0.880298	4.20505e-11	2.52658e-10	1674.15	1170.35	906.638	9	NA
chr6	80310916	plus	159	no	no	SH3BGRL2	protein_coding	-29905	-0.0107984	0.933172	0.967077	-0.0952758	0.458298	0.642402	875.466	869.002	819.62	9	5
chr17	58664099	plus	NA	NA	no	PPM1D	protein_coding	-13444	1.23096	1.2579e-28	1.17887e-26	-0.402832	7.51947e-06	2.95143e-05	15888.4	37798.7	12009.2	9	NA
chr1	91870139	plus	NA	NA	no	HFM1	protein_coding	286	0.316415	0.339102	NA	1.48481	0.108799	0.214401	0.547769	2.27463	3.84334	9	NA
chr3	20096089	minus	NA	NA	no	KAT2B	protein_coding	14565	-0.49221	0.00033067	0.00187551	0.05933	0.6198	0.778547	1302.83	919.726	1357.76	9	NA
chr7	89348623	plus	NA	NA	no	DPY19L2P4	transcribed_unprocessed_pseudogene	-400090	-0.331726	0.45501	0.654503	-0.796311	0.235276	0.398378	12.2861	8.53396	6.39437	9	NA
chr14	81769901	plus	NA	NA	no	GTF2A1	protein_coding	-82326	0.315097	0.00396103	0.015999	0.689613	1.50191e-12	9.90777e-12	3207.33	4003.93	5179.88	9	NA
chr20	60925283	plus	169	no	no	LAMA5-AS1	antisense_RNA	-2782	-0.62995	0.100971	0.23068	-1.09382	0.0227035	0.0547931	33.0355	18.5131	14.5475	9	4
chr3	4468709	plus	NA	NA	no	SUMF1	protein_coding	40256	-0.949979	3.27228e-09	5.2477e-08	-1.60849	4.47975e-38	9.46947e-37	1962.88	993.526	640.682	9	NA
chr4	75186525	plus	NA	NA	no	EPGN	protein_coding	12338	-0.187477	0.527072	NA	2.11461	0.00639005	0.0172788	1.81272	0.589771	12.5613	9	NA
chr2	169193407	minus	NA	NA	no	STK39	protein_coding	-89302	-0.322774	0.00657079	0.0247993	0.63932	5.69954e-09	2.94737e-08	1281.07	1020.11	1998.08	9	NA
chr7	33709244	plus	NA	NA	no	BMPER	protein_coding	-235278	-0.58597	0.130506	0.279174	-0.663606	0.251952	0.420709	25.3501	14.7448	16.304	9	NA
chr7	110163249	plus	332	no	no	EIF3IP1	processed_pseudogene	-562979	0.126664	0.501128	NA	0.361147	0.605542	NA	0	0.911137	0.692889	9	6
chr14	56299075	plus	251	no	no	LINC00520	lincRNA	-35683	-0.0464185	0.906365	NA	-0.0884097	0.920763	0.960343	2.74748	2.5693	2.49916	8	6
chr7	98520403	minus	NA	NA	no	SCARNA28	NA	41083	NA	NA	NA	NA	NA	NA	NA	NA	NA	8	NA
chr18	49140500	minus	NA	NA	no	LINC01630	lincRNA	222088	0.551433	0.132473	0.282104	0.12914	0.784035	0.886285	20.2768	32.9703	22.2649	8	NA
chr5	2758248	minus	NA	NA	no	C5orf38	protein_coding	6003	-0.456269	0.246935	0.439201	-0.916014	0.00736266	0.0197223	301.694	196.424	155.888	8	NA
chr10	8670622	minus	NA	NA	no	LOC105376398	NA	-34268	NA	NA	NA	NA	NA	NA	NA	NA	NA	8	NA
chr3	87255300	minus	NA	NA	no	MIR4795	miRNA	20126	NA	NA	NA	NA	NA	NA	0	0	0	8	NA
chr6	70577215	minus	NA	NA	no	COL19A1	protein_coding	767	0.182734	0.663643	0.812444	-1.1925	0.0799859	0.16541	12.8422	15.526	4.79735	8	NA
chr4	173109671	minus	NA	NA	no	LOC441052	NA	-374913	NA	NA	NA	NA	NA	NA	NA	NA	NA	8	NA
chr1	98519849	minus	NA	NA	no	MIR137HG	lincRNA	-4600	0.0424334	0.82149	NA	0.196237	0.779	NA	0	0.304027	0.346086	8	NA
chr3	64328835	plus	NA	NA	no	PRICKLE2	protein_coding	-117704	0.266093	0.0166991	0.0543232	0.274133	0.0093668	0.0246628	5409.69	6524.32	6545.79	8	NA
chr8	94205813	plus	NA	NA	no	C8orf87	lincRNA	-26734	0.0424444	0.821445	NA	NA	NA	NA	0	0.309448	0	8	NA
chr20	45924882	plus	NA	NA	no	LOC100131496	NA	-22363	NA	NA	NA	NA	NA	NA	NA	NA	NA	8	NA
chr8	126677063	minus	106	no	no	TRIB1	protein_coding	232612	-0.183243	0.161089	0.324447	2.94319	9.29847e-165	2.85522e-162	2314.27	2032.18	17923.1	8	8
chr12	64575455	plus	NA	NA	no	C12orf66	protein_coding	40620	-0.322308	0.0298021	0.0873727	0.00128633	0.993492	0.996841	648.753	515.809	649.705	8	NA
chr5	123965012	plus	NA	NA	no	ZNF608	protein_coding	115792	-2.38115	4.0468e-10	7.37957e-09	-3.57271	2.25043e-09	1.1997e-08	78.5086	8.90809	7.86264	8	NA
chr7	105471134	plus	NA	NA	no	ATXN7L1	protein_coding	45896	0.185091	0.254439	0.448555	0.420122	0.00350632	0.00992267	303.167	346.277	406.482	8	NA
chr9	75059599	plus	306	no	no	TMC1	protein_coding	-77117	0.334317	0.423005	NA	0.750389	0.389454	0.576962	2.81022	5.38519	5.61192	8	4
chr2	104949650	plus	623	no	no	LOC100287010	NA	75139	NA	NA	NA	NA	NA	NA	NA	NA	NA	8	5
chr5	40382477	plus	NA	NA	no	PTGER4	protein_coding	-297554	-1.06105	4.12073e-12	9.95925e-11	-1.7751	1.16154e-38	2.50061e-37	1593.41	746.858	462.498	8	NA
chr8	79716707	plus	NA	NA	no	IL7	protein_coding	1050	0.22067	0.622339	0.785009	1.27532	0.0367555	0.084173	7.35518	9.84172	19.9274	8	NA
chr17	46583180	minus	NA	NA	no	HOXB1	protein_coding	25091	-0.101308	0.778573	NA	-1.02577	0.262002	0.433489	2.27343	1.6383	0.342909	8	NA
chr12	77694140	minus	204	no	no	E2F7	protein_coding	-234780	0.854555	2.80177e-09	4.55231e-08	-0.961796	1.11234e-06	4.73002e-06	300.565	552.465	154.34	7	6
chr3	145968589	plus	NA	NA	no	PLSCR4	protein_coding	61	0.313577	0.409284	0.614604	-2.47829	0.000461538	0.00147772	19.9889	26.7208	2.36306	7	NA
chr12	100557911	plus	NA	NA	no	GOLGA2P5	transcribed_unprocessed_pseudogene	9209	0.0811881	0.655981	0.807115	-0.98678	1.52747e-06	6.40659e-06	273.366	290.08	136.747	7	NA
chr3	23136724	minus	NA	NA	no	UBE2E2-AS1	antisense_RNA	107344	0.0867345	0.644664	NA	0.361161	0.605528	NA	0	0.607318	0.762443	7	NA
chr8	115649554	minus	NA	NA	no	TRPS1	protein_coding	1030684	-0.593898	1.70811e-07	2.02665e-06	-2.29398	7.90369e-100	7.51005e-98	8020.4	5277.9	1626.77	7	NA
chr8	17013904	minus	NA	NA	no	ZDHHC2	protein_coding	68	0.12465	0.569444	0.747159	0.174246	0.543614	0.717611	351.231	382.619	396.821	7	NA
chr8	6767541	plus	NA	NA	no	DEFA6	protein_coding	16056	NA	NA	NA	NA	NA	NA	0	0	0	7	NA
chr18	53966284	plus	NA	NA	no	LINC01539	lincRNA	-161517	-0.0462115	0.805901	NA	-0.133453	0.848651	NA	0.314483	0	0	7	NA
chr4	151490716	plus	NA	NA	no	MAB21L2	protein_coding	-12360	0.0277164	0.943118	0.972452	-1.38753	0.0267735	0.0634915	20.1761	20.729	6.70328	7	NA
chr17	68402053	plus	NA	NA	no	KCNJ2	protein_coding	236377	-1.42106	0.000804131	0.00406939	-3.9805	4.13958e-07	1.82936e-06	30.0909	6.49175	0.887693	7	NA
chr1	219691857	minus	NA	NA	no	LOC102723886	NA	38808	NA	NA	NA	NA	NA	NA	NA	NA	NA	7	NA
chr10	54168947	minus	NA	NA	no	LINC01468	lincRNA	46084	-2.02216	7.18116e-27	6.1822e-25	0.910826	1.2301e-07	5.68492e-07	1121.54	258.143	2120.7	7	NA
chr8	114450177	plus	NA	NA	no	CSMD3	protein_coding	-935	-0.535885	0.137158	0.289198	-1.56216	0.000727322	0.00226961	55.9945	35.0779	17.7407	7	NA
chr3	150037948	minus	NA	NA	no	LINC01214	lincRNA	3585	0.000167647	0.999651	NA	1.7623	0.0267263	0.0633848	2.24576	2.24436	11.4024	7	NA
chr14	67399370	minus	NA	NA	no	FAM71D	protein_coding	-256739	0.126314	0.67685	NA	0.175922	0.846067	0.920132	0.719618	1.43435	1.88848	7	NA
chr20	52961990	plus	NA	NA	no	DOK5	protein_coding	-130020	-0.0422092	0.912716	NA	-0.941337	0.309678	0.491063	2.55072	2.04757	0.527373	7	NA
chr11	27195816	plus	NA	NA	no	BBOX1-AS1	antisense_RNA	44498	0.00719723	0.984691	0.993054	-0.849336	0.104816	0.207929	24.3983	24.5224	12.7755	7	NA
chr9	77698322	plus	NA	NA	no	NMRK1	protein_coding	4810	-0.264581	0.132071	0.281493	0.507541	0.0017226	0.00511972	294.48	243.303	419.508	7	NA
chr5	92414299	plus	NA	NA	no	NR2F1-AS1	antisense_RNA	492749	0.249434	0.578018	0.753646	1.94821	0.000881554	0.00272269	8.12485	12.3005	37.025	7	NA
chr15	95692285	minus	NA	NA	no	LINC01197	lincRNA	178043	0.0875805	0.841036	0.920202	-0.134279	0.857479	0.926633	6.74524	7.96601	6.0062	7	NA
chr21	41880220	plus	NA	NA	no	DSCAM-IT1	sense_intronic	122472	NA	NA	NA	NA	NA	NA	0	0	0	7	NA
chr1	196993633	minus	NA	NA	no	F13B	protein_coding	42763	NA	NA	NA	NA	NA	NA	0	0	0	7	NA
chr7	80820441	minus	NA	NA	no	SEMA3C	protein_coding	-271774	-0.52422	0.000331189	0.00187798	0.475617	8.94395e-06	3.48244e-05	44115.1	30364.5	61409.4	7	NA
chr2	56021018	plus	NA	NA	no	PNPT1	protein_coding	-99973	0.428018	0.000845494	0.00424678	1.26993	1.59042e-32	2.73712e-31	1756.3	2378.08	4247.75	7	NA
chr17	65974763	minus	152	no	no	C17orf58	protein_coding	15001	-0.0421453	0.709935	0.843229	0.351381	0.000605983	0.00191125	1578.52	1532.35	2015.03	7	7
chrX	103690293	minus	NA	NA	no	IL1RAPL2	protein_coding	-120702	-0.241114	0.499751	0.691413	-3.03643	1.14159e-06	4.85017e-06	36.539	29.4827	3.91284	7	NA
chr9	83762031	plus	NA	NA	no	TLE1	protein_coding	542418	-0.592251	1.94469e-05	0.000151325	-0.0631137	0.560586	0.732031	3933.2	2582.02	3763.37	7	NA
chr12	76384554	plus	NA	NA	no	PHLDA1	protein_coding	41001	-0.714662	0.000133191	0.000836863	4.96629	7.01467e-243	6.01838e-240	435.261	258.927	13915.7	7	NA
chr17	28038225	plus	NA	NA	no	SSH2	protein_coding	50224	0.171848	0.296457	0.498607	0.195433	0.127514	0.244155	632.6	715.753	724.052	7	NA
chr9	87873975	plus	NA	NA	no	AGTPBP1	protein_coding	482968	1.10348	1.00163e-23	7.04022e-22	2.75574	2.15087e-220	1.42598e-217	1103.09	2398.55	7481.75	6	NA
chr2	172128572	minus	NA	NA	no	TLK1	protein_coding	-40748	0.585665	2.68194e-05	0.000201449	0.827147	3.46575e-13	2.37378e-12	1618.01	2453.54	2877.84	6	NA
chr9	99824701	minus	NA	NA	no	GAS2L1P2	transcribed_processed_pseudogene	19525	0.160588	0.679483	NA	-0.761217	0.396806	NA	1.61832	2.53602	0.346963	6	NA
chr3	67698171	plus	NA	NA	no	SUCLG2	protein_coding	6866	-0.339737	0.00488981	0.0192117	-0.758689	1.25443e-13	8.80272e-13	2568.89	2021.06	1516.09	6	NA
chr2	36877306	minus	NA	NA	no	VIT	protein_coding	-46526	-0.104594	0.745771	NA	-0.862959	0.300735	NA	1.46349	0.872678	0	6	NA
chr17	58096389	plus	NA	NA	no	TBC1D3P1-DHX40P1	processed_transcript	23	-0.113927	0.797914	0.895708	-0.536873	0.437162	0.623043	9.6841	8.38502	6.17521	6	NA
chr8	122439101	minus	NA	NA	no	HAS2-AS1	antisense_RNA	-212484	-0.0491146	0.793974	NA	0.318474	0.68066	NA	0.358494	0	0.981713	6	NA
chr11	39511486	minus	NA	NA	no	LRRC4C	protein_coding	803193	-0.130546	0.757317	NA	-1.42666	0.124064	0.239041	3.70442	2.80755	0.476646	6	NA
chr2	36845854	plus	NA	NA	no	FEZ2	protein_coding	-20522	0.0790069	0.542296	0.727108	0.663428	3.54457e-08	1.71701e-07	1743.62	1843.97	2766.9	6	NA
chr7	107668839	plus	NA	NA	no	LAMB1	protein_coding	-25035	0.142688	0.553745	0.735674	0.24869	0.263362	0.435296	126.047	141.999	151.056	6	NA
chr3	35305201	plus	NA	NA	no	LOC101928135	NA	130313	NA	NA	NA	NA	NA	NA	NA	NA	NA	6	NA
chr10	108325462	minus	NA	NA	no	LOC105378470	NA	425539	NA	NA	NA	NA	NA	NA	NA	NA	NA	6	NA
chr7	135715360	minus	NA	NA	no	LUZP6	protein_coding	-53156	NA	NA	NA	NA	NA	NA	0	0	0	6	NA
chr5	142100550	plus	NA	NA	no	FGF1	protein_coding	-22915	-0.260023	0.49742	NA	-1.4058	0.127804	0.244614	4.78642	1.68708	0.459076	6	NA
chr5	23419262	minus	NA	NA	no	PRDM9	protein_coding	-88455	-0.16806	0.707838	0.841999	-1.67475	0.0430187	0.0966302	9.291	6.83543	1.99424	6	NA
chr20	52305741	plus	NA	NA	no	LOC105372672	NA	80848	NA	NA	NA	NA	NA	NA	NA	NA	NA	6	NA
chr1	183688631	minus	NA	NA	no	APOBEC4	protein_coding	-66183	0.117499	0.687074	NA	-0.298027	0.669974	NA	0.627877	1.27585	0	5	NA
chr7	90269594	minus	NA	NA	no	CDK14	protein_coding	43918	-0.918334	0.000143568	0.000895475	-1.64319	1.31604e-06	5.55736e-06	183.245	91.5991	60.6592	5	NA
chr5	29729462	minus	NA	NA	no	LOC105374704	NA	-151204	NA	NA	NA	NA	NA	NA	NA	NA	NA	5	NA
chr3	63630978	plus	NA	NA	no	SNTN	protein_coding	-7365	-0.137567	0.547173	NA	-0.418772	0.56597	NA	1.0241	0.123986	0	5	NA
chr8	126618808	plus	NA	NA	no	TRIB1	protein_coding	174357	-0.183243	0.161089	0.324447	2.94319	9.29847e-165	2.85522e-162	2314.27	2032.18	17923.1	5	NA
chr3	193830329	minus	326	no	no	HES1	protein_coding	-23601	-0.980447	1.04032e-17	4.4607e-16	-0.677051	3.22733e-10	1.81957e-09	2529.48	1267.27	1579.45	5	5
chr2	20111879	plus	NA	NA	no	TTC32	protein_coding	-10132	-0.64944	0.00127099	0.00605922	-0.364785	0.0684123	0.144728	206.579	128.553	160.101	5	NA
chr2	127644033	minus	NA	NA	no	LOC101929926	NA	-12428	NA	NA	NA	NA	NA	NA	NA	NA	NA	5	NA
chr1	98403813	plus	NA	NA	no	DPYD	protein_coding	-17198	-0.361081	0.0209619	0.0656031	-0.359851	0.0436645	0.0979044	1049.25	810.484	815.159	5	NA
chr8	133689185	minus	NA	NA	no	LRRC6	protein_coding	-1322	-0.0475114	0.913684	0.957012	3.00521	3.52513e-15	2.70325e-14	10.8483	10.4464	96.5826	5	NA
chr2	204624661	plus	NA	NA	no	CD28	protein_coding	53463	-0.18684	0.629919	NA	-0.149196	0.871277	0.934151	3.14127	1.86065	2.64007	5	NA
chr7	12687472	minus	NA	NA	no	ARL4A	protein_coding	-38979	-0.680835	1.93695e-08	2.70746e-07	-1.95913	9.87033e-70	4.88841e-68	3123.58	1931.41	799.588	5	NA
chr5	131725433	minus	NA	NA	no	LOC553103	NA	-19825	NA	NA	NA	NA	NA	NA	NA	NA	NA	5	NA
chr12	23678921	plus	NA	NA	no	SOX5	protein_coding	58624	-0.0134734	0.958296	NA	-0.218718	0.774554	NA	0.628878	1.11063	0.247156	4	NA
chr1	152135662	plus	NA	NA	no	RPTN	protein_coding	-3958	-0.327731	0.422018	NA	-0.576851	0.520014	0.696736	4.18265	1.89423	2.21171	4	NA
chr1	203643405	minus	NA	NA	no	ATP2B4	protein_coding	47490	0.762743	2.82796e-07	3.22608e-06	2.38987	1.924e-64	8.30251e-63	1019.16	1756.06	5392.89	4	NA
chr6	153723130	minus	NA	NA	no	MIR7641-2	NA	-18481	NA	NA	NA	NA	NA	NA	NA	NA	NA	4	NA
chr3	25689781	plus	NA	NA	no	TOP2B	protein_coding	16081	-0.20522	0.0970825	0.223683	-0.897695	3.09399e-22	3.46468e-21	17512.2	15148.2	9385.28	4	NA

## Sheet: Intergenic_LOST_251_TSS
chr	pos	strand	divergent_distance	divergent_obsTSS	in_genebody	closest_TSS	gene_type	location_relative_to_TSS	log2fc_4HR	pval_4HR	FDR_4HR	log2fc_24HR	pval_24HR	FDR_24HR	expression_UNTR	expression_4HR	expression_24HR	this_startRNA_counts	divergent_startRNA_counts
chr20	52482681	minus	44	no	no	SUMO1P1	processed_pseudogene	9566	-0.292054	0.340118	NA	-1.12065	0.195474	NA	1.89908	0.318059	0	5537	8
chr17_gl000205_random	84821	minus	145	no	no	MGC70870	NA	-31801	NA	NA	NA	NA	NA	NA	NA	NA	NA	4161	183
chr17	64948297	minus	27	no	no	CACNG4	protein_coding	-12682	-0.697663	1.26655e-09	2.17735e-08	-3.96713	0	0	12379.1	7570.11	785.944	1317	9
chr3	193859221	minus	102	no	no	HES1	protein_coding	5290	-0.980447	1.04032e-17	4.4607e-16	-0.677051	3.22733e-10	1.81957e-09	2529.48	1267.27	1579.45	489	9
chr12	113683783	minus	152	no	no	TPCN1	protein_coding	1717	-0.607244	0.000227949	0.00135121	-1.89457	4.07023e-29	6.12025e-28	696.789	451.117	185.758	415	28
chr3	187468246	plus	NA	NA	no	BCL6	protein_coding	-4733	-0.651282	0.000633099	0.00331645	-0.679104	0.000173697	0.000586855	311.626	194.609	193.759	360	NA
chr17	60965556	minus	264	no	no	MIR633	miRNA	-56019	NA	NA	NA	NA	NA	NA	0	0	0	359	39
chr20	43357769	plus	331	no	no	WISP2	protein_coding	14284	-1.70549	8.88463e-18	3.83178e-16	-5.89169	5.38998e-35	1.01505e-33	1887.99	542.722	23.1865	337	19
chr19	48103887	plus	304	no	no	GLTSCR1	NA	-7565	NA	NA	NA	NA	NA	NA	NA	NA	NA	335	282
chr3	129225313	minus	269	no	no	RHO	protein_coding	-22168	-0.0691015	0.829687	NA	-0.601818	0.493855	NA	1.3056	0.947391	0.346913	314	7
chr14	65694115	plus	NA	NA	no	LOC100128233	NA	-5050	NA	NA	NA	NA	NA	NA	NA	NA	NA	308	NA
chr20	52402883	plus	64	no	no	SUMO1P1	processed_pseudogene	89364	-0.292054	0.340118	NA	-1.12065	0.195474	NA	1.89908	0.318059	0	280	23
chr17	57934828	minus	NA	NA	no	MIR21	miRNA	16201	NA	NA	NA	NA	NA	NA	0	0	0	273	NA
chr3	25896373	plus	NA	NA	no	LINC00692	processed_transcript	18812	NA	NA	NA	NA	NA	NA	0	0	0	262	NA
chr3	141174712	minus	243	no	no	RASA2	protein_coding	-31176	-0.133166	0.37144	0.579436	0.764309	2.81164e-08	1.37384e-07	983.344	894.712	1676.62	216	26
chrX	49047891	plus	532	no	no	PRICKLE3	protein_coding	-5038	0.172294	0.404839	0.611194	0.616682	0.00322709	0.00918144	210.247	238.422	323.734	214	17
chrUn_gl000220	7897	plus	186	no	no	LOC100507412	NA	-89231	NA	NA	NA	NA	NA	NA	NA	NA	NA	199	10
chr20	50450189	plus	209	no	no	LINC01429	lincRNA	29262	-0.857924	0.0116695	0.0404356	-1.83017	2.11963e-05	7.93734e-05	55.9662	27.2272	14.5397	183	25
chr15	83879479	minus	168	no	no	HDGFRP3	NA	-2709	NA	NA	NA	NA	NA	NA	NA	NA	NA	173	14
chr1	218653610	minus	228	no	no	TGFB2-OT1	3prime_overlapping_ncRNA	37642	-0.166425	0.413886	0.619046	-0.709811	0.336891	0.521213	40.5702	0	0	166	12
chr19	30336207	plus	594	no	no	CCNE1	protein_coding	33306	-0.250809	0.110472	0.246132	0.116497	0.407243	0.594676	433.637	362.296	470.42	165	38
chr22	36806380	plus	200	no	no	MYH9	protein_coding	-22268	-0.539468	5.30206e-06	4.65287e-05	0.383554	2.08889e-06	8.65431e-06	37805.6	25835.8	49344	161	84
chr16	30645635	minus	239	no	no	PRR14	protein_coding	-16387	-0.0578373	0.688147	0.829098	-0.0867556	0.584528	0.751206	607.615	582.99	572.551	160	52
chr5	38660523	minus	143	no	no	LINC01265	NA	59851	NA	NA	NA	NA	NA	NA	NA	NA	NA	156	6
chr8	129154492	plus	255	no	no	MIR1208	miRNA	-7869	-0.0462115	0.805901	NA	-0.133453	0.848651	NA	0.314483	0	0	142	35
chr20	49380854	minus	NA	NA	no	BCAS4	protein_coding	-30576	-0.533824	0.144343	0.29999	-0.467262	0.259017	0.429818	2080.74	1301.86	1478.01	141	NA
chr20	46067621	plus	118	no	no	NCOA3	protein_coding	-62979	0.411439	6.8388e-05	0.000461131	0.554979	8.44732e-10	4.62928e-09	83053	110892	122130	136	14
chr6	86182333	minus	559	no	no	NT5E	protein_coding	23031	-1.04697	3.43181e-17	1.42209e-15	-4.3584	2.88158e-43	7.11758e-42	20059.3	9569.37	890.649	136	9
chr5	177505271	minus	214	no	no	N4BP3	protein_coding	-35284	-0.877212	6.69557e-10	1.18687e-08	-2.25538	1.13723e-64	4.95877e-63	17886.9	9582.46	3715.75	134	13
chr5	177508614	minus	266	no	no	N4BP3	protein_coding	-31941	-0.877212	6.69557e-10	1.18687e-08	-2.25538	1.13723e-64	4.95877e-63	17886.9	9582.46	3715.75	134	54
chr16	80752624	plus	100	no	no	CDYL2	protein_coding	85550	-0.747122	2.63374e-10	4.99983e-09	-1.02488	1.3038e-12	8.63216e-12	5047.07	2979.24	2471.47	126	8
chr12	122125164	plus	NA	NA	no	MORN3	protein_coding	-17604	0.0153679	0.941519	0.971638	-0.261304	0.280917	0.455992	145.399	147.097	121.191	122	NA
chr3	8752138	plus	236	no	no	CAV3	protein_coding	-23347	-0.0457358	0.90561	NA	-0.227271	0.806093	0.896236	2.09303	1.88065	1.5804	121	15
chr20	46424340	plus	225	no	no	SULF2	protein_coding	-8980	-0.016101	0.869939	0.934378	-0.87641	3.4852e-26	4.65294e-25	52600.3	52009.4	28617.5	120	55
chr20	46618783	minus	239	no	no	LINC01522	lincRNA	77	-1.8294	3.59785e-07	4.02376e-06	-4.83817	5.76992e-14	4.14058e-13	62.9824	12.7529	1.10207	118	62
chr8	117000389	plus	359	no	no	TRPS1	protein_coding	-319134	-0.593898	1.70811e-07	2.02665e-06	-2.29398	7.90369e-100	7.51005e-98	8020.4	5277.9	1626.77	116	11
chr22	30819930	minus	159	no	no	MTFP1	protein_coding	-1680	0.144433	0.45228	0.652141	1.30272	3.89959e-16	3.15024e-15	314.744	350.307	782.135	114	26
chr16	90144059	plus	365	no	no	PRDM7	protein_coding	-1721	-0.282589	0.460608	0.658905	-0.273272	0.581083	0.748834	24.9762	19.3138	20.706	111	42
chr11	60926381	plus	224	no	no	VPS37C	protein_coding	2534	-0.182269	0.130055	0.278451	-0.286093	0.00668508	0.0180165	1860.53	1635.69	1525.27	110	17
chr3	161138830	plus	228	no	no	LOC101243545	NA	-5384	NA	NA	NA	NA	NA	NA	NA	NA	NA	110	56
chr2	221484340	minus	293	no	no	MIR4268	miRNA	-713054	NA	NA	NA	NA	NA	NA	0	0	0	105	12
chr6	28834374	plus	89	no	no	LINC01623	lincRNA	-2920	-0.138155	0.742427	0.863673	-0.887107	0.154646	0.286332	16.2686	14.0842	8.24559	103	8
chr15	90300190	minus	299	no	no	MESP1	protein_coding	-5650	-1.85712	5.48685e-10	9.78077e-09	-5.93963	1.20311e-67	5.64243e-66	327.994	79.3584	4.54173	102	6
chr19	46877178	minus	189	no	no	PPP5C	protein_coding	26927	-0.0109489	0.921236	0.960637	0.557522	4.16672e-07	1.84107e-06	1554.32	1542.29	2290.98	100	16
chr20	52462683	minus	282	no	no	SUMO1P1	processed_pseudogene	29564	-0.292054	0.340118	NA	-1.12065	0.195474	NA	1.89908	0.318059	0	100	44
chr14	77554903	plus	213	no	no	CIPC	protein_coding	-9674	-0.261327	0.0505855	0.133598	-0.119138	0.272789	0.446676	2952.35	2453.22	2717.77	99	24
chr14	50468126	plus	176	no	no	LINC01588	lincRNA	5110	-0.194631	0.358722	0.565557	0.020155	0.927573	0.964066	168.36	145.844	170.856	98	13
chr19	11009939	minus	246	no	no	CARM1	protein_coding	27686	-0.505433	1.25769e-05	0.000101988	-0.958453	2.58484e-21	2.74891e-20	4824.88	3378.47	2478.02	96	50
chr1	31643608	minus	319	no	no	NKAIN1	protein_coding	69125	0.00289336	0.985392	0.993308	-2.94701	2.75942e-57	1.00871e-55	851.959	854.139	108.458	95	51
chr5	172064416	plus	269	no	no	NEURL1B	protein_coding	-3852	0.914041	8.60924e-11	1.76728e-09	-1.55977	1.4776e-24	1.84517e-23	1057.77	2025.9	355.919	94	18
chr2	3226781	plus	NA	NA	no	LINC01250	lincRNA	-96983	-0.0462186	0.805872	NA	0.0313193	0.964277	NA	0.314448	0	0.380451	91	NA
chr5	57158626	plus	300	no	no	LOC101928539	NA	36362	NA	NA	NA	NA	NA	NA	NA	NA	NA	89	29
chr1	181998796	minus	202	no	no	ZNF648	protein_coding	32050	0.0424504	0.82142	NA	0.196174	0.779069	NA	0	0.309532	0.372932	83	13
chr2	213770774	plus	148	no	no	MIR4776-1	NA	-20206	NA	NA	NA	NA	NA	NA	NA	NA	NA	82	6
chr19	14192479	plus	337	no	no	C19orf67	protein_coding	4127	0.17576	0.663885	0.812651	-0.318293	0.572352	0.741393	16.3871	19.3393	12.803	79	45
chr2	221089692	minus	556	no	no	MIR4268	miRNA	-318406	NA	NA	NA	NA	NA	NA	0	0	0	79	9
chr6	7261709	plus	83	no	no	SSR1	protein_coding	51837	-0.319183	0.00223666	0.00982759	0.267898	0.00807632	0.0214704	6066.18	4847.32	7308.91	77	57
chr4	139832403	plus	554	no	no	LOC105377448	NA	101396	NA	NA	NA	NA	NA	NA	NA	NA	NA	73	18
chr10	9230629	plus	NA	NA	no	LINC00709	lincRNA	-86946	NA	NA	NA	NA	NA	NA	0	0	0	72	NA
chr1	145455378	minus	279	no	no	POLR3GL	protein_coding	15029	-0.802571	9.4974e-08	1.17716e-06	-1.73535	8.64971e-25	1.08947e-23	632.623	356.893	187.74	68	26
chr14	100659278	minus	NA	NA	no	DEGS2	protein_coding	-33266	-1.58586	1.22748e-18	5.81311e-17	-3.17131	3.52276e-50	1.07717e-48	2041.36	647.989	221.574	66	NA
chr9	134248820	minus	309	no	no	PRRC2B	protein_coding	-56656	0.167433	0.141952	0.296157	-0.16125	0.123866	0.238786	12071.1	13582.2	10790.3	63	60
chr7	158808209	minus	396	no	no	LINC00689	processed_transcript	7164	-1.72449	2.54702e-14	7.80301e-13	-4.35014	1.49332e-34	2.77462e-33	234.233	65.0168	10.2573	58	11
chr6	35732276	minus	289	no	no	CLPSL2	protein_coding	-12094	-0.127757	0.755896	NA	-0.938726	0.305246	0.485901	3.57233	2.61577	1.1237	55	16
chr17	16439217	plus	210	no	no	ZNF287	protein_coding	33308	-0.505784	0.0281334	0.0835723	-0.553008	0.016053	0.0401374	583.893	401	395.752	54	29
chr21	43477140	minus	272	no	no	UMODL1	protein_coding	-5927	-0.011746	0.966112	NA	-0.332686	0.704382	NA	1.10511	1.0663	0.490063	53	7
chr19	48836478	plus	311	no	no	EMP3	protein_coding	7222	-0.631858	0.00568131	0.0218962	-0.957009	0.000285428	0.000938905	131.83	82.287	67.2394	51	4
chr3	134070023	minus	116	no	no	MIR6827	NA	16680	NA	NA	NA	NA	NA	NA	NA	NA	NA	50	16
chr4	15151899	plus	291	no	no	CPEB2	protein_coding	147601	-0.24631	0.0974491	0.224202	0.030903	0.848922	0.921447	1080.67	906.173	1104.58	50	26
chr12	122277655	plus	255	no	no	HPD	protein_coding	19113	-0.0737341	0.869341	0.934197	1.73486	0.00236167	0.00686999	7.5758	6.83229	29.1678	50	14
chr19	36193743	minus	96	no	no	ZBTB32	protein_coding	-1645	0.228394	0.430368	0.633847	0.240152	0.49518	0.675279	65.2675	77.7833	77.3136	50	11
chr10	3524631	minus	185	no	no	LOC105376360	NA	163744	NA	NA	NA	NA	NA	NA	NA	NA	NA	48	27
chr7	122882789	minus	NA	NA	no	SLC13A1	protein_coding	-42764	-0.171881	0.648301	NA	-0.34349	0.703658	0.835052	2.67045	1.58456	1.81672	47	NA
chr2	221142238	minus	537	no	no	MIR4268	miRNA	-370952	NA	NA	NA	NA	NA	NA	0	0	0	47	14
chr6	14211309	minus	337	no	no	LINC01108	lincRNA	74375	0.190375	0.381549	NA	NA	NA	NA	0	1.22227	0	46	19
chr5	40895605	plus	49	no	no	C7	protein_coding	-13993	0.169998	0.704244	0.839543	-0.0570531	0.941337	0.97103	7.03505	8.82651	6.72349	46	4
chr20	46116352	minus	NA	NA	no	NCOA3	protein_coding	-14248	0.411439	6.8388e-05	0.000461131	0.554979	8.44732e-10	4.62928e-09	83053	110892	122130	43	NA
chr8	116879799	minus	184	no	no	TRPS1	protein_coding	-198544	-0.593898	1.70811e-07	2.02665e-06	-2.29398	7.90369e-100	7.51005e-98	8020.4	5277.9	1626.77	43	8
chr1	202026200	minus	57	no	no	ELF3	protein_coding	46510	-0.782628	1.51728e-11	3.40466e-10	-0.14315	0.407312	0.594739	3193.57	1838.88	2889.22	43	10
chr15	96455825	plus	19	no	no	NR2F2	protein_coding	-413331	-1.65772	2.87872e-43	5.97563e-41	-3.61672	1.07056e-307	2.08196e-304	7301.67	2265.46	591.552	43	9
chr17	2952425	plus	67	no	no	OR1D5	protein_coding	14475	NA	NA	NA	NA	NA	NA	0	0	0	43	9
chr12	97962507	minus	NA	NA	no	MIR135A2	miRNA	4917	NA	NA	NA	NA	NA	NA	0	0	0	43	NA
chr20	46084195	minus	NA	NA	no	NCOA3	protein_coding	-46405	0.411439	6.8388e-05	0.000461131	0.554979	8.44732e-10	4.62928e-09	83053	110892	122130	42	NA
chr10	134221551	minus	143	no	no	PWWP2B	protein_coding	10849	-0.382345	0.287981	0.489167	0.627088	0.0677632	0.143624	1401.1	1005.25	2198.76	42	24
chr15	90701643	plus	254	no	no	SEMA4B	protein_coding	-26508	-0.0199376	0.885856	0.9435	0.361879	0.00960185	0.0252403	3162.99	3117.87	4070.2	41	24
chr1	202027736	minus	NA	NA	no	ELF3	protein_coding	48046	-0.782628	1.51728e-11	3.40466e-10	-0.14315	0.407312	0.594739	3193.57	1838.88	2889.22	41	NA
chr10	4768267	minus	225	no	no	LINC00704	lincRNA	-48005	-0.117889	0.764414	NA	1.0617	0.184255	0.329769	2.81148	2.12968	7.34653	40	13
chr20	55825966	plus	942	no	no	BMP7	protein_coding	15740	0.20809	0.107707	0.241571	-1.1957	1.64766e-34	3.05167e-33	21134.8	24490	9206.18	40	6
chr13	41568394	plus	NA	NA	no	ELF1	protein_coding	-11976	-0.0393105	0.733009	0.858469	0.257185	0.00324386	0.00922646	6108.75	5942.5	7303.35	40	NA
chr20	58637904	minus	35	no	no	C20orf197	lincRNA	6924	-0.530239	0.232652	NA	-2.37266	0.00848423	0.022481	7.47205	3.13237	0.373061	40	10
chr20	45443788	plus	149	no	no	EYA2	protein_coding	-79474	-0.207174	0.123274	0.267439	-1.69589	8.72929e-41	1.99095e-39	1065.56	919.576	326.86	39	27
chr16	3060020	minus	NA	NA	no	CLDN9	protein_coding	-2436	-2.48889	1.87224e-74	1.38615e-71	-3.53415	1.48421e-84	1.03331e-82	2394.82	408.962	201.495	39	NA
chr16	68778761	minus	152	no	no	MIR7641-2	NA	2342	NA	NA	NA	NA	NA	NA	NA	NA	NA	38	11
chr1	201278614	minus	314	no	no	PKP1	protein_coding	26034	-0.870463	7.42309e-08	9.43216e-07	-4.57359	2.15035e-81	1.43214e-79	719.843	385.543	28.3983	37	13
chr20	52468937	minus	464	no	no	SUMO1P1	processed_pseudogene	23310	-0.292054	0.340118	NA	-1.12065	0.195474	NA	1.89908	0.318059	0	37	6
chrX	105545414	minus	NA	NA	no	MUM1L1	protein_coding	133116	-0.905012	0.00279403	0.0119205	-0.53743	0.0955661	0.192074	77.3722	37.5753	52.6992	36	NA
chr20	18882740	minus	532	no	no	C20orf78	sense_overlapping	-71893	0.0427233	0.820292	NA	0.601136	0.42065	NA	0	0.308029	1.12176	36	13
chr17	53510934	plus	342	no	no	MMD	protein_coding	-11593	-0.370446	0.012285	0.0421735	0.647592	7.25717e-06	2.85347e-05	674.694	518.23	1059.81	36	10
chr3	98202214	minus	NA	NA	no	OR5K1	protein_coding	13890	-0.0462115	0.805901	NA	-0.133453	0.848651	NA	0.339487	0	0	35	NA
chr14	21776935	minus	208	no	no	RPGRIP1	protein_coding	20799	0.15516	0.705689	0.840276	-0.941585	0.111104	0.218265	24.2096	28.0545	11.7669	35	14
chr4	8185134	minus	229	no	no	SH3TC1	protein_coding	-15836	0.720192	0.0158846	0.0521573	0.143289	0.710977	0.839675	38.0587	66.9839	42.3872	33	8
chr20	46135284	minus	NA	NA	no	NCOA3	protein_coding	4683	0.411439	6.8388e-05	0.000461131	0.554979	8.44732e-10	4.62928e-09	83053	110892	122130	33	NA
chr8	116850586	minus	369	no	no	TRPS1	protein_coding	-169331	-0.593898	1.70811e-07	2.02665e-06	-2.29398	7.90369e-100	7.51005e-98	8020.4	5277.9	1626.77	32	20
chr3	161057570	plus	204	no	no	SPTSSB	protein_coding	32300	-1.82861	2.31604e-34	3.08033e-32	-4.02392	1.16839e-124	1.78571e-122	52960.6	14363.7	3180.39	32	14
chr12	90156899	plus	91	no	no	LINC00936	NA	54167	NA	NA	NA	NA	NA	NA	NA	NA	NA	32	10
chr10	80917392	minus	NA	NA	no	ZMIZ1	protein_coding	88600	-0.404015	0.00110965	0.00538839	-1.16049	4.25106e-23	4.97224e-22	1695.4	1273.85	756.568	32	NA
chr10	95205624	plus	96	no	no	MYOF	protein_coding	36449	-0.45863	0.00311564	0.01306	-0.0525412	0.69675	0.830266	8981.59	6469.69	8658.01	32	10
chr1	202015657	plus	159	no	no	ELF3	protein_coding	35967	-0.782628	1.51728e-11	3.40466e-10	-0.14315	0.407312	0.594739	3193.57	1838.88	2889.22	31	9
chr15	40395775	plus	249	no	no	BMF	protein_coding	2511	-1.4743	5.67179e-35	7.88959e-33	-5.44639	8.78453e-49	2.5806e-47	3352	1183.81	64.4228	31	11
chr20	52390334	minus	NA	NA	no	SUMO1P1	processed_pseudogene	101913	-0.292054	0.340118	NA	-1.12065	0.195474	NA	1.89908	0.318059	0	31	NA
chr14	100447092	minus	NA	NA	no	EVL	protein_coding	9280	-0.36553	0.00878648	0.0317121	-2.95915	4.03083e-114	5.02493e-112	8373.61	6457.85	1066.14	31	NA
chr12	50263174	plus	NA	NA	no	BCDIN3D	protein_coding	-26262	-0.366097	0.0102889	0.0363663	-0.073602	0.621186	0.779549	668.576	515.239	634.674	30	NA
chr5	159592780	minus	NA	NA	no	FABP6	protein_coding	-21593	-0.223746	0.61767	NA	-0.970721	0.215441	0.372379	7.4655	5.37424	3.11193	30	NA
chr10	105001268	minus	49	no	no	RPEL1	protein_coding	-4375	0.193509	0.377253	NA	0.361032	0.605657	NA	0	1.22716	0.71895	29	11
chr2	237734206	plus	850	no	no	LOC93463	NA	230603	NA	NA	NA	NA	NA	NA	NA	NA	NA	28	7
chr14	77381116	minus	153	no	no	LINC01629	lincRNA	-44864	0.032501	0.939871	NA	5.29943	2.83568e-31	4.64456e-30	4.42233	4.71135	229.995	28	11
chr6	37190590	plus	723	no	no	TMEM217	protein_coding	34822	0.473848	0.274003	0.472395	3.43361	9.37659e-19	8.77807e-18	8.75496	14.7871	106.513	28	13
chr3	142586020	plus	NA	NA	no	PCOLCE2	protein_coding	22024	0.303698	0.45697	0.656093	2.66283	1.0165e-12	6.76837e-12	18.0647	24.3386	122.077	27	NA
chr14	74207866	plus	NA	NA	no	MIR4505	miRNA	-17583	-0.510575	0.218505	NA	0.427903	0.56616	0.736311	4.92321	1.47148	7.13036	27	NA
chr9	11065027	minus	NA	NA	no	PTPRD-AS2	lincRNA	451821	0.210664	0.444626	NA	-0.133299	0.848823	NA	0.313763	1.59231	0	26	NA
chr17	60938333	minus	132	no	no	LOC101927877	NA	52470	NA	NA	NA	NA	NA	NA	NA	NA	NA	26	10
chr5	73612139	minus	NA	NA	no	LINC01333	lincRNA	-6171	NA	NA	NA	NA	NA	NA	0	0	0	25	NA
chr16	80648147	plus	139	no	no	LINC01227	lincRNA	-41442	0.119185	0.642692	NA	-0.162074	0.816717	NA	0.444876	1.13586	0	25	10
chr2	35920	minus	382	no	no	FAM110C	protein_coding	10667	-0.460028	9.50577e-05	0.000617397	0.42095	0.000233599	0.000776827	1581.77	1143.23	2120.22	25	18
chr10	123313625	plus	120	no	no	FGFR2	protein_coding	-22797	-1.41982	6.91629e-20	3.5892e-18	-3.45607	1.24461e-108	1.41823e-106	1482.18	536.959	132.918	25	18
chr7	92563684	plus	312	no	no	CDK6	protein_coding	-97743	-1.63883	1.3339e-46	3.22036e-44	-1.90452	6.74129e-64	2.86662e-62	8061.57	2541.32	2143.92	24	11
chr6	149382193	minus	297	no	no	LOC105378047	NA	-28396	NA	NA	NA	NA	NA	NA	NA	NA	NA	24	7
chr15	93412771	plus	157	no	no	LINC01578	processed_transcript	-13301	0.648708	1.65905e-09	2.80221e-08	0.39091	6.23241e-05	0.000221714	2604.37	4110.75	3417.52	23	7
chr12	13036452	minus	NA	NA	no	GPRC5A	protein_coding	-7503	-0.944241	1.08644e-17	4.64056e-16	1.02727	1.71513e-22	1.9445e-21	16994.3	8742.04	34716.8	23	NA
chr12	67987062	plus	129	no	no	DYRK2	protein_coding	-55449	-0.0633569	0.547272	0.731023	-0.828935	1.98418e-18	1.82531e-17	3948.42	3776.39	2219.6	23	7
chrX	86664789	plus	NA	NA	no	KLHL4	protein_coding	-107925	-2.70247	7.43672e-21	4.30148e-19	-6.43633	3.1979e-29	4.83097e-28	216.653	26.6374	1.47606	22	NA
chr3	64196217	plus	338	no	no	PRICKLE2	protein_coding	14913	0.266093	0.0166991	0.0543232	0.274133	0.0093668	0.0246628	5409.69	6524.32	6545.79	22	4
chr3	158763107	minus	246	no	no	IQCJ-SCHIP1	protein_coding	-23933	-0.560201	0.148971	0.307367	2.04561	7.06551e-11	4.17561e-10	31.6471	19.0509	135.784	21	13
chr8	129165537	plus	NA	NA	no	MIR1208	miRNA	3175	-0.0462115	0.805901	NA	-0.133453	0.848651	NA	0.314483	0	0	21	NA
chr6	28816421	plus	NA	NA	no	LINC01623	lincRNA	15032	-0.138155	0.742427	0.863673	-0.887107	0.154646	0.286332	16.2686	14.0842	8.24559	21	NA
chr6	28510564	plus	193	no	no	GPX5	protein_coding	16775	0.0424444	0.821445	NA	NA	NA	NA	0	0.327498	0	21	14
chr2	165371367	plus	178	no	no	GRB14	protein_coding	53692	-0.404287	0.00373394	0.015209	-2.15333	1.06838e-22	1.22555e-21	700.052	524.856	156.084	21	10
chr20	46704996	plus	332	no	no	LINC01522	lincRNA	-86135	-1.8294	3.59785e-07	4.02376e-06	-4.83817	5.76992e-14	4.14058e-13	62.9824	12.7529	1.10207	20	7
chr3	70787422	plus	NA	NA	no	FOXP1	protein_coding	326651	-0.428413	0.000885456	0.00442051	0.568945	1.21611e-10	7.07804e-10	5485.13	4050.61	8143.55	19	NA
chr1	116855137	plus	472	no	no	ATP1A1	protein_coding	-60657	-0.0468427	0.655566	0.80682	-0.0156099	0.860323	0.928052	10155.2	9826.27	10045.9	19	7
chr14	61132125	plus	NA	NA	no	SIX1	protein_coding	-15970	-0.506775	0.00119506	0.00574908	-1.85835	2.54804e-24	3.15087e-23	403.73	281.201	109.733	19	NA
chr7	1495187	plus	NA	NA	no	MICALL2	protein_coding	3921	0.49612	0.0106721	0.0375119	1.74689	2.75281e-27	3.86812e-26	1712.47	2459.04	5801.48	19	NA
chr3	128153965	minus	258	no	no	DNAJB8-AS1	antisense_RNA	-28471	-0.0905395	0.630218	NA	-0.298277	0.669713	NA	0.678973	0	0	19	4
chr6	140784175	minus	NA	NA	no	MIR4465	miRNA	-220775	NA	NA	NA	NA	NA	NA	0	0	0	18	NA
chr20	55902104	plus	NA	NA	no	SPO11	protein_coding	-2726	0.00713011	0.969757	NA	-0.116695	0.867467	NA	0.256618	0.401346	0	18	NA
chr2	82367219	minus	NA	NA	no	LOC100507201	NA	-673149	NA	NA	NA	NA	NA	NA	NA	NA	NA	18	NA
chr6	152222513	minus	226	no	no	ESR1	protein_coding	92271	-0.472172	0.000427429	0.00235574	-3.98356	1.27873e-187	5.10983e-185	15864.2	11349.2	987.868	18	8
chr10	116383940	plus	371	no	no	ABLIM1	protein_coding	34117	-0.462126	0.00154538	0.00716733	-0.886354	4.00436e-13	2.73307e-12	5088.57	3661.99	2745.02	18	13
chr17	66324893	minus	89	no	no	ARSG	protein_coding	37257	-0.274493	0.0351865	0.0996372	-1.62178	1.51266e-27	2.13996e-26	1813.28	1492.81	585.306	17	13
chr7	91705956	minus	NA	NA	no	CYP51A1	protein_coding	57883	-0.424913	0.00313056	0.013112	0.179397	0.155697	0.287931	11202.4	8278.12	12693	17	NA
chr3	128225614	minus	NA	NA	no	LOC90246	NA	-1063	NA	NA	NA	NA	NA	NA	NA	NA	NA	17	NA
chr7	108254188	minus	195	no	no	THAP5	protein_coding	-43976	0.349984	0.00136134	0.00642925	0.641539	3.48333e-11	2.10508e-10	2493.79	3190.38	3895.09	17	15
chrX	152066508	minus	78	no	no	ZNF185	protein_coding	-16477	-0.589171	4.374e-06	3.90792e-05	-0.722329	1.34643e-10	7.80696e-10	4373.1	2881.79	2646.04	17	12
chr5	142974705	minus	542	no	no	MIR5197	miRNA	-84719	NA	NA	NA	NA	NA	NA	0	0	0	17	11
chr8	69766617	minus	221	no	no	LINC01592	lincRNA	249807	NA	NA	NA	NA	NA	NA	0	0	0	17	14
chr3	169375458	plus	NA	NA	no	MECOM	protein_coding	6104	-0.042837	0.87535	0.937842	-1.92887	1.43228e-06	6.02206e-06	103.146	99.5609	25.0798	16	NA
chr1	62108306	plus	182	no	no	MGC34796	NA	-11607	NA	NA	NA	NA	NA	NA	NA	NA	NA	16	10
chr13	99068622	minus	347	no	no	STK24	protein_coding	105756	0.0307466	0.775205	0.883114	0.256066	0.00428716	0.011947	3017.58	3083.76	3605.38	16	7
chr3	23171416	minus	NA	NA	no	UBE2E2-AS1	antisense_RNA	72652	0.0867345	0.644664	NA	0.361161	0.605528	NA	0	0.607318	0.762443	16	NA
chr1	215655658	plus	112	no	no	KCTD3	protein_coding	-85063	-0.551662	1.27325e-05	0.000103174	-0.772566	7.78373e-12	4.9147e-11	8474.93	5736.93	4950.93	16	12
chr5	167829028	minus	NA	NA	no	RARS	protein_coding	-84434	0.145481	0.197357	0.374434	0.435564	1.41816e-06	5.96787e-06	5803.53	6430.2	7854.52	16	NA
chr12	106254587	plus	189	no	no	CASC18	lincRNA	154035	-0.580733	0.16785	NA	-2.07557	0.0230593	0.0555737	5.85498	1.60491	0.380149	16	11
chr12	54198319	plus	NA	NA	no	CISTR	lincRNA	-47501	NA	NA	NA	NA	NA	NA	0	0	0	16	NA
chr13	31909616	plus	NA	NA	no	B3GLCT	protein_coding	135504	-0.415365	0.00393674	0.0159153	-1.17142	2.96807e-16	2.4151e-15	591.535	440.35	261.327	15	NA
chr7	51331575	plus	204	no	no	COBL	protein_coding	52939	-0.275689	0.0418872	0.114845	-0.719811	3.7764e-06	1.52599e-05	973.946	800.781	589.281	15	8
chrUn_gl000219	42526	minus	140	no	no	LOC105379477	NA	-2870	NA	NA	NA	NA	NA	NA	NA	NA	NA	15	8
chr20	40278987	minus	NA	NA	no	CHD6	protein_coding	-31854	0.25063	0.0268011	0.0803643	-0.395664	4.15727e-05	0.000150854	11781.8	14057.4	8949.29	14	NA
chr21	44375736	minus	NA	NA	no	MIR5692B	miRNA	-4612	-0.0461248	0.806258	NA	0.0320169	0.963482	NA	0.33816	0	0.347271	14	NA
chr3	64228406	plus	377	no	no	PRICKLE2	protein_coding	-17275	0.266093	0.0166991	0.0543232	0.274133	0.0093668	0.0246628	5409.69	6524.32	6545.79	14	8
chr4	44159674	minus	212	no	no	LVCAT1	NA	140595	NA	NA	NA	NA	NA	NA	NA	NA	NA	14	7
chr15	96439297	plus	165	no	no	NR2F2	protein_coding	-429859	-1.65772	2.87872e-43	5.97563e-41	-3.61672	1.07056e-307	2.08196e-304	7301.67	2265.46	591.552	14	7
chr14	38119664	minus	NA	NA	no	TTC6	protein_coding	55260	-0.265577	0.117554	0.257835	0.88724	3.65625e-09	1.92001e-08	321.54	265.523	597.125	14	NA
chr20	9423520	minus	470	no	no	LAMP5	protein_coding	-71484	NA	NA	NA	NA	NA	NA	0	0	0	14	10
chr11	80438730	minus	361	no	no	LOC101928944	NA	35115	NA	NA	NA	NA	NA	NA	NA	NA	NA	14	8
chr10	82220866	minus	NA	NA	no	TSPAN14	protein_coding	6828	-0.169669	0.140859	0.294675	0.0827233	0.384275	0.571689	3217.99	2855.27	3408.52	14	NA
chr7	100825788	minus	317	no	no	NAT16	protein_coding	-2231	0.212239	0.632625	NA	0.593113	0.460397	0.644472	4.81905	6.72953	8.60176	13	13
chr16	84210880	minus	NA	NA	no	TAF1C	protein_coding	9795	0.0719381	0.673729	0.819193	0.0932098	0.512943	0.690497	1441.82	1518.42	1538.1	13	NA
chr11	80430275	plus	NA	NA	no	LOC101928944	NA	43570	NA	NA	NA	NA	NA	NA	NA	NA	NA	13	NA
chrX	4749003	minus	166	no	no	LOC101928201	NA	-197390	NA	NA	NA	NA	NA	NA	NA	NA	NA	13	10
chr5	39716563	minus	255	no	no	LOC101926940	NA	196030	NA	NA	NA	NA	NA	NA	NA	NA	NA	13	8
chr2	107192719	plus	NA	NA	no	RGPD3	protein_coding	-107918	0.0640683	0.881366	0.940929	1.04197	0.0360522	0.0826985	14.513	15.5113	31.8143	13	NA
chr11	75083402	minus	NA	NA	no	ARRB1	protein_coding	-20527	0.0353493	0.772258	0.881747	-0.794025	8.41255e-09	4.29176e-08	1008.28	1033.79	579.118	13	NA
chr15	89664687	minus	264	no	no	ABHD2	protein_coding	33306	-0.211904	0.10542	0.23798	0.216112	0.058401	0.126099	7830.43	6738.96	9100.46	13	9
chr7	107981656	plus	NA	NA	no	NRCAM	protein_coding	-101042	-0.216884	0.0492491	0.130705	-1.25457	6.594e-23	7.65254e-22	13570.3	11649.2	5663.46	13	NA
chr15	62042588	minus	554	no	no	VPS13C	protein_coding	310075	0.252244	0.0532057	0.13908	0.799928	8.17028e-18	7.24863e-17	2877.95	3441.43	5017.97	13	4
chr3	83983878	plus	NA	NA	no	LINC00971	lincRNA	934847	0.0467853	0.916825	0.958468	0.26867	0.7061	0.836724	7.32732	7.81102	9.24053	13	NA
chr14	32777412	minus	NA	NA	no	AKAP6	protein_coding	-21066	0.157163	0.62148	0.784167	0.167025	0.645372	0.796488	52.258	59.5875	59.2596	13	NA
chr8	120994987	minus	201	no	no	DEPTOR	protein_coding	109092	-0.78268	2.10452e-07	2.45759e-06	-1.45493	4.38305e-26	5.80909e-25	813.265	465.229	294.789	13	10
chr16	77637832	minus	NA	NA	no	NUDT7	protein_coding	-118556	-1.10854	2.48945e-09	4.09277e-08	-2.80979	5.22894e-33	9.1392e-32	338.012	151.237	46.5071	13	NA
chr1	182150601	plus	NA	NA	no	ZNF648	protein_coding	-119754	0.0424504	0.82142	NA	0.196174	0.779069	NA	0	0.309532	0.372932	13	NA
chr2	8680246	plus	58	no	no	LOC101929567	NA	43675	NA	NA	NA	NA	NA	NA	NA	NA	NA	12	7
chr1	44015681	minus	133	no	no	PTPRF	protein_coding	19150	-0.523828	0.00089403	0.00445831	-2.00039	1.85569e-50	5.72827e-49	19948.2	13709.1	4948.89	12	11
chr3	181569306	minus	NA	NA	no	LINC01206	lincRNA	-100845	0.222498	0.619401	NA	0.249585	0.746623	0.864379	5.00252	7.0382	6.37986	12	NA
chr12	118709943	plus	NA	NA	no	TAOK3	protein_coding	100806	0.105614	0.348961	0.554928	-0.572592	1.43557e-06	6.03501e-06	2778.92	2993.7	1865.65	12	NA
chr2	85486306	minus	393	no	no	LOC102724579	NA	45531	NA	NA	NA	NA	NA	NA	NA	NA	NA	12	10
chr8	109596716	minus	205	no	no	EMC2	protein_coding	140904	0.0752226	0.513628	0.703385	0.466063	1.11771e-05	4.31338e-05	1552.04	1636.8	2146.54	12	4
chr2	212631810	plus	321	no	no	MIR548F2	miRNA	659273	0.042365	0.908339	NA	-0.987243	0.235202	NA	1.91538	2.196	0	12	8
chr17	59313197	minus	204	no	no	LOC101927855	NA	131867	NA	NA	NA	NA	NA	NA	NA	NA	NA	12	12
chr9	120162880	plus	NA	NA	no	ASTN2	protein_coding	14436	0.0420713	0.781547	0.885919	-1.3465	5.02536e-20	5.00323e-19	642.126	661.791	251.029	12	NA
chr17	59545122	minus	58	no	no	TBX4	protein_coding	11273	0.0314996	0.934647	0.967762	-3.09484	3.31729e-06	1.347e-05	31.043	32.0143	2.21532	11	9
chr5	111972131	minus	173	no	no	LOC102467214	NA	7998	NA	NA	NA	NA	NA	NA	NA	NA	NA	11	9
chr16	85554503	minus	427	no	no	GSE1	protein_coding	-90525	-0.089637	0.4172	0.621574	-0.130118	0.223998	0.383916	5340.14	5012.97	4878.76	11	7
chr16	73031351	plus	870	no	no	ZFHX3	protein_coding	50922	0.0529778	0.725693	0.853094	-0.34699	0.00152526	0.0045639	2045.97	2124.85	1606.69	11	10
chr5	2780746	plus	209	no	no	C5orf38	protein_coding	28501	-0.456269	0.246935	0.439201	-0.916014	0.00736266	0.0197223	301.694	196.424	155.888	11	10
chr1	162844139	plus	NA	NA	no	CCDC190	protein_coding	-5534	-0.0462115	0.805901	NA	-0.133453	0.848651	NA	0.339487	0	0	11	NA
chr20	58501353	plus	377	no	no	SYCP2	protein_coding	7364	0.339805	0.0060997	0.0232584	-1.25145	1.72721e-27	2.43874e-26	1625.55	2067.89	680.878	11	5
chr5	11733891	plus	NA	NA	no	CTNND2	protein_coding	-144862	0.0314693	0.794577	0.893877	-2.03403	1.01422e-71	5.3308e-70	4792.09	4899.62	1163.84	11	NA
chr20	48703365	plus	NA	NA	no	UBE2V1	protein_coding	26369	0.175457	0.118044	0.258771	0.578354	6.03417e-11	3.58425e-10	7411.23	8386.43	11076.2	10	NA
chr1	181096344	minus	152	no	no	IER5	protein_coding	38706	0.824583	7.07371e-09	1.07099e-07	0.756873	8.85214e-09	4.50813e-08	2966.66	5334.24	5026.51	10	9
chr9	72260733	plus	NA	NA	no	APBA1	protein_coding	26541	-1.71636	6.44515e-08	8.25091e-07	-4.28137	4.1255e-20	4.12281e-19	129.863	31.7348	5.24967	10	NA
chr8	94080983	plus	NA	NA	no	MIR8084	NA	39004	NA	NA	NA	NA	NA	NA	NA	NA	NA	10	NA
chr12	44190043	plus	NA	NA	no	TWF1	protein_coding	10134	0.154989	0.1724	0.340903	0.330326	9.26405e-05	0.000322924	9162.69	10220.5	11525.6	10	NA
chr16	1392967	minus	NA	NA	no	BAIAP3	protein_coding	6769	0.0773599	0.736999	0.860555	-0.541815	0.0207789	0.0506808	490.546	520.54	336.174	10	NA
chr8	122158107	plus	NA	NA	no	SNTB1	protein_coding	-333798	-0.440083	0.143596	0.298711	2.92581	1.52614e-49	4.58486e-48	73.0546	51.5998	566.658	10	NA
chr5	19735144	plus	NA	NA	no	CDH18	protein_coding	151236	-0.774823	0.0039623	0.0160012	-1.97379	2.03464e-07	9.26225e-07	114.852	63.7638	27.5258	10	NA
chr15	69886731	minus	223	no	no	PCAT29	lincRNA	2192	-0.287635	0.520245	0.709036	-0.781351	0.281991	0.457405	9.60045	6.59602	4.92027	9	4
chr3	177138370	minus	377	no	no	LINC00578	lincRNA	-21338	-0.326193	0.232311	NA	-0.875029	0.331434	0.515229	2.24	0	0.395491	9	7
chr4	8535956	minus	NA	NA	no	GPR78	protein_coding	-46007	-1.26808	0.00180701	0.00819678	0.300578	0.485304	0.66727	31.0468	9.08842	38.8595	9	NA
chr2	134399128	minus	NA	NA	no	NCKAP5	protein_coding	-73097	-0.667444	5.45479e-06	4.76806e-05	-2.82903	3.42779e-54	1.15464e-52	1171.76	728.327	162.533	9	NA
chr1	153095603	plus	NA	NA	no	SPRR2F	protein_coding	-9612	NA	NA	NA	NA	NA	NA	0	0	0	9	NA
chr1	145549071	minus	NA	NA	no	ANKRD35	protein_coding	-137	-1.22802	4.03411e-05	0.000289131	-2.83457	1.1467e-11	7.14599e-11	92.7908	34.9873	11.4719	9	NA
chr19	10806437	minus	NA	NA	no	QTRT1	protein_coding	-5674	-0.121799	0.458042	0.656995	0.286723	0.0591871	0.127599	532.491	488.049	650.606	9	NA
chr3	133207901	minus	NA	NA	no	BFSP2-AS1	antisense_RNA	2088	-0.104358	0.700964	NA	-0.649883	0.398278	NA	1.27815	0.61273	0	9	NA
chr7	23884558	minus	144	no	no	STK31	protein_coding	134613	-0.230297	0.517808	0.707037	-0.810813	0.0502225	0.11077	41.2425	34.7654	23.3219	9	6
chr5	105577477	plus	NA	NA	no	LOC102467213	NA	769237	NA	NA	NA	NA	NA	NA	NA	NA	NA	9	NA
chr6	147226765	plus	NA	NA	no	KATNBL1P6	transcribed_processed_pseudogene	-101805	NA	NA	NA	NA	NA	NA	0	0	0	8	NA
chr20	58926996	minus	NA	NA	no	MIR646	miRNA	43464	NA	NA	NA	NA	NA	NA	0	0	0	8	NA
chr6	67697156	plus	NA	NA	no	LOC102723883	NA	-1068086	NA	NA	NA	NA	NA	NA	NA	NA	NA	8	NA
chr6	133215360	minus	NA	NA	no	SNORA33	snoRNA	77002	0.32817	0.317294	0.522944	0.526121	0.154095	0.285485	34.5877	45.2851	50.4758	8	NA
chr12	65283692	minus	166	no	no	FLJ41278	NA	6138	NA	NA	NA	NA	NA	NA	NA	NA	NA	8	8
chr3	72677306	minus	NA	NA	no	LOC105377162	NA	36093	NA	NA	NA	NA	NA	NA	NA	NA	NA	8	NA
chr20	46927767	minus	NA	NA	no	LINC00494	lincRNA	-60886	-1.30035	1.14473e-11	2.60776e-10	-2.41792	2.237e-21	2.38682e-20	252.459	97.9944	46.0147	8	NA
chr3	168595981	plus	NA	NA	no	LOC100507661	NA	-23751	NA	NA	NA	NA	NA	NA	NA	NA	NA	8	NA
chr5	35213977	plus	NA	NA	no	PRLR	protein_coding	16713	-0.31873	0.0274881	0.0821388	-1.10717	3.2026e-07	1.43246e-06	2455.62	1957.5	1129.57	8	NA
chr6	55501659	plus	NA	NA	no	HMGCLL1	protein_coding	-57647	-0.988719	5.88766e-06	5.11023e-05	-4.57899	2.65077e-32	4.52991e-31	238.962	114.917	11.4398	8	NA
chr5	148508818	minus	NA	NA	no	ABLIM3	protein_coding	-12191	-0.664428	2.28699e-05	0.000174798	-1.35023	3.23459e-12	2.09401e-11	581.44	361.638	226.039	8	NA
chr20	52693080	plus	NA	NA	no	BCAS1	protein_coding	-5776	-0.450965	0.00101864	0.00500663	-1.85627	2.79608e-29	4.23491e-28	1653.89	1200.96	453.509	8	NA
chr21	16072434	minus	NA	NA	no	LOC388813	NA	-57006	NA	NA	NA	NA	NA	NA	NA	NA	NA	8	NA
chr12	60465931	plus	206	no	no	SLC16A7	protein_coding	382813	-1.18907	1.71009e-21	1.02104e-19	-0.843207	1.38593e-08	6.94536e-08	3008.43	1297.11	1670.1	7	6
chr8	90889709	plus	NA	NA	no	OSGIN2	protein_coding	-24386	-0.145136	0.189805	0.36458	0.850827	8.95363e-21	9.2685e-20	4589.82	4144.1	8289.59	7	NA
chr19	38997626	minus	NA	NA	no	RYR1	protein_coding	73286	0.0973973	0.820846	0.90823	-0.195076	0.799931	0.894058	91.2664	110.018	76.1234	7	NA
chr1	115047964	plus	NA	NA	no	TRIM33	protein_coding	5816	0.759724	1.6248e-09	2.75064e-08	0.521734	1.661e-08	8.26986e-08	16456.7	28169	23648.4	7	NA
chr12	82708442	plus	NA	NA	no	CCDC59	protein_coding	43756	0.797204	4.11965e-12	9.95925e-11	1.19473	2.48094e-38	5.29419e-37	1375.92	2413.64	3156.3	7	NA
chr6	151979274	minus	NA	NA	no	ESR1	protein_coding	-32356	-0.472172	0.000427429	0.00235574	-3.98356	1.27873e-187	5.10983e-185	15864.2	11349.2	987.868	6	NA
chr8	90869174	plus	NA	NA	no	OSGIN2	protein_coding	-44921	-0.145136	0.189805	0.36458	0.850827	8.95363e-21	9.2685e-20	4589.82	4144.1	8289.59	6	NA
chr6	35286231	minus	193	no	no	DEF6	protein_coding	20636	0.00263749	0.991239	0.995616	-1.87979	2.89518e-08	1.41301e-07	105.392	105.836	27.3583	6	5
chr2	187636911	plus	NA	NA	no	ZSWIM2	protein_coding	76985	0.0423095	0.822003	NA	0.196698	0.778494	NA	0	0.30757	0.348026	6	NA
chr4	171114614	minus	NA	NA	no	LINC01612	lincRNA	-33127	-0.0905395	0.630218	NA	-0.298277	0.669713	NA	0.653817	0	0	5	NA
chr3	108339069	minus	NA	NA	no	KIAA1524	protein_coding	-30578	-0.536217	0.000950925	0.00471345	-1.489	2.00347e-18	1.84189e-17	674.53	459.491	238.129	5	NA
chr2	16606972	minus	NA	NA	no	FAM49A	protein_coding	240161	1.24015	5.63458e-07	6.0255e-06	-3.03555	1.15277e-13	8.11471e-13	100.858	257.577	10.9934	4	NA
chr10	61725404	plus	NA	NA	no	LINC01553	lincRNA	-4733	0.34856	0.428563	0.632291	-0.400527	0.589429	0.755459	7.76363	11.6592	5.47696	4	NA
