# Supplementary material for: Proteasome Inhibition Reprograms Chromatin Landscape in Breast Cancer
Source: Cancer Res Commun. 2024 Apr 16;4(4):1082–99. doi: 10.1158/2767-9764.CRC-23-0476 (PMC11019832; doi:10.1158/2767-9764.CRC-23-0476)
Supplement: Table S5 — Genomic coordinates of super enhancer regions, relative to DOCRs identified in control and MG132 treated cells, relating to Figure 5. [file crc-23-0476-s11.xlsx]

## Sheet: Table S5_README
Table S5: Super enhancer overlap with DOCRs
Worksheet	Description
UNTR_250_SE	LIST of Genomic coordinates of 250 super enhancer regions and overlap with GAIN and LOST DOCRs in CONTROL samples
MG24H_164_SE	LIST of Genomic coordinates of 164 super enhancer regions and overlap with GAIN and LOST DOCRs in MG132 24H samples

## Sheet: UNTR_250_SE
REGION_ID	CHROM	START	STOP	NUM_LOCI	CONSTITUENT_SIZE	sample_sorted.bam	input_sorted.bam	enhancerRank	isSuper	overlap_GAIN_DOCRs	num_overlaps_GAIN_DOCRs	overlap_LOST_DOCRs	num_overlaps_LOST_DOCRs	overlap_MG24H_super_enhancers
10_out/UNTR_H3K27ac/MACS_peak_20913_lociStitched	chr20	52455270	52487443	10	22998	323332	69245.9	1	1	no	0	YES	7	OVERLAPPING
7_out/UNTR_H3K27ac/MACS_peak_14201_lociStitched	chr17	57904534	57936259	7	24462	198491	37495.8	2	1	YES	10	YES	1	OVERLAPPING
3_out/UNTR_H3K27ac/MACS_peak_14222_lociStitched	chr17	59470720	59490963	3	15708	200533	47190.5	3	1	no	0	no	0	OVERLAPPING
5_out/UNTR_H3K27ac/MACS_peak_20907_lociStitched	chr20	52386440	52405799	5	12579	207805	57054.8	4	1	YES	1	YES	2	OVERLAPPING
1_out/UNTR_H3K27ac/MACS_peak_20904_lociStitched	chr20	52208456	52211852	1	3397	98017.1	5528.35	5	1	no	0	no	0	OVERLAPPING
45_out/UNTR_H3K27ac/MACS_peak_32623_lociStitched	chr9	137207000	137348922	45	73270	107449	18109.2	6	1	no	0	YES	2	OVERLAPPING
16_out/UNTR_H3K27ac/MACS_peak_26666_lociStitched	chr5	177502253	177552681	16	39385	91516.7	12662.5	7	1	no	0	YES	4	OVERLAPPING
2_out/UNTR_H3K27ac/MACS_peak_20768_lociStitched	chr20	45980586	45991870	2	8587	94653.6	19683.8	8	1	no	0	YES	2	OVERLAPPING
5_out/UNTR_H3K27ac/MACS_peak_20774_lociStitched	chr20	46412180	46439121	5	12691	98938.1	28883.4	9	1	YES	2	YES	2	OVERLAPPING
1_out/UNTR_H3K27ac/MACS_peak_20767_lociStitched	chr20	45942829	45954392	1	11564	89549.7	21740.8	10	1	no	0	YES	1	OVERLAPPING
26_out/UNTR_H3K27ac/MACS_peak_14193_lociStitched	chr17	57826278	57881938	26	26017	81480.7	15885.4	11	1	YES	3	YES	1	OVERLAPPING
2_out/UNTR_H3K27ac/MACS_peak_20861_lociStitched	chr20	49375207	49382090	2	6681	74421.7	12694.3	12	1	YES	1	YES	1	OVERLAPPING
19_out/UNTR_H3K27ac/MACS_peak_14879_lociStitched	chr17	81013896	81071096	19	29913	77706.2	17108.5	13	1	no	0	no	0	OVERLAPPING
20_out/UNTR_H3K27ac/MACS_peak_12641_lociStitched	chr16	85449865	85526992	20	38246	62048.7	13196.4	14	1	no	0	no	0	UNIQUE
21_out/UNTR_H3K27ac/MACS_peak_7235_lociStitched	chr12	53253790	53322836	21	28070	59124.1	12483.5	15	1	no	0	YES	1	OVERLAPPING
21_out/UNTR_H3K27ac/MACS_peak_32455_lociStitched	chr9	132217444	132261530	21	30329	51347	5810.53	16	1	no	0	no	0	OVERLAPPING
7_out/UNTR_H3K27ac/MACS_peak_14236_lociStitched	chr17	60778491	60805879	7	15828	56917.7	11582.4	17	1	YES	1	YES	2	OVERLAPPING
6_out/UNTR_H3K27ac/MACS_peak_6460_lociStitched	chr11	118777973	118801731	6	21848	48630.3	3525.69	18	1	YES	2	no	0	OVERLAPPING
7_out/UNTR_H3K27ac/MACS_peak_20957_lociStitched	chr20	56265605	56294195	7	18207	54504	10329.6	19	1	YES	2	no	0	OVERLAPPING
2_out/UNTR_H3K27ac/MACS_peak_14218_lociStitched	chr17	59429772	59435552	2	5618	55351	11527.6	20	1	no	0	no	0	OVERLAPPING
10_out/UNTR_H3K27ac/MACS_peak_20973_lociStitched	chr20	56321186	56362884	10	14668	57530.7	14982.1	21	1	YES	1	YES	1	OVERLAPPING
8_out/UNTR_H3K27ac/MACS_peak_21027_lociStitched	chr20	60925011	60954004	8	23361	49792.6	7746.93	22	1	YES	1	YES	1	OVERLAPPING
15_out/UNTR_H3K27ac/MACS_peak_12438_lociStitched	chr16	75277662	75339393	15	24263	53101	12562.3	23	1	YES	2	no	0	OVERLAPPING
8_out/UNTR_H3K27ac/MACS_peak_20874_lociStitched	chr20	50350344	50378997	8	16584	53263.1	13796.4	24	1	YES	1	no	0	OVERLAPPING
9_out/UNTR_H3K27ac/MACS_peak_12761_lociStitched	chr16	88805821	88852333	9	27390	46042.2	6888.43	25	1	no	0	YES	1	OVERLAPPING
9_out/UNTR_H3K27ac/MACS_peak_7250_lociStitched	chr12	53335962	53372852	9	23305	44371.3	5954.05	26	1	YES	1	no	0	OVERLAPPING
7_out/UNTR_H3K27ac/MACS_peak_9053_lociStitched	chr14	38052545	38071451	7	12524	42695.4	4424	27	1	YES	2	no	0	OVERLAPPING
9_out/UNTR_H3K27ac/MACS_peak_31215_lociStitched	chr8	145006709	145059478	9	35029	44320.7	6184.53	28	1	no	0	YES	1	OVERLAPPING
24_out/UNTR_H3K27ac/MACS_peak_13296_lociStitched	chr17	17584382	17656626	24	27511	46619.1	9218.33	29	1	no	0	YES	2	OVERLAPPING
17_out/UNTR_H3K27ac/MACS_peak_9550_lociStitched	chr14	77470098	77519588	17	19086	45872.3	8472.69	30	1	no	0	YES	1	OVERLAPPING
12_out/UNTR_H3K27ac/MACS_peak_3318_lociStitched	chr10	8086852	8127761	12	22799	40892.6	4041.81	31	1	no	0	no	0	OVERLAPPING
25_out/UNTR_H3K27ac/MACS_peak_16891_lociStitched	chr19	45594070	45668043	25	28020	46040.8	9764.44	32	1	no	0	no	0	OVERLAPPING
14_out/UNTR_H3K27ac/MACS_peak_14078_lociStitched	chr17	48967675	49028599	14	17404	50676.6	15377.2	33	1	YES	1	no	0	OVERLAPPING
1_out/UNTR_H3K27ac/MACS_peak_20863_lociStitched	chr20	49404980	49410534	1	5555	46529.2	11643.4	34	1	no	0	no	0	OVERLAPPING
9_out/UNTR_H3K27ac/MACS_peak_18598_lociStitched	chr2	97531875	97573834	9	27582	41627.5	7158.21	35	1	no	0	no	0	UNIQUE
17_out/UNTR_H3K27ac/MACS_peak_5755_lociStitched	chr11	65237953	65276535	17	25618	38682.3	4579.68	36	1	no	0	YES	2	OVERLAPPING
13_out/UNTR_H3K27ac/MACS_peak_21428_lociStitched	chr21	44735264	44774548	13	19373	42033.9	8764.26	37	1	no	0	YES	2	OVERLAPPING
38_out/UNTR_H3K27ac/MACS_peak_11139_lociStitched	chr15	99394401	99446281	38	25552	39869.8	7309.89	38	1	YES	5	no	0	OVERLAPPING
23_out/UNTR_H3K27ac/MACS_peak_30751_lociStitched	chr8	96070277	96126617	23	22648	40818.3	8681.99	39	1	YES	1	YES	2	OVERLAPPING
14_out/UNTR_H3K27ac/MACS_peak_2589_lociStitched	chr1	201976571	202030344	14	16376	41717.1	9813.57	40	1	YES	2	YES	3	OVERLAPPING
10_out/UNTR_H3K27ac/MACS_peak_26217_lociStitched	chr5	139015492	139050042	10	24643	35807.6	4083.81	41	1	no	0	no	0	OVERLAPPING
7_out/UNTR_H3K27ac/MACS_peak_7181_lociStitched	chr12	52534100	52560228	7	19610	35758.8	4624.66	42	1	YES	1	no	0	UNIQUE
3_out/UNTR_H3K27ac/MACS_peak_14216_lociStitched	chr17	59308908	59315181	3	4031	41494.6	10674.8	43	1	no	0	YES	2	UNIQUE
46_out/UNTR_H3K27ac/MACS_peak_19939_lociStitched	chr2	237595419	237688407	46	31776	38776	7996.97	44	1	no	0	no	0	UNIQUE
7_out/UNTR_H3K27ac/MACS_peak_14319_lociStitched	chr17	64938061	64958871	7	11758	37412.2	7385.47	45	1	no	0	YES	1	UNIQUE
14_out/UNTR_H3K27ac/MACS_peak_5882_lociStitched	chr11	66751208	66801486	14	17365	39433	10271.8	46	1	no	0	no	0	UNIQUE
17_out/UNTR_H3K27ac/MACS_peak_2439_lociStitched	chr1	181070719	181106835	17	16332	35827.1	7385.72	47	1	no	0	YES	1	OVERLAPPING
17_out/UNTR_H3K27ac/MACS_peak_32575_lociStitched	chr9	136727073	136762768	17	24226	32289.7	4272.69	48	1	no	0	YES	1	UNIQUE
13_out/UNTR_H3K27ac/MACS_peak_4863_lociStitched	chr10	134200006	134236138	13	25154	32265.9	4350.29	49	1	no	0	YES	1	OVERLAPPING
25_out/UNTR_H3K27ac/MACS_peak_23613_lociStitched	chr3	134027490	134101305	25	20140	36663.9	8769.22	50	1	YES	1	YES	2	UNIQUE
19_out/UNTR_H3K27ac/MACS_peak_21450_lociStitched	chr21	44905027	44941960	19	19262	35910	8202.82	51	1	no	0	no	0	OVERLAPPING
3_out/UNTR_H3K27ac/MACS_peak_28756_lociStitched	chr7	5457300	5470554	3	12591	28432.5	1109.36	52	1	no	0	no	0	OVERLAPPING
2_out/UNTR_H3K27ac/MACS_peak_20859_lociStitched	chr20	49357322	49361099	2	3561	32347	5511.02	53	1	no	0	no	0	OVERLAPPING
17_out/UNTR_H3K27ac/MACS_peak_20015_lociStitched	chr2	238380387	238421338	17	20018	31434	4680.7	54	1	no	0	no	0	OVERLAPPING
16_out/UNTR_H3K27ac/MACS_peak_3257_lociStitched	chr10	5527882	5571586	16	21352	32843.6	6219.08	55	1	no	0	YES	1	UNIQUE
29_out/UNTR_H3K27ac/MACS_peak_28373_lociStitched	chr6	151972085	152008842	29	22291	31934.5	5440.04	56	1	no	0	YES	1	UNIQUE
23_out/UNTR_H3K27ac/MACS_peak_8305_lociStitched	chr13	23518372	23586044	23	22267	32496.1	6043.11	57	1	no	0	no	0	UNIQUE
11_out/UNTR_H3K27ac/MACS_peak_14254_lociStitched	chr17	60937282	60971916	11	10699	40546	14328.1	58	1	YES	1	YES	2	OVERLAPPING
12_out/UNTR_H3K27ac/MACS_peak_12317_lociStitched	chr16	70714975	70751268	12	27145	31455.1	5306.04	59	1	no	0	YES	1	OVERLAPPING
8_out/UNTR_H3K27ac/MACS_peak_11088_lociStitched	chr15	96866602	96900683	8	13711	29636.8	4195.37	60	1	YES	1	no	0	UNIQUE
20_out/UNTR_H3K27ac/MACS_peak_8210_lociStitched	chr12	132336041	132397708	20	17152	32813	7455.54	61	1	YES	2	no	0	OVERLAPPING
14_out/UNTR_H3K27ac/MACS_peak_32267_lociStitched	chr9	130298459	130338726	14	18898	30196.2	5206.52	62	1	no	0	YES	1	OVERLAPPING
17_out/UNTR_H3K27ac/MACS_peak_6013_lociStitched	chr11	68869202	68904420	17	18673	30449.5	5553.88	63	1	no	0	YES	1	UNIQUE
12_out/UNTR_H3K27ac/MACS_peak_29295_lociStitched	chr7	75911913	75948520	12	22183	29194.1	4389.18	64	1	no	0	no	0	OVERLAPPING
11_out/UNTR_H3K27ac/MACS_peak_14637_lociStitched	chr17	77774534	77819092	11	17354	29956.3	5462.81	65	1	no	0	no	0	UNIQUE
2_out/UNTR_H3K27ac/MACS_peak_20826_lociStitched	chr20	48803999	48811867	2	5842	27982.5	3492.61	66	1	no	0	no	0	UNIQUE
20_out/UNTR_H3K27ac/MACS_peak_10907_lociStitched	chr15	90441506	90481170	20	17389	31739.1	7282.31	67	1	no	0	no	0	UNIQUE
5_out/UNTR_H3K27ac/MACS_peak_14456_lociStitched	chr17	73544415	73561673	5	10564	30080.7	5627.83	68	1	no	0	YES	1	UNIQUE
4_out/UNTR_H3K27ac/MACS_peak_15936_lociStitched	chr19	12888680	12905196	4	14148	25715.4	1777.12	69	1	no	0	YES	1	OVERLAPPING
10_out/UNTR_H3K27ac/MACS_peak_1741_lociStitched	chr1	109781679	109820810	10	16231	28745.6	5118.33	70	1	YES	1	no	0	UNIQUE
7_out/UNTR_H3K27ac/MACS_peak_31025_lociStitched	chr8	128794072	128823798	7	13930	29934.1	6738.88	71	1	no	0	YES	1	UNIQUE
22_out/UNTR_H3K27ac/MACS_peak_32313_lociStitched	chr9	130716433	130770787	22	20604	30307.8	7147.55	72	1	no	0	no	0	OVERLAPPING
25_out/UNTR_H3K27ac/MACS_peak_19106_lociStitched	chr2	161059916	161108378	25	19660	27652.4	5083.66	73	1	YES	1	no	0	OVERLAPPING
21_out/UNTR_H3K27ac/MACS_peak_22424_lociStitched	chr22	50322991	50364141	21	23214	24908.1	2658.29	74	1	no	0	no	0	OVERLAPPING
39_out/UNTR_H3K27ac/MACS_peak_18063_lociStitched	chr2	43642778	43713937	39	17982	27567	5365.39	75	1	no	0	YES	1	UNIQUE
17_out/UNTR_H3K27ac/MACS_peak_17754_lociStitched	chr2	20379405	20432915	17	15610	29462.6	7261.31	76	1	YES	1	no	0	UNIQUE
9_out/UNTR_H3K27ac/MACS_peak_6062_lociStitched	chr11	69451624	69473238	9	15051	24778.3	2824.95	77	1	no	0	YES	2	OVERLAPPING
8_out/UNTR_H3K27ac/MACS_peak_12781_lociStitched	chr16	88973979	89005462	8	16094	26373.3	4558.74	78	1	no	0	no	0	UNIQUE
14_out/UNTR_H3K27ac/MACS_peak_14008_lociStitched	chr17	47957795	47991623	14	13978	27160.5	5733.85	79	1	no	0	YES	1	UNIQUE
25_out/UNTR_H3K27ac/MACS_peak_26552_lociStitched	chr5	172954729	173000187	25	17002	27915.8	6618.68	80	1	no	0	no	0	UNIQUE
11_out/UNTR_H3K27ac/MACS_peak_9450_lociStitched	chr14	74205979	74231850	11	15327	25894.3	4659.37	81	1	no	0	YES	1	OVERLAPPING
12_out/UNTR_H3K27ac/MACS_peak_12579_lociStitched	chr16	85025788	85050361	12	13706	24049.6	3297.7	82	1	no	0	YES	1	UNIQUE
6_out/UNTR_H3K27ac/MACS_peak_14712_lociStitched	chr17	79301434	79320922	6	11876	22795.1	2159.27	83	1	no	0	YES	2	OVERLAPPING
15_out/UNTR_H3K27ac/MACS_peak_9787_lociStitched	chr14	100026552	100063666	15	17538	27245.4	6691.65	84	1	no	0	no	0	UNIQUE
4_out/UNTR_H3K27ac/MACS_peak_1986_lociStitched	chr1	150942253	150952052	4	6526	23043.3	2535	85	1	no	0	YES	1	OVERLAPPING
25_out/UNTR_H3K27ac/MACS_peak_17666_lociStitched	chr2	11670331	11724222	25	18687	25873.1	5604.66	86	1	no	0	no	0	UNIQUE
17_out/UNTR_H3K27ac/MACS_peak_32235_lociStitched	chr9	129403787	129437138	17	17375	24479.6	4469.03	87	1	no	0	YES	1	UNIQUE
1_out/UNTR_H3K27ac/MACS_peak_20912_lociStitched	chr20	52419067	52422543	1	3477	31920.1	12054.8	88	1	YES	1	no	0	UNIQUE
15_out/UNTR_H3K27ac/MACS_peak_11034_lociStitched	chr15	93344546	93383262	15	10181	25742.3	5892.58	89	1	YES	1	no	0	OVERLAPPING
24_out/UNTR_H3K27ac/MACS_peak_3576_lociStitched	chr10	29388854	29451014	24	14259	26380.7	6557.88	90	1	no	0	no	0	UNIQUE
6_out/UNTR_H3K27ac/MACS_peak_21475_lociStitched	chr21	45131317	45161887	6	11551	26449.2	6700.94	91	1	no	0	YES	2	UNIQUE
2_out/UNTR_H3K27ac/MACS_peak_20926_lociStitched	chr20	52739279	52742472	2	3009	25117.1	5666.94	92	1	YES	1	no	0	OVERLAPPING
10_out/UNTR_H3K27ac/MACS_peak_21437_lociStitched	chr21	44815988	44852052	10	13749	26752.3	7411.15	93	1	no	0	no	0	UNIQUE
13_out/UNTR_H3K27ac/MACS_peak_29227_lociStitched	chr7	73223637	73270393	13	13335	24719.9	5461.1	94	1	YES	1	no	0	OVERLAPPING
13_out/UNTR_H3K27ac/MACS_peak_13715_lociStitched	chr17	39677340	39705622	13	17883	21375.5	2387	95	1	no	0	no	0	UNIQUE
6_out/UNTR_H3K27ac/MACS_peak_8021_lociStitched	chr12	122233286	122251385	6	13388	20714.3	1764.65	96	1	no	0	no	0	OVERLAPPING
8_out/UNTR_H3K27ac/MACS_peak_15612_lociStitched	chr19	4362520	4389314	8	15173	22316.7	3614.51	97	1	no	0	YES	1	UNIQUE
7_out/UNTR_H3K27ac/MACS_peak_9356_lociStitched	chr14	69256150	69286532	7	8784	23184.5	4718.32	98	1	no	0	no	0	OVERLAPPING
3_out/UNTR_H3K27ac/MACS_peak_20782_lociStitched	chr20	46607540	46619589	3	3200	30012.9	11547.8	99	1	no	0	YES	1	UNIQUE
8_out/UNTR_H3K27ac/MACS_peak_10543_lociStitched	chr15	67399613	67444002	8	10679	24365.1	6143.44	100	1	YES	2	no	0	OVERLAPPING
out/UNTR_H3K27ac/MACS_peak_10038	chr14	105946766	105957106	1	10341	19892.1	1767.11	101	1	no	0	YES	3	UNIQUE
2_out/UNTR_H3K27ac/MACS_peak_14285_lociStitched	chr17	61914298	61920171	2	5633	19822	1998.58	102	1	no	0	YES	1	UNIQUE
11_out/UNTR_H3K27ac/MACS_peak_21571_lociStitched	chr21	46827373	46869762	11	12542	25408	7617.3	103	1	no	0	no	0	UNIQUE
7_out/UNTR_H3K27ac/MACS_peak_15965_lociStitched	chr19	13263912	13284362	7	15373	20178	2443.78	104	1	no	0	YES	1	OVERLAPPING
2_out/UNTR_H3K27ac/MACS_peak_31195_lociStitched	chr8	144812710	144823908	2	10083	19252.7	1529.65	105	1	no	0	no	0	UNIQUE
7_out/UNTR_H3K27ac/MACS_peak_6131_lociStitched	chr11	72485740	72501888	7	12535	20453.1	2825.9	106	1	no	0	no	0	UNIQUE
9_out/UNTR_H3K27ac/MACS_peak_14590_lociStitched	chr17	76330951	76371582	9	10756	23013.4	5428.3	107	1	no	0	YES	1	UNIQUE
1_out/UNTR_H3K27ac/MACS_peak_23129_lociStitched	chr3	63897272	63899200	1	1929	18794.9	1271.13	108	1	YES	1	no	0	OVERLAPPING
9_out/UNTR_H3K27ac/MACS_peak_28670_lociStitched	chr7	1572718	1606648	9	13319	21857.7	4512.69	109	1	no	0	no	0	OVERLAPPING
5_out/UNTR_H3K27ac/MACS_peak_9969_lociStitched	chr14	105145248	105173362	5	12390	22733	5431.62	110	1	no	0	no	0	OVERLAPPING
12_out/UNTR_H3K27ac/MACS_peak_9013_lociStitched	chr14	35799906	35836652	12	13112	23142.6	5949.18	111	1	no	0	no	0	UNIQUE
16_out/UNTR_H3K27ac/MACS_peak_16563_lociStitched	chr19	39140029	39188580	16	15417	22362.6	5559.09	112	1	no	0	no	0	UNIQUE
12_out/UNTR_H3K27ac/MACS_peak_23838_lociStitched	chr3	161120748	161141312	12	13329	19254.1	2591.06	113	1	no	0	YES	1	UNIQUE
21_out/UNTR_H3K27ac/MACS_peak_9837_lociStitched	chr14	100476795	100507009	21	14466	20657.3	4057.74	114	1	no	0	no	0	UNIQUE
8_out/UNTR_H3K27ac/MACS_peak_5890_lociStitched	chr11	66817939	66846300	8	9774	22050.7	5459.49	115	1	no	0	YES	1	OVERLAPPING
20_out/UNTR_H3K27ac/MACS_peak_25642_lociStitched	chr5	66500072	66540605	20	13599	19869.3	3437.2	116	1	no	0	no	0	UNIQUE
11_out/UNTR_H3K27ac/MACS_peak_20354_lociStitched	chr20	19737332	19766295	11	9451	20372.6	4066.41	117	1	no	0	YES	3	UNIQUE
8_out/UNTR_H3K27ac/MACS_peak_31138_lociStitched	chr8	143838268	143877852	8	13477	21957.2	5672.39	118	1	no	0	no	0	UNIQUE
8_out/UNTR_H3K27ac/MACS_peak_14115_lociStitched	chr17	55508492	55525575	8	7984	21733	5579.31	119	1	YES	1	no	0	UNIQUE
19_out/UNTR_H3K27ac/MACS_peak_2824_lociStitched	chr1	218648298	218672014	19	10309	19681.9	3552.66	120	1	YES	2	YES	2	OVERLAPPING
10_out/UNTR_H3K27ac/MACS_peak_31028_lociStitched	chr8	128861029	128884648	10	8824	21930.2	5862.24	121	1	YES	1	no	0	OVERLAPPING
17_out/UNTR_H3K27ac/MACS_peak_4158_lociStitched	chr10	80996324	81026105	17	15543	19759.7	3725.6	122	1	no	0	no	0	UNIQUE
5_out/UNTR_H3K27ac/MACS_peak_21089_lociStitched	chr20	62154384	62177797	5	11831	21795.2	5829.84	123	1	no	0	no	0	UNIQUE
8_out/UNTR_H3K27ac/MACS_peak_28578_lociStitched	chr7	556201	583243	8	10669	19543.3	3618.22	124	1	no	0	no	0	UNIQUE
11_out/UNTR_H3K27ac/MACS_peak_11540_lociStitched	chr16	4342443	4379057	11	11762	20686.9	4796.43	125	1	no	0	no	0	UNIQUE
1_out/UNTR_H3K27ac/MACS_peak_20924_lociStitched	chr20	52684435	52687502	1	3068	22439.1	6554.79	126	1	YES	1	YES	1	UNIQUE
9_out/UNTR_H3K27ac/MACS_peak_12642_lociStitched	chr16	85545389	85561747	9	12653	18147.6	2432.43	127	1	no	0	YES	1	UNIQUE
1_out/UNTR_H3K27ac/MACS_peak_14471_lociStitched	chr17	73716572	73720953	1	4382	17210.3	1550.44	128	1	no	0	no	0	UNIQUE
14_out/UNTR_H3K27ac/MACS_peak_2820_lociStitched	chr1	218536429	218564792	14	9927	20914.9	5386.13	129	1	no	0	no	0	UNIQUE
14_out/UNTR_H3K27ac/MACS_peak_13650_lociStitched	chr17	38462913	38512519	14	14926	18785.8	3259.11	130	1	no	0	no	0	UNIQUE
18_out/UNTR_H3K27ac/MACS_peak_708_lociStitched	chr1	23880358	23921695	18	12153	19176.2	3650.06	131	1	no	0	no	0	UNIQUE
8_out/UNTR_H3K27ac/MACS_peak_16614_lociStitched	chr19	39644127	39661356	8	14559	17497.8	1988.23	132	1	no	0	no	0	UNIQUE
5_out/UNTR_H3K27ac/MACS_peak_14734_lociStitched	chr17	79476074	79487351	5	9927	16532.1	1048.76	133	1	no	0	no	0	OVERLAPPING
9_out/UNTR_H3K27ac/MACS_peak_21543_lociStitched	chr21	46737756	46757149	9	12732	19055.6	3576.07	134	1	no	0	no	0	UNIQUE
10_out/UNTR_H3K27ac/MACS_peak_21514_lociStitched	chr21	46169062	46195264	10	12195	20178.2	4797.59	135	1	no	0	no	0	UNIQUE
6_out/UNTR_H3K27ac/MACS_peak_14405_lociStitched	chr17	72741036	72761273	6	11657	18002.8	2638.9	136	1	no	0	no	0	UNIQUE
7_out/UNTR_H3K27ac/MACS_peak_16210_lociStitched	chr19	18389577	18429868	7	11151	20721.7	5378.85	137	1	no	0	YES	1	OVERLAPPING
6_out/UNTR_H3K27ac/MACS_peak_14722_lociStitched	chr17	79352876	79371604	6	8512	17344	2252.98	138	1	no	0	YES	1	UNIQUE
7_out/UNTR_H3K27ac/MACS_peak_32753_lociStitched	chr9	139559758	139592493	7	13258	19235.1	4268.64	139	1	no	0	no	0	UNIQUE
11_out/UNTR_H3K27ac/MACS_peak_12615_lociStitched	chr16	85382926	85429224	11	9965	23135.1	8236.41	140	1	no	0	no	0	UNIQUE
4_out/UNTR_H3K27ac/MACS_peak_28706_lociStitched	chr7	2559453	2571058	4	10850	16302.7	1430.9	141	1	no	0	YES	1	UNIQUE
out/UNTR_H3K27ac/MACS_peak_10035	chr14	105937074	105943893	1	6820	15987.8	1155.82	142	1	no	0	YES	2	UNIQUE
9_out/UNTR_H3K27ac/MACS_peak_6032_lociStitched	chr11	69235191	69264739	9	10306	19814.9	5011.34	143	1	no	0	no	0	UNIQUE
6_out/UNTR_H3K27ac/MACS_peak_24098_lociStitched	chr3	193837686	193860724	6	8266	17891.3	3103.22	144	1	no	0	YES	1	OVERLAPPING
8_out/UNTR_H3K27ac/MACS_peak_16421_lociStitched	chr19	35485092	35500474	8	11382	16317.2	1588.96	145	1	no	0	no	0	UNIQUE
11_out/UNTR_H3K27ac/MACS_peak_18879_lociStitched	chr2	129048769	129080484	11	14013	18734.1	4034.15	146	1	no	0	no	0	UNIQUE
2_out/UNTR_H3K27ac/MACS_peak_14263_lociStitched	chr17	61033709	61044553	2	2343	25637.4	10981.7	147	1	no	0	YES	1	OVERLAPPING
8_out/UNTR_H3K27ac/MACS_peak_3258_lociStitched	chr10	5586151	5604485	8	12209	17232.1	2594.26	148	1	no	0	no	0	UNIQUE
7_out/UNTR_H3K27ac/MACS_peak_29525_lociStitched	chr7	100397629	100434938	7	9431	21598.2	7088.71	149	1	no	0	no	0	UNIQUE
9_out/UNTR_H3K27ac/MACS_peak_16765_lociStitched	chr19	42754667	42786092	9	10365	18110.2	3648.44	150	1	no	0	YES	2	UNIQUE
5_out/UNTR_H3K27ac/MACS_peak_12660_lociStitched	chr16	85635777	85651643	5	8030	17017.9	2597.26	151	1	YES	1	YES	1	OVERLAPPING
12_out/UNTR_H3K27ac/MACS_peak_31882_lociStitched	chr9	97672477	97692312	12	13802	16405.5	2148.13	152	1	no	0	no	0	UNIQUE
17_out/UNTR_H3K27ac/MACS_peak_23544_lociStitched	chr3	129201693	129229762	17	14603	17313	3067.94	153	1	no	0	YES	1	UNIQUE
14_out/UNTR_H3K27ac/MACS_peak_47_lociStitched	chr1	1057228	1101070	14	11445	18014.7	3827.41	154	1	no	0	no	0	UNIQUE
10_out/UNTR_H3K27ac/MACS_peak_15406_lociStitched	chr19	1244690	1267333	10	12961	15655.4	1517.08	155	1	no	0	no	0	UNIQUE
14_out/UNTR_H3K27ac/MACS_peak_11064_lociStitched	chr15	96414869	96465789	14	7136	19914.8	5825.25	156	1	no	0	YES	2	UNIQUE
12_out/UNTR_H3K27ac/MACS_peak_16105_lociStitched	chr19	16553420	16580268	12	11696	17091.4	3063.36	157	1	no	0	no	0	UNIQUE
5_out/UNTR_H3K27ac/MACS_peak_5728_lociStitched	chr11	65184073	65195935	5	8894	15312.7	1327.36	158	1	no	0	no	0	OVERLAPPING
9_out/UNTR_H3K27ac/MACS_peak_4007_lociStitched	chr10	74003460	74037642	9	7899	18328.4	4450.5	159	1	YES	1	no	0	OVERLAPPING
6_out/UNTR_H3K27ac/MACS_peak_14790_lociStitched	chr17	80051889	80065216	6	12005	15340.7	1464.64	160	1	no	0	no	0	UNIQUE
8_out/UNTR_H3K27ac/MACS_peak_2564_lociStitched	chr1	201469753	201486823	8	8762	17588.9	3726.38	161	1	YES	1	no	0	OVERLAPPING
2_out/UNTR_H3K27ac/MACS_peak_14128_lociStitched	chr17	55970161	55978751	2	5700	16830.4	3033.13	162	1	no	0	no	0	UNIQUE
10_out/UNTR_H3K27ac/MACS_peak_9587_lociStitched	chr14	77767647	77784812	10	9738	16346.2	2617.66	163	1	YES	1	no	0	OVERLAPPING
11_out/UNTR_H3K27ac/MACS_peak_3953_lociStitched	chr10	71195555	71225013	11	10887	16723.3	3043.01	164	1	no	0	no	0	UNIQUE
15_out/UNTR_H3K27ac/MACS_peak_8177_lociStitched	chr12	131702666	131732137	15	15378	16427.1	2773.22	165	1	no	0	no	0	UNIQUE
9_out/UNTR_H3K27ac/MACS_peak_12655_lociStitched	chr16	85584414	85604895	9	8668	16532.3	2918.54	166	1	no	0	no	0	UNIQUE
15_out/UNTR_H3K27ac/MACS_peak_30411_lociStitched	chr8	40194192	40265341	15	7123	17075.8	3479.19	167	1	no	0	no	0	UNIQUE
16_out/UNTR_H3K27ac/MACS_peak_29083_lociStitched	chr7	47610556	47650725	16	10189	17345	3767.85	168	1	no	0	YES	1	UNIQUE
3_out/UNTR_H3K27ac/MACS_peak_2039_lociStitched	chr1	151961245	151972616	3	5506	16542.5	2970.11	169	1	YES	2	no	0	OVERLAPPING
7_out/UNTR_H3K27ac/MACS_peak_28661_lociStitched	chr7	1487382	1514149	7	8779	17604.7	4041.82	170	1	no	0	YES	1	UNIQUE
2_out/UNTR_H3K27ac/MACS_peak_29204_lociStitched	chr7	73153413	73173628	2	8599	15830.4	2476.34	171	1	no	0	no	0	UNIQUE
11_out/UNTR_H3K27ac/MACS_peak_30722_lociStitched	chr8	95048714	95073950	11	10611	17597.1	4312.83	172	1	no	0	no	0	UNIQUE
9_out/UNTR_H3K27ac/MACS_peak_21106_lociStitched	chr20	62461494	62490414	9	9283	21218.6	7944.32	173	1	no	0	no	0	UNIQUE
19_out/UNTR_H3K27ac/MACS_peak_4116_lociStitched	chr10	79604625	79659005	19	7135	20153.2	6933.45	174	1	no	0	no	0	UNIQUE
3_out/UNTR_H3K27ac/MACS_peak_7261_lociStitched	chr12	53439699	53455294	3	10339	16535.4	3324.85	175	1	no	0	no	0	UNIQUE
5_out/UNTR_H3K27ac/MACS_peak_5924_lociStitched	chr11	67137631	67149531	5	9466	15145.1	1940.89	176	1	YES	1	no	0	OVERLAPPING
12_out/UNTR_H3K27ac/MACS_peak_26102_lociStitched	chr5	132572234	132600931	12	10646	16862.4	3664.61	177	1	YES	1	no	0	UNIQUE
8_out/UNTR_H3K27ac/MACS_peak_11017_lociStitched	chr15	93178904	93197445	8	8901	16134.4	2953.58	178	1	no	0	YES	1	UNIQUE
11_out/UNTR_H3K27ac/MACS_peak_471_lociStitched	chr1	16493400	16511801	11	11789	14796.2	1654.25	179	1	no	0	no	0	UNIQUE
10_out/UNTR_H3K27ac/MACS_peak_34_lociStitched	chr1	993855	1016754	10	12511	14916.4	1788.41	180	1	no	0	no	0	UNIQUE
8_out/UNTR_H3K27ac/MACS_peak_32704_lociStitched	chr9	138973054	139004675	8	9384	17078.5	4006.38	181	1	no	0	no	0	UNIQUE
3_out/UNTR_H3K27ac/MACS_peak_19580_lociStitched	chr2	219260371	219272148	3	8232	14410.3	1379.09	182	1	no	0	no	0	UNIQUE
18_out/UNTR_H3K27ac/MACS_peak_28011_lociStitched	chr6	107220582	107254131	18	11329	16499.4	3569.61	183	1	no	0	no	0	UNIQUE
15_out/UNTR_H3K27ac/MACS_peak_4303_lociStitched	chr10	95193989	95235376	15	10190	17088.7	4188.36	184	1	no	0	YES	2	OVERLAPPING
4_out/UNTR_H3K27ac/MACS_peak_20823_lociStitched	chr20	48754978	48767597	4	7369	18479.3	5616.72	185	1	no	0	no	0	OVERLAPPING
11_out/UNTR_H3K27ac/MACS_peak_12838_lociStitched	chr16	89888668	89914714	11	9825	16791.9	3932.95	186	1	no	0	no	0	UNIQUE
7_out/UNTR_H3K27ac/MACS_peak_32842_lociStitched	chr9	140189466	140211706	7	11685	15877.1	3069.12	187	1	no	0	YES	1	OVERLAPPING
11_out/UNTR_H3K27ac/MACS_peak_6834_lociStitched	chr12	13023661	13047007	11	13451	14775.7	1972.74	188	1	no	0	YES	1	OVERLAPPING
20_out/UNTR_H3K27ac/MACS_peak_21181_lociStitched	chr21	30745622	30786183	20	9722	15336.1	2571.57	189	1	no	0	no	0	UNIQUE
18_out/UNTR_H3K27ac/MACS_peak_17332_lociStitched	chr19	54096470	54129702	18	9827	16689.1	3934.67	190	1	no	0	no	0	UNIQUE
20_out/UNTR_H3K27ac/MACS_peak_31395_lociStitched	chr9	22081408	22138369	20	10487	15875	3132.86	191	1	YES	1	no	0	OVERLAPPING
19_out/UNTR_H3K27ac/MACS_peak_8551_lociStitched	chr13	46086668	46121039	19	10977	15631.9	2983.4	192	1	no	0	no	0	UNIQUE
8_out/UNTR_H3K27ac/MACS_peak_4019_lociStitched	chr10	74079093	74096989	8	11962	14676.5	2075.94	193	1	no	0	YES	1	OVERLAPPING
7_out/UNTR_H3K27ac/MACS_peak_11327_lociStitched	chr16	1458447	1486669	7	9215	16301	3702.73	194	1	no	0	no	0	UNIQUE
10_out/UNTR_H3K27ac/MACS_peak_28617_lociStitched	chr7	1052046	1089876	10	6528	17091.6	4520.69	195	1	no	0	YES	1	UNIQUE
8_out/UNTR_H3K27ac/MACS_peak_1093_lociStitched	chr1	37936654	37963504	8	12459	15573	3007.2	196	1	no	0	YES	1	OVERLAPPING
13_out/UNTR_H3K27ac/MACS_peak_19779_lociStitched	chr2	232507757	232552523	13	7667	17060.3	4610.9	197	1	no	0	no	0	UNIQUE
3_out/UNTR_H3K27ac/MACS_peak_1973_lociStitched	chr1	150533054	150542055	3	5726	14701.3	2279.95	198	1	no	0	no	0	UNIQUE
10_out/UNTR_H3K27ac/MACS_peak_2131_lociStitched	chr1	154971738	154991388	10	10406	14218.7	1825.48	199	1	no	0	no	0	UNIQUE
3_out/UNTR_H3K27ac/MACS_peak_2043_lociStitched	chr1	152006843	152021683	3	5351	16249.8	3898.47	200	1	no	0	YES	1	OVERLAPPING
11_out/UNTR_H3K27ac/MACS_peak_27747_lociStitched	chr6	54707781	54742953	11	7110	14304.5	2177.15	201	1	no	0	YES	1	UNIQUE
3_out/UNTR_H3K27ac/MACS_peak_20842_lociStitched	chr20	48976219	48994148	3	4150	19449.4	7329.38	202	1	YES	1	no	0	UNIQUE
9_out/UNTR_H3K27ac/MACS_peak_16010_lociStitched	chr19	14172349	14193088	9	7024	14527.7	2409.87	203	1	no	0	YES	1	UNIQUE
11_out/UNTR_H3K27ac/MACS_peak_12265_lociStitched	chr16	68766077	68795254	11	10437	15166.2	3084.01	204	1	YES	1	YES	1	OVERLAPPING
8_out/UNTR_H3K27ac/MACS_peak_5901_lociStitched	chr11	67007563	67037823	8	6453	16228.4	4154.7	205	1	no	0	YES	1	UNIQUE
10_out/UNTR_H3K27ac/MACS_peak_5497_lociStitched	chr11	60913927	60933119	10	8274	14125.3	2051.62	206	1	no	0	YES	1	UNIQUE
3_out/UNTR_H3K27ac/MACS_peak_32872_lociStitched	chr9	140500082	140510454	3	8043	13354	1302.72	207	1	no	0	no	0	UNIQUE
10_out/UNTR_H3K27ac/MACS_peak_12550_lociStitched	chr16	84128415	84153090	10	7988	15175.1	3128.79	208	1	no	0	YES	1	UNIQUE
12_out/UNTR_H3K27ac/MACS_peak_18849_lociStitched	chr2	128144626	128181294	12	7363	16287.9	4242.49	209	1	YES	1	no	0	UNIQUE
10_out/UNTR_H3K27ac/MACS_peak_19973_lociStitched	chr2	237720251	237741309	10	13351	13866.7	1855.21	210	1	no	0	YES	1	UNIQUE
7_out/UNTR_H3K27ac/MACS_peak_5556_lociStitched	chr11	62305396	62324471	7	9522	14298.6	2401.54	211	1	no	0	YES	1	UNIQUE
17_out/UNTR_H3K27ac/MACS_peak_19494_lociStitched	chr2	216831149	216874567	17	9957	15613.1	3746.97	212	1	no	0	no	0	UNIQUE
17_out/UNTR_H3K27ac/MACS_peak_19717_lociStitched	chr2	226979162	227034984	17	6232	14675.6	2869.25	213	1	no	0	no	0	UNIQUE
11_out/UNTR_H3K27ac/MACS_peak_15391_lociStitched	chr19	1154805	1186518	11	11587	13465.3	1664.93	214	1	no	0	no	0	UNIQUE
8_out/UNTR_H3K27ac/MACS_peak_13008_lociStitched	chr17	3858187	3879840	8	10135	14514	2804.06	215	1	no	0	no	0	UNIQUE
9_out/UNTR_H3K27ac/MACS_peak_28359_lociStitched	chr6	151937362	151957886	9	6971	14996.9	3320.78	216	1	no	0	no	0	UNIQUE
4_out/UNTR_H3K27ac/MACS_peak_21057_lociStitched	chr20	61449471	61468267	4	7311	16839.3	5187.7	217	1	no	0	no	0	UNIQUE
4_out/UNTR_H3K27ac/MACS_peak_21577_lociStitched	chr21	46925060	46937428	4	7316	13660.5	2011.04	218	1	no	0	no	0	UNIQUE
19_out/UNTR_H3K27ac/MACS_peak_3641_lociStitched	chr10	33541344	33581968	19	9493	14868.4	3262.11	219	1	no	0	no	0	OVERLAPPING
3_out/UNTR_H3K27ac/MACS_peak_21014_lociStitched	chr20	60802301	60813173	3	8676	14537	2968.06	220	1	no	0	YES	1	UNIQUE
7_out/UNTR_H3K27ac/MACS_peak_32734_lociStitched	chr9	139440669	139463520	7	9350	14684.1	3130.59	221	1	no	0	no	0	OVERLAPPING
9_out/UNTR_H3K27ac/MACS_peak_17129_lociStitched	chr19	49046214	49087555	9	8144	16346.2	4816.23	222	1	no	0	no	0	UNIQUE
15_out/UNTR_H3K27ac/MACS_peak_21873_lociStitched	chr22	29193485	29219967	15	9742	14215.5	2746.18	223	1	no	0	no	0	UNIQUE
2_out/UNTR_H3K27ac/MACS_peak_28765_lociStitched	chr7	5557335	5572970	2	5816	13433.6	2012.22	224	1	no	0	no	0	UNIQUE
3_out/UNTR_H3K27ac/MACS_peak_13137_lociStitched	chr17	7737298	7749181	3	7234	12700.6	1307.13	225	1	no	0	YES	1	OVERLAPPING
3_out/UNTR_H3K27ac/MACS_peak_15598_lociStitched	chr19	4042107	4065891	3	9871	13799.5	2418.83	226	1	no	0	YES	1	UNIQUE
9_out/UNTR_H3K27ac/MACS_peak_27438_lociStitched	chr6	34501669	34521652	9	12950	14144	2783.63	227	1	no	0	no	0	UNIQUE
5_out/UNTR_H3K27ac/MACS_peak_26867_lociStitched	chr6	10404166	10426933	5	8868	13676.1	2335.89	228	1	no	0	no	0	UNIQUE
2_out/UNTR_H3K27ac/MACS_peak_7962_lociStitched	chr12	120665770	120674147	2	8086	12449.1	1243.15	229	1	no	0	no	0	OVERLAPPING
11_out/UNTR_H3K27ac/MACS_peak_12371_lociStitched	chr16	73018117	73054240	11	7819	15915.8	4714.05	230	1	no	0	YES	1	UNIQUE
4_out/UNTR_H3K27ac/MACS_peak_31124_lociStitched	chr8	143756004	143765420	4	8757	12471.5	1401.1	231	1	no	0	no	0	UNIQUE
8_out/UNTR_H3K27ac/MACS_peak_7_lociStitched	chr1	857145	878495	8	8449	12831.4	1786.99	232	1	no	0	no	0	UNIQUE
16_out/UNTR_H3K27ac/MACS_peak_3069_lociStitched	chr1	235092627	235134205	16	7282	15916.1	5005.99	233	1	no	0	no	0	OVERLAPPING
8_out/UNTR_H3K27ac/MACS_peak_11988_lociStitched	chr16	31139803	31154571	8	9096	12855.5	2023.22	234	1	no	0	no	0	UNIQUE
12_out/UNTR_H3K27ac/MACS_peak_4881_lociStitched	chr10	134259307	134292617	12	10165	15299.3	4483.53	235	1	no	0	no	0	UNIQUE
10_out/UNTR_H3K27ac/MACS_peak_29574_lociStitched	chr7	101499838	101529006	10	7497	15884.9	5072.32	236	1	no	0	no	0	OVERLAPPING
7_out/UNTR_H3K27ac/MACS_peak_17019_lociStitched	chr19	47597353	47616360	7	7312	12782.2	1972.93	237	1	no	0	no	0	UNIQUE
10_out/UNTR_H3K27ac/MACS_peak_30062_lociStitched	chr7	157068675	157086258	10	11455	13090.5	2320.96	238	1	no	0	no	0	UNIQUE
6_out/UNTR_H3K27ac/MACS_peak_26482_lociStitched	chr5	170171322	170187596	6	9459	13139.6	2406.92	239	1	no	0	no	0	UNIQUE
12_out/UNTR_H3K27ac/MACS_peak_6286_lociStitched	chr11	85535758	85564422	12	7958	13558.1	2866.4	240	1	YES	1	no	0	OVERLAPPING
12_out/UNTR_H3K27ac/MACS_peak_24056_lociStitched	chr3	192596381	192627693	12	6680	14140.5	3485.03	241	1	no	0	no	0	UNIQUE
8_out/UNTR_H3K27ac/MACS_peak_22458_lociStitched	chr22	50720215	50746036	8	9947	12027.4	1376.26	242	1	no	0	no	0	UNIQUE
2_out/UNTR_H3K27ac/MACS_peak_20884_lociStitched	chr20	50448521	50453351	2	4513	13046.3	2399.54	243	1	no	0	YES	1	UNIQUE
14_out/UNTR_H3K27ac/MACS_peak_23262_lociStitched	chr3	107675754	107719194	14	5832	15508.1	4921.75	244	1	YES	1	no	0	UNIQUE
4_out/UNTR_H3K27ac/MACS_peak_9996_lociStitched	chr14	105330268	105349408	4	5007	13968.4	3427.97	245	1	no	0	no	0	UNIQUE
2_out/UNTR_H3K27ac/MACS_peak_30895_lociStitched	chr8	103817694	103823080	2	5182	11698.9	1207.54	246	1	YES	1	no	0	UNIQUE
10_out/UNTR_H3K27ac/MACS_peak_11556_lociStitched	chr16	4418836	4452797	10	8855	15122.8	4645.86	247	1	no	0	no	0	UNIQUE
4_out/UNTR_H3K27ac/MACS_peak_17916_lociStitched	chr2	28599811	28618812	4	7292	12688.9	2247.82	248	1	no	0	no	0	UNIQUE
11_out/UNTR_H3K27ac/MACS_peak_19567_lociStitched	chr2	219146353	219181499	11	6971	14631.3	4231.58	249	1	no	0	no	0	UNIQUE
5_out/UNTR_H3K27ac/MACS_peak_9855_lociStitched	chr14	100607097	100623611	5	8931	13539.8	3152.52	250	1	no	0	no	0	UNIQUE

## Sheet: MG24H_164_SE
REGION_ID	CHROM	START	STOP	NUM_LOCI	CONSTITUENT_SIZE	sample_sorted.bam	input_sorted.bam	enhancerRank	isSuper	overlap_GAIN_DOCRs	num_overlaps_GAIN_DOCRs	overlap_LOST_DOCRs	num_overlaps_LOST_DOCRs	overlap_UNTR_super_enhancers
7_out/MG24H_H3K27ac/MACS_peak_14992_lociStitched	chr17	57904514	57938348	7	30035	277226	33390.8	1	1	YES	10	YES	1	OVERLAPPING
6_out/MG24H_H3K27ac/MACS_peak_21813_lociStitched	chr20	49340101	49362444	6	16884	158751	31552.8	2	1	YES	2	no	0	OVERLAPPING
6_out/MG24H_H3K27ac/MACS_peak_21867_lociStitched	chr20	52726101	52752057	6	19616	162300	40789.9	3	1	YES	3	no	0	OVERLAPPING
1_out/MG24H_H3K27ac/MACS_peak_21854_lociStitched	chr20	52208439	52211862	1	3424	77408.1	4880.86	4	1	no	0	no	0	OVERLAPPING
1_out/MG24H_H3K27ac/MACS_peak_21855_lociStitched	chr20	52236719	52240876	1	4158	78851.2	9125.45	5	1	YES	2	no	0	UNIQUE
1_out/MG24H_H3K27ac/MACS_peak_21817_lociStitched	chr20	49375115	49382102	1	6988	71854.3	11374.1	6	1	YES	1	YES	1	OVERLAPPING
2_out/MG24H_H3K27ac/MACS_peak_21709_lociStitched	chr20	46016431	46023242	2	6531	67957.4	10218.5	7	1	no	0	no	0	UNIQUE
2_out/MG24H_H3K27ac/MACS_peak_21894_lociStitched	chr20	55838175	55850328	2	5741	92456.4	35252.2	8	1	YES	1	no	0	UNIQUE
6_out/MG24H_H3K27ac/MACS_peak_15045_lociStitched	chr17	60855129	60897295	6	17818	59458.3	13375.1	9	1	YES	2	no	0	UNIQUE
26_out/MG24H_H3K27ac/MACS_peak_11927_lociStitched	chr15	99394420	99448464	26	41135	51439.1	6620.39	10	1	YES	5	no	0	OVERLAPPING
1_out/MG24H_H3K27ac/MACS_peak_21708_lociStitched	chr20	45984685	45990347	1	5663	53567	9629.36	11	1	no	0	YES	2	OVERLAPPING
7_out/MG24H_H3K27ac/MACS_peak_21836_lociStitched	chr20	50354605	50383724	7	17447	52102.6	12626	12	1	YES	1	no	0	OVERLAPPING
5_out/MG24H_H3K27ac/MACS_peak_21903_lociStitched	chr20	56266784	56294184	5	15067	46588.2	8603.6	13	1	YES	2	no	0	OVERLAPPING
9_out/MG24H_H3K27ac/MACS_peak_6894_lociStitched	chr11	118777984	118801519	9	20887	39284.6	2915.99	14	1	YES	2	no	0	OVERLAPPING
10_out/MG24H_H3K27ac/MACS_peak_9761_lociStitched	chr14	38035800	38069253	10	14331	41963.4	7396.46	15	1	YES	3	no	0	OVERLAPPING
18_out/MG24H_H3K27ac/MACS_peak_2714_lociStitched	chr1	201976913	202033721	18	23630	43219.5	9140.41	16	1	YES	2	YES	3	OVERLAPPING
5_out/MG24H_H3K27ac/MACS_peak_21776_lociStitched	chr20	48753103	48783997	5	15922	44456.5	10744.9	17	1	no	0	no	0	OVERLAPPING
12_out/MG24H_H3K27ac/MACS_peak_2686_lociStitched	chr1	201417149	201482095	12	18696	45092	12943.7	18	1	YES	3	no	0	OVERLAPPING
15_out/MG24H_H3K27ac/MACS_peak_2549_lociStitched	chr1	181057928	181111690	15	18451	40902.1	10021.2	19	1	no	0	YES	1	OVERLAPPING
2_out/MG24H_H3K27ac/MACS_peak_21861_lociStitched	chr20	52480096	52484933	2	4618	40780.3	10481.8	20	1	no	0	YES	4	OVERLAPPING
1_out/MG24H_H3K27ac/MACS_peak_21707_lociStitched	chr20	45943916	45950327	1	6412	40726.5	10657	21	1	no	0	YES	1	OVERLAPPING
9_out/MG24H_H3K27ac/MACS_peak_9977_lociStitched	chr14	61990954	62035941	9	20591	36484.5	6473.63	22	1	YES	3	no	0	UNIQUE
2_out/MG24H_H3K27ac/MACS_peak_15019_lociStitched	chr17	59644512	59647296	2	2562	33517.4	4256.74	23	1	no	0	no	0	UNIQUE
10_out/MG24H_H3K27ac/MACS_peak_34976_lociStitched	chr9	132221415	132260983	10	21054	32433.9	4336.65	24	1	no	0	no	0	OVERLAPPING
1_out/MG24H_H3K27ac/MACS_peak_15015_lociStitched	chr17	59431011	59435449	1	4439	34878.2	7858.37	25	1	no	0	no	0	OVERLAPPING
17_out/MG24H_H3K27ac/MACS_peak_14060_lociStitched	chr17	17584687	17656643	17	19894	34963.4	8015.9	26	1	no	0	YES	2	OVERLAPPING
16_out/MG24H_H3K27ac/MACS_peak_6197_lociStitched	chr11	65237886	65276529	16	24280	31119.2	4173.44	27	1	no	0	YES	2	OVERLAPPING
11_out/MG24H_H3K27ac/MACS_peak_22403_lociStitched	chr21	44902300	44942532	11	19143	34229.4	7817.08	28	1	no	0	no	0	OVERLAPPING
16_out/MG24H_H3K27ac/MACS_peak_20900_lociStitched	chr2	238373814	238418431	16	23574	29701.5	4055.69	29	1	no	0	no	0	OVERLAPPING
30_out/MG24H_H3K27ac/MACS_peak_4018_lociStitched	chr10	33525800	33597636	30	25524	31277.4	5811.53	30	1	no	0	no	0	OVERLAPPING
16_out/MG24H_H3K27ac/MACS_peak_35118_lociStitched	chr9	137247428	137307519	16	28083	32425.1	6988.58	31	1	no	0	YES	2	OVERLAPPING
4_out/MG24H_H3K27ac/MACS_peak_33384_lociStitched	chr8	128862925	128884659	4	11046	30023.3	4751.05	32	1	YES	1	no	0	OVERLAPPING
3_out/MG24H_H3K27ac/MACS_peak_15036_lociStitched	chr17	60779843	60803298	3	7256	34061.4	9086.47	33	1	YES	1	YES	2	OVERLAPPING
7_out/MG24H_H3K27ac/MACS_peak_14984_lociStitched	chr17	57859222	57882775	7	9383	31052.3	6248.61	34	1	YES	2	no	0	OVERLAPPING
6_out/MG24H_H3K27ac/MACS_peak_15648_lociStitched	chr17	81005862	81042026	6	11788	33397.5	8672.13	35	1	no	0	no	0	OVERLAPPING
14_out/MG24H_H3K27ac/MACS_peak_11315_lociStitched	chr15	67396739	67445664	14	16275	29624.1	5719.33	36	1	YES	2	no	0	OVERLAPPING
6_out/MG24H_H3K27ac/MACS_peak_21971_lociStitched	chr20	60924952	60956946	6	16940	30547.9	7061.08	37	1	YES	1	YES	1	OVERLAPPING
1_out/MG24H_H3K27ac/MACS_peak_21857_lociStitched	chr20	52305717	52309690	1	3974	35036.3	12148.6	38	1	YES	2	no	0	UNIQUE
1_out/MG24H_H3K27ac/MACS_peak_14995_lociStitched	chr17	57970487	57973313	1	2827	26212	3523.17	39	1	no	0	no	0	UNIQUE
9_out/MG24H_H3K27ac/MACS_peak_14971_lociStitched	chr17	57826272	57846719	9	9530	27681.1	5211.94	40	1	YES	1	YES	1	OVERLAPPING
10_out/MG24H_H3K27ac/MACS_peak_14785_lociStitched	chr17	47169054	47191818	10	13663	26005.6	4118.01	41	1	YES	2	no	0	UNIQUE
11_out/MG24H_H3K27ac/MACS_peak_14872_lociStitched	chr17	48975992	49029703	11	12890	34461	12777.8	42	1	YES	1	no	0	OVERLAPPING
10_out/MG24H_H3K27ac/MACS_peak_13482_lociStitched	chr16	88821102	88852272	10	20838	25098.1	3943.01	43	1	no	0	YES	1	OVERLAPPING
11_out/MG24H_H3K27ac/MACS_peak_3632_lociStitched	chr10	8086913	8114330	11	19662	23211.2	2157.72	44	1	no	0	no	0	OVERLAPPING
10_out/MG24H_H3K27ac/MACS_peak_16772_lociStitched	chr19	13948742	13977147	10	16364	23732.4	2718.36	45	1	no	0	no	0	UNIQUE
6_out/MG24H_H3K27ac/MACS_peak_13204_lociStitched	chr16	75268329	75302485	6	13093	26423.1	5464.96	46	1	YES	1	no	0	OVERLAPPING
16_out/MG24H_H3K27ac/MACS_peak_10038_lociStitched	chr14	65678524	65726101	16	16224	27918.2	7193.64	47	1	no	0	YES	1	UNIQUE
3_out/MG24H_H3K27ac/MACS_peak_2110_lociStitched	chr1	151960072	151973260	3	9633	22411.7	2754.97	48	1	YES	2	no	0	OVERLAPPING
4_out/MG24H_H3K27ac/MACS_peak_30619_lociStitched	chr7	5457292	5470538	4	12318	20820.1	1219.96	49	1	no	0	no	0	OVERLAPPING
6_out/MG24H_H3K27ac/MACS_peak_7696_lociStitched	chr12	53337335	53369933	6	15760	24204	4831.02	50	1	YES	1	no	0	OVERLAPPING
3_out/MG24H_H3K27ac/MACS_peak_21715_lociStitched	chr20	46416690	46425055	3	6763	26650.1	7640.59	51	1	YES	2	YES	2	OVERLAPPING
11_out/MG24H_H3K27ac/MACS_peak_34876_lociStitched	chr9	130716422	130749857	11	22134	22448.3	3634.38	52	1	no	0	no	0	OVERLAPPING
13_out/MG24H_H3K27ac/MACS_peak_34826_lociStitched	chr9	130301990	130339241	13	14245	22436.3	3978.41	53	1	no	0	YES	1	OVERLAPPING
11_out/MG24H_H3K27ac/MACS_peak_8791_lociStitched	chr12	132338532	132381812	11	15851	22726.3	4392.92	54	1	YES	2	no	0	OVERLAPPING
13_out/MG24H_H3K27ac/MACS_peak_6008_lociStitched	chr11	61719020	61754255	13	15452	21729.4	3400.18	55	1	no	0	no	0	UNIQUE
8_out/MG24H_H3K27ac/MACS_peak_31227_lociStitched	chr7	73223791	73265887	8	14853	22150.9	4192.76	56	1	YES	1	no	0	OVERLAPPING
5_out/MG24H_H3K27ac/MACS_peak_33642_lociStitched	chr8	145007887	145032045	5	20059	19816.8	2186.3	57	1	no	0	YES	1	OVERLAPPING
15_out/MG24H_H3K27ac/MACS_peak_3285_lociStitched	chr1	235092627	235136470	15	17783	22114.4	4629.82	58	1	no	0	no	0	OVERLAPPING
8_out/MG24H_H3K27ac/MACS_peak_22312_lociStitched	chr21	41738616	41759629	8	11586	19750.1	2504.75	59	1	no	0	no	0	UNIQUE
19_out/MG24H_H3K27ac/MACS_peak_33941_lociStitched	chr9	33404159	33459776	19	17421	21629.5	4504.98	60	1	no	0	no	0	UNIQUE
8_out/MG24H_H3K27ac/MACS_peak_27761_lociStitched	chr5	139016783	139042386	8	16358	19604.2	2644.79	61	1	no	0	no	0	OVERLAPPING
1_out/MG24H_H3K27ac/MACS_peak_24078_lociStitched	chr3	63896958	63899491	1	2534	17263.9	1326.79	62	1	YES	1	no	0	OVERLAPPING
5_out/MG24H_H3K27ac/MACS_peak_10294_lociStitched	chr14	77489563	77506507	5	9008	17764.1	1863.84	63	1	no	0	no	0	OVERLAPPING
2_out/MG24H_H3K27ac/MACS_peak_2114_lociStitched	chr1	152006765	152021709	2	6821	19500.4	3756.92	64	1	no	0	YES	1	OVERLAPPING
1_out/MG24H_H3K27ac/MACS_peak_21760_lociStitched	chr20	48530671	48534637	1	3967	16995.9	1330.2	65	1	no	0	no	0	UNIQUE
3_out/MG24H_H3K27ac/MACS_peak_10286_lociStitched	chr14	77412875	77429574	3	11425	18115.1	2504.85	66	1	YES	3	no	0	UNIQUE
5_out/MG24H_H3K27ac/MACS_peak_21786_lociStitched	chr20	48924277	48955801	5	7256	27596.1	12029.6	67	1	YES	1	no	0	UNIQUE
11_out/MG24H_H3K27ac/MACS_peak_6659_lociStitched	chr11	85532416	85564387	11	13150	18533.6	3139.55	68	1	YES	1	no	0	OVERLAPPING
4_out/MG24H_H3K27ac/MACS_peak_21910_lociStitched	chr20	56322902	56349866	4	8272	24151.7	8841.5	69	1	YES	1	no	0	OVERLAPPING
4_out/MG24H_H3K27ac/MACS_peak_6174_lociStitched	chr11	65184073	65196233	4	11490	16366.1	1059.14	70	1	no	0	no	0	OVERLAPPING
9_out/MG24H_H3K27ac/MACS_peak_8111_lociStitched	chr12	80078098	80101439	9	10642	17634.1	2513.83	71	1	YES	2	no	0	UNIQUE
6_out/MG24H_H3K27ac/MACS_peak_15077_lociStitched	chr17	62150583	62163510	6	9838	18268.4	3235.63	72	1	no	0	no	0	UNIQUE
8_out/MG24H_H3K27ac/MACS_peak_2770_lociStitched	chr1	203480726	203508227	8	10444	20436	5530.45	73	1	no	0	no	0	UNIQUE
8_out/MG24H_H3K27ac/MACS_peak_11831_lociStitched	chr15	93344574	93375358	8	9888	19215.4	4359.01	74	1	YES	1	no	0	OVERLAPPING
14_out/MG24H_H3K27ac/MACS_peak_31317_lociStitched	chr7	75911934	75948124	14	14792	18493.1	3669.67	75	1	no	0	no	0	OVERLAPPING
9_out/MG24H_H3K27ac/MACS_peak_10613_lociStitched	chr14	103557535	103605631	9	10115	21826	7353.88	76	1	no	0	no	0	UNIQUE
12_out/MG24H_H3K27ac/MACS_peak_33008_lociStitched	chr8	96097333	96127269	12	11671	18931.5	4505.37	77	1	YES	1	YES	1	OVERLAPPING
5_out/MG24H_H3K27ac/MACS_peak_16714_lociStitched	chr19	12888675	12905159	5	12198	15628.5	1547.85	78	1	no	0	YES	1	OVERLAPPING
2_out/MG24H_H3K27ac/MACS_peak_33332_lociStitched	chr8	126438971	126446250	2	6745	15274.3	1308.76	79	1	YES	1	YES	1	UNIQUE
11_out/MG24H_H3K27ac/MACS_peak_17639_lociStitched	chr19	45594460	45634205	11	11007	18545	4634.27	80	1	no	0	no	0	OVERLAPPING
5_out/MG24H_H3K27ac/MACS_peak_7688_lociStitched	chr12	53289651	53303217	5	12578	15644.3	1745.94	81	1	no	0	YES	1	OVERLAPPING
5_out/MG24H_H3K27ac/MACS_peak_15542_lociStitched	chr17	79475638	79487729	5	11176	14711.1	875.388	82	1	no	0	no	0	OVERLAPPING
7_out/MG24H_H3K27ac/MACS_peak_22392_lociStitched	chr21	44740438	44765902	7	10510	17934.3	4384.9	83	1	no	0	YES	2	OVERLAPPING
5_out/MG24H_H3K27ac/MACS_peak_11067_lociStitched	chr15	52578113	52598513	5	6584	17117.6	3592.44	84	1	no	0	no	0	UNIQUE
6_out/MG24H_H3K27ac/MACS_peak_15047_lociStitched	chr17	60953494	60972221	6	7032	20021	6500.14	85	1	YES	1	YES	1	OVERLAPPING
6_out/MG24H_H3K27ac/MACS_peak_30545_lociStitched	chr7	1546859	1578295	6	10376	17239.5	3759.75	86	1	no	0	no	0	OVERLAPPING
8_out/MG24H_H3K27ac/MACS_peak_28095_lociStitched	chr5	172192004	172210697	8	10977	15530.1	2162.78	87	1	no	0	no	0	UNIQUE
5_out/MG24H_H3K27ac/MACS_peak_33400_lociStitched	chr8	129179906	129195428	5	7351	16529.4	3315.5	88	1	YES	1	no	0	UNIQUE
1_out/MG24H_H3K27ac/MACS_peak_15055_lociStitched	chr17	61509124	61514565	1	5442	15201.1	2006.1	89	1	no	0	no	0	UNIQUE
8_out/MG24H_H3K27ac/MACS_peak_1069_lociStitched	chr1	37913878	37946413	8	11145	16579.8	3406.41	90	1	no	0	YES	1	OVERLAPPING
12_out/MG24H_H3K27ac/MACS_peak_22297_lociStitched	chr21	41685928	41712989	12	12731	16488.3	3355.56	91	1	no	0	no	0	UNIQUE
7_out/MG24H_H3K27ac/MACS_peak_10196_lociStitched	chr14	74208015	74231829	7	9953	16617.4	3498.28	92	1	no	0	no	0	OVERLAPPING
1_out/MG24H_H3K27ac/MACS_peak_21858_lociStitched	chr20	52402895	52404406	1	1512	16626	3537.55	93	1	no	0	YES	1	OVERLAPPING
3_out/MG24H_H3K27ac/MACS_peak_10654_lociStitched	chr14	105143886	105159414	3	10724	15509.4	2475.16	94	1	no	0	no	0	OVERLAPPING
16_out/MG24H_H3K27ac/MACS_peak_4453_lociStitched	chr10	74051297	74092810	16	11558	17672.1	4653.61	95	1	no	0	YES	1	OVERLAPPING
1_out/MG24H_H3K27ac/MACS_peak_15053_lociStitched	chr17	61042836	61045336	1	2501	14481.8	1590.75	96	1	no	0	YES	1	OVERLAPPING
16_out/MG24H_H3K27ac/MACS_peak_13037_lociStitched	chr16	68766119	68799376	16	13219	16069.8	3225.93	97	1	YES	1	YES	1	OVERLAPPING
6_out/MG24H_H3K27ac/MACS_peak_5358_lociStitched	chr10	134208434	134235493	6	10926	15158.5	2419.07	98	1	no	0	YES	1	OVERLAPPING
5_out/MG24H_H3K27ac/MACS_peak_6313_lociStitched	chr11	66821083	66831385	5	8979	14314.6	1601.96	99	1	no	0	YES	1	OVERLAPPING
1_out/MG24H_H3K27ac/MACS_peak_21818_lociStitched	chr20	49405612	49408550	1	2939	18231.8	5589.25	100	1	no	0	no	0	OVERLAPPING
19_out/MG24H_H3K27ac/MACS_peak_11182_lociStitched	chr15	62367651	62417455	19	11791	16031.9	3451.42	101	1	no	0	no	0	UNIQUE
6_out/MG24H_H3K27ac/MACS_peak_25266_lociStitched	chr3	193840159	193860811	6	9602	15047	2507.15	102	1	no	0	YES	1	OVERLAPPING
11_out/MG24H_H3K27ac/MACS_peak_10715_lociStitched	chr14	106350223	106381286	11	12697	16920	4466.86	103	1	no	0	no	0	UNIQUE
2_out/MG24H_H3K27ac/MACS_peak_28255_lociStitched	chr5	177539972	177552481	2	6970	15333.5	3027.18	104	1	no	0	YES	2	OVERLAPPING
11_out/MG24H_H3K27ac/MACS_peak_22253_lociStitched	chr21	40186302	40226298	11	9981	18570.1	6271.37	105	1	YES	1	no	0	UNIQUE
3_out/MG24H_H3K27ac/MACS_peak_11424_lociStitched	chr15	72518962	72530606	3	8299	13745.7	1532.35	106	1	no	0	no	0	UNIQUE
12_out/MG24H_H3K27ac/MACS_peak_2961_lociStitched	chr1	218648320	218672247	12	9974	16059.8	3902.49	107	1	YES	2	YES	2	OVERLAPPING
4_out/MG24H_H3K27ac/MACS_peak_2052_lociStitched	chr1	150942985	150952047	4	6697	14029.8	1961.92	108	1	no	0	YES	1	OVERLAPPING
7_out/MG24H_H3K27ac/MACS_peak_2806_lociStitched	chr1	204378371	204395696	7	7732	15062.4	3016.28	109	1	no	0	no	0	UNIQUE
6_out/MG24H_H3K27ac/MACS_peak_31518_lociStitched	chr7	98798164	98824021	6	8030	15542.6	3506.21	110	1	no	0	no	0	UNIQUE
8_out/MG24H_H3K27ac/MACS_peak_31652_lociStitched	chr7	101499775	101529697	8	7704	16687.5	4664.84	111	1	no	0	no	0	OVERLAPPING
8_out/MG24H_H3K27ac/MACS_peak_7264_lociStitched	chr12	13023526	13046914	8	12582	13579.1	1564.66	112	1	no	0	YES	1	OVERLAPPING
2_out/MG24H_H3K27ac/MACS_peak_6337_lociStitched	chr11	67139322	67149309	2	9705	13141.9	1147.51	113	1	YES	1	no	0	OVERLAPPING
7_out/MG24H_H3K27ac/MACS_peak_6410_lociStitched	chr11	69452820	69470623	7	9008	14048.3	2068.71	114	1	no	0	YES	2	OVERLAPPING
6_out/MG24H_H3K27ac/MACS_peak_31642_lociStitched	chr7	101360111	101387594	6	7545	16926.8	5012.9	115	1	YES	1	no	0	UNIQUE
6_out/MG24H_H3K27ac/MACS_peak_21647_lociStitched	chr20	43964419	43987303	6	11880	14240.7	2368.49	116	1	no	0	no	0	UNIQUE
10_out/MG24H_H3K27ac/MACS_peak_21035_lociStitched	chr20	342894	364781	10	13672	13237.3	1470.81	117	1	no	0	no	0	UNIQUE
13_out/MG24H_H3K27ac/MACS_peak_33856_lociStitched	chr9	22081381	22118172	13	13432	13539.1	1839.55	118	1	YES	1	no	0	OVERLAPPING
5_out/MG24H_H3K27ac/MACS_peak_13870_lociStitched	chr17	7737291	7749048	5	8668	12677.6	1002.87	119	1	no	0	YES	1	OVERLAPPING
9_out/MG24H_H3K27ac/MACS_peak_23522_lociStitched	chr3	14451079	14494433	9	9471	18312.7	6719.87	120	1	no	0	no	0	UNIQUE
13_out/MG24H_H3K27ac/MACS_peak_14485_lociStitched	chr17	39927780	39957828	13	12350	13816.1	2295.67	121	1	no	0	YES	1	UNIQUE
out/MG24H_H3K27ac/MACS_peak_8623	chr12	122235344	122243575	1	8232	12158	652.718	122	1	no	0	no	0	OVERLAPPING
4_out/MG24H_H3K27ac/MACS_peak_11713_lociStitched	chr15	89166635	89193051	4	8049	15897.1	4427.32	123	1	YES	1	no	0	UNIQUE
7_out/MG24H_H3K27ac/MACS_peak_21352_lociStitched	chr20	25204070	25220933	7	8503	13728.2	2286.62	124	1	YES	1	no	0	UNIQUE
1_out/MG24H_H3K27ac/MACS_peak_6399_lociStitched	chr11	69061743	69070669	1	8927	12668.7	1228.22	125	1	YES	1	no	0	UNIQUE
1_out/MG24H_H3K27ac/MACS_peak_15017_lociStitched	chr17	59485473	59488144	1	2672	16970.5	5563.16	126	1	no	0	no	0	OVERLAPPING
2_out/MG24H_H3K27ac/MACS_peak_13375_lociStitched	chr16	85636009	85650177	2	7084	13242.8	1953.77	127	1	YES	1	YES	1	OVERLAPPING
7_out/MG24H_H3K27ac/MACS_peak_3263_lociStitched	chr1	234735236	234749408	7	7900	12061.8	857.406	128	1	YES	1	no	0	UNIQUE
11_out/MG24H_H3K27ac/MACS_peak_19995_lociStitched	chr2	161061191	161098972	11	12428	15237.1	4099.24	129	1	YES	1	no	0	OVERLAPPING
10_out/MG24H_H3K27ac/MACS_peak_13108_lociStitched	chr16	70716165	70749936	10	9503	15443.5	4369.97	130	1	no	0	YES	1	OVERLAPPING
4_out/MG24H_H3K27ac/MACS_peak_21728_lociStitched	chr20	47313777	47322882	4	3764	17333.2	6328.89	131	1	YES	2	no	0	UNIQUE
9_out/MG24H_H3K27ac/MACS_peak_8753_lociStitched	chr12	125395805	125425811	9	8417	13367.7	2394.48	132	1	YES	1	no	0	UNIQUE
6_out/MG24H_H3K27ac/MACS_peak_2035_lociStitched	chr1	150576653	150597770	6	7278	15155.7	4191.72	133	1	no	0	no	0	UNIQUE
7_out/MG24H_H3K27ac/MACS_peak_4443_lociStitched	chr10	74014793	74037102	7	10706	13209.2	2253.21	134	1	YES	1	no	0	OVERLAPPING
3_out/MG24H_H3K27ac/MACS_peak_10105_lociStitched	chr14	69256130	69267608	3	7533	12265.4	1310.79	135	1	no	0	no	0	OVERLAPPING
3_out/MG24H_H3K27ac/MACS_peak_15533_lociStitched	chr17	79301852	79320876	3	8082	12753.7	1866.25	136	1	no	0	YES	2	OVERLAPPING
4_out/MG24H_H3K27ac/MACS_peak_35239_lociStitched	chr9	140189729	140211278	4	7849	13209.5	2325.14	137	1	no	0	YES	1	OVERLAPPING
1_out/MG24H_H3K27ac/MACS_peak_33102_lociStitched	chr8	101961654	101966231	1	4578	11448.5	572.125	138	1	YES	1	no	0	UNIQUE
5_out/MG24H_H3K27ac/MACS_peak_8551_lociStitched	chr12	120665442	120685386	5	7813	13544	2676.48	139	1	no	0	no	0	OVERLAPPING
8_out/MG24H_H3K27ac/MACS_peak_11770_lociStitched	chr15	90697490	90711288	8	10996	12854.2	1989.67	140	1	YES	2	YES	1	UNIQUE
15_out/MG24H_H3K27ac/MACS_peak_231_lociStitched	chr1	8241023	8272045	15	12290	12626	1768.25	141	1	no	0	no	0	UNIQUE
3_out/MG24H_H3K27ac/MACS_peak_33126_lociStitched	chr8	102503957	102517652	3	4792	13273.2	2421.28	142	1	no	0	YES	1	UNIQUE
3_out/MG24H_H3K27ac/MACS_peak_21810_lociStitched	chr20	49276316	49287047	3	3868	14879.6	4034.86	143	1	YES	2	no	0	UNIQUE
7_out/MG24H_H3K27ac/MACS_peak_11371_lociStitched	chr15	70784471	70802578	7	9257	14009.4	3174.16	144	1	YES	1	no	0	UNIQUE
4_out/MG24H_H3K27ac/MACS_peak_15566_lociStitched	chr17	79842941	79858801	4	9347	12421.6	1590.76	145	1	no	0	no	0	UNIQUE
8_out/MG24H_H3K27ac/MACS_peak_24753_lociStitched	chr3	149101594	149120535	8	10580	12779.5	1967.97	146	1	no	0	no	0	UNIQUE
16_out/MG24H_H3K27ac/MACS_peak_22788_lociStitched	chr22	30591305	30625461	16	10677	13734.1	2940.83	147	1	no	0	no	0	UNIQUE
13_out/MG24H_H3K27ac/MACS_peak_18532_lociStitched	chr2	26214283	26242417	13	11734	13777.2	2996.27	148	1	no	0	no	0	UNIQUE
4_out/MG24H_H3K27ac/MACS_peak_446_lociStitched	chr1	16921511	16947600	4	3938	17182.2	6412.68	149	1	no	0	no	0	UNIQUE
2_out/MG24H_H3K27ac/MACS_peak_21985_lociStitched	chr20	61425125	61430723	2	4751	11853.8	1091.05	150	1	no	0	no	0	UNIQUE
3_out/MG24H_H3K27ac/MACS_peak_21832_lociStitched	chr20	50050620	50074106	3	5217	17736.6	7090.42	151	1	YES	1	no	0	UNIQUE
1_out/MG24H_H3K27ac/MACS_peak_21711_lociStitched	chr20	46061200	46064336	1	3137	15837.1	5200.74	152	1	YES	2	no	0	UNIQUE
4_out/MG24H_H3K27ac/MACS_peak_21795_lociStitched	chr20	49054548	49077386	4	4944	18699.8	8191.99	153	1	YES	1	no	0	UNIQUE
7_out/MG24H_H3K27ac/MACS_peak_4422_lociStitched	chr10	73605232	73631800	7	6824	13172.4	2736.5	154	1	no	0	no	0	UNIQUE
13_out/MG24H_H3K27ac/MACS_peak_23271_lociStitched	chr22	50323462	50361294	13	10979	12355.9	1929.43	155	1	no	0	no	0	OVERLAPPING
8_out/MG24H_H3K27ac/MACS_peak_4756_lociStitched	chr10	95217960	95236288	8	8787	12037.8	1620.2	156	1	no	0	YES	1	OVERLAPPING
5_out/MG24H_H3K27ac/MACS_peak_16747_lociStitched	chr19	13263932	13283292	5	10813	12481.4	2106.37	157	1	no	0	YES	1	OVERLAPPING
9_out/MG24H_H3K27ac/MACS_peak_4195_lociStitched	chr10	54195099	54215040	9	10900	11617.6	1272.24	158	1	YES	1	no	0	UNIQUE
7_out/MG24H_H3K27ac/MACS_peak_16971_lociStitched	chr19	18389036	18429584	7	9388	14520.2	4233.21	159	1	no	0	YES	1	OVERLAPPING
1_out/MG24H_H3K27ac/MACS_peak_21874_lociStitched	chr20	52811528	52813088	1	1561	12983.1	2726.57	160	1	YES	2	no	0	UNIQUE
3_out/MG24H_H3K27ac/MACS_peak_32269_lociStitched	chr7_gl000195_random	30098	33797	3	3198	11495.8	1306.12	161	1	no	0	YES	3	UNIQUE
4_out/MG24H_H3K27ac/MACS_peak_10307_lociStitched	chr14	77767662	77782350	4	8253	12263	2082.76	162	1	YES	1	no	0	OVERLAPPING
6_out/MG24H_H3K27ac/MACS_peak_16861_lociStitched	chr19	16180768	16205236	6	8462	12486	2361.16	163	1	no	0	no	0	UNIQUE
7_out/MG24H_H3K27ac/MACS_peak_35179_lociStitched	chr9	139434301	139462561	7	9240	13157.9	3049.25	164	1	no	0	no	0	OVERLAPPING
