# Supplementary material for: Proteasome Inhibition Reprograms Chromatin Landscape in Breast Cancer
Source: Cancer Res Commun. 2024 Apr 16;4(4):1082–99. doi: 10.1158/2767-9764.CRC-23-0476 (PMC11019832; doi:10.1158/2767-9764.CRC-23-0476)
Supplement: Table S6 — Genomic coordinates of super enhancer regions per each cluster and nearby genes associated with basal and non-basal breast cancer subtypes, relating to Figure 5. [file crc-23-0476-s12.xlsx]

## Sheet: Table S6_README
Table S6: Super enhancer clustering TCGA breast tumor subtype
Worksheet	Description
Cluster_A	Genomic coordinates of super enhancer regions in Cluster A, overlap with GAIN /LOST DOCR and nearby genes associated with basal and non-basal breast cancer subtypes
Cluster_B	Genomic coordinates of super enhancer regions in Cluster B, overlap with GAIN /LOST DOCR and nearby genes associated with basal and non-basal breast cancer subtypes
Cluster_C	Genomic coordinates of super enhancer regions in Cluster C, overlap with GAIN /LOST DOCR and nearby genes associated with basal and non-basal breast cancer subtypes
Cluster_D	Genomic coordinates of super enhancer regions in Cluster D, overlap with GAIN /LOST DOCR and nearby genes associated with basal and non-basal breast cancer subtypes
Cluster_E	Genomic coordinates of super enhancer regions in Cluster E, overlap with GAIN /LOST DOCR and nearby genes associated with basal and non-basal breast cancer subtypes
Cluster_F	Genomic coordinates of super enhancer regions in Cluster F, overlap with GAIN /LOST DOCR and nearby genes associated with basal and non-basal breast cancer subtypes

## Sheet: Cluster_A
rowname	chr	start	end	Region	Overlap	Region2	Overlap2	Closest_TSS	Location_Relative_to_TSS
SE_UNTR_H3K27ac_unique___overlaps_with_DOCR_MG24H_LOST_v41	chr17	59308908	59315181	SE_UNTR_H3K27ac_unique	overlaps_with_DOCR_MG24H_LOST	SE_UNTR_H3K27ac_unique	overlaps_with_DOCR_MG24H_LOST	BCAS3	-10532
SE_BOTH_H3K27ac_overlapping___overlaps_with_NONE_v10	chr17	59470720	59490963	SE_BOTH_H3K27ac_overlapping	overlaps_with_NONE	SE_BOTH_H3K27ac_overlapping	overlaps_with_NONE	TBX2	3115
SE_BOTH_H3K27ac_overlapping___overlaps_with_DOCR_MG24H_GAIN_v21	chr17	57904514	57938348	SE_BOTH_H3K27ac_overlapping	overlaps_with_DOCR_MG24H_GAIN	SE_BOTH_H3K27ac_overlapping	overlaps_with_DOCR_MG24H_GAIN	MIR21	2804
SE_BOTH_H3K27ac_overlapping___overlaps_with_DOCR_MG24H_LOST_v24	chr17	57904514	57938348	SE_BOTH_H3K27ac_overlapping	overlaps_with_DOCR_MG24H_LOST	SE_BOTH_H3K27ac_overlapping	overlaps_with_DOCR_MG24H_LOST	MIR21	2804
SE_MG24H_H3K27ac_unique___overlaps_with_NONE_v32	chr17	57970487	57973313	SE_MG24H_H3K27ac_unique	overlaps_with_NONE	SE_MG24H_H3K27ac_unique	overlaps_with_NONE	RPS6KB1	1375
SE_BOTH_H3K27ac_overlapping___overlaps_with_DOCR_MG24H_GAIN_v20	chr17	57826272	57882775	SE_BOTH_H3K27ac_overlapping	overlaps_with_DOCR_MG24H_GAIN	SE_BOTH_H3K27ac_overlapping	overlaps_with_DOCR_MG24H_GAIN	VMP1	3408
SE_BOTH_H3K27ac_overlapping___overlaps_with_DOCR_MG24H_LOST_v23	chr17	57826272	57882775	SE_BOTH_H3K27ac_overlapping	overlaps_with_DOCR_MG24H_LOST	SE_BOTH_H3K27ac_overlapping	overlaps_with_DOCR_MG24H_LOST	VMP1	3408
SE_UNTR_H3K27ac_unique___overlaps_with_NONE_v13	chr5	172954729	173000187	SE_UNTR_H3K27ac_unique	overlaps_with_NONE	SE_UNTR_H3K27ac_unique	overlaps_with_NONE	AC008663.1	-12023
SE_UNTR_H3K27ac_unique___overlaps_with_NONE_v1	chr2	237595419	237688407	SE_UNTR_H3K27ac_unique	overlaps_with_NONE	SE_UNTR_H3K27ac_unique	overlaps_with_NONE	AC084030.1	-112
SE_UNTR_H3K27ac_unique___overlaps_with_DOCR_MG24H_GAIN_v7	chr5	132572234	132600931	SE_UNTR_H3K27ac_unique	overlaps_with_DOCR_MG24H_GAIN	SE_UNTR_H3K27ac_unique	overlaps_with_DOCR_MG24H_GAIN	FSTL4	1372
SE_UNTR_H3K27ac_unique___overlaps_with_NONE_v23	chr5	66500072	66540605	SE_UNTR_H3K27ac_unique	overlaps_with_NONE	SE_UNTR_H3K27ac_unique	overlaps_with_NONE	CD180	-27712
SE_BOTH_H3K27ac_overlapping___overlaps_with_NONE_v20	chr5	139015492	139050042	SE_BOTH_H3K27ac_overlapping	overlaps_with_NONE	SE_BOTH_H3K27ac_overlapping	overlaps_with_NONE	CXXC5	2193
SE_BOTH_H3K27ac_overlapping___overlaps_with_NONE_v2	chr10	8086852	8127761	SE_BOTH_H3K27ac_overlapping	overlaps_with_NONE	SE_BOTH_H3K27ac_overlapping	overlaps_with_NONE	GATA3	6944
SE_BOTH_H3K27ac_overlapping___overlaps_with_DOCR_MG24H_LOST_v42	chr5	177502253	177552681	SE_BOTH_H3K27ac_overlapping	overlaps_with_DOCR_MG24H_LOST	SE_BOTH_H3K27ac_overlapping	overlaps_with_DOCR_MG24H_LOST	N4BP3	-12977
SE_BOTH_H3K27ac_overlapping___overlaps_with_DOCR_MG24H_LOST_v27	chr17	61033709	61045336	SE_BOTH_H3K27ac_overlapping	overlaps_with_DOCR_MG24H_LOST	SE_BOTH_H3K27ac_overlapping	overlaps_with_DOCR_MG24H_LOST	AC005972.4	6386
SE_UNTR_H3K27ac_unique___overlaps_with_NONE_v6	chr2	226979162	227034984	SE_UNTR_H3K27ac_unique	overlaps_with_NONE	SE_UNTR_H3K27ac_unique	overlaps_with_NONE	AC062015.1	43013
SE_UNTR_H3K27ac_unique___overlaps_with_NONE_v17	chr2	216831149	216874567	SE_UNTR_H3K27ac_unique	overlaps_with_NONE	SE_UNTR_H3K27ac_unique	overlaps_with_NONE	MREG	25477
SE_UNTR_H3K27ac_unique___overlaps_with_NONE_v83	chr11	72485740	72501888	SE_UNTR_H3K27ac_unique	overlaps_with_NONE	SE_UNTR_H3K27ac_unique	overlaps_with_NONE	STARD10	-241
SE_UNTR_H3K27ac_unique___overlaps_with_DOCR_MG24H_LOST_v37	chr7	2559453	2571058	SE_UNTR_H3K27ac_unique	overlaps_with_DOCR_MG24H_LOST	SE_UNTR_H3K27ac_unique	overlaps_with_DOCR_MG24H_LOST	LFNG	973
SE_UNTR_H3K27ac_unique___overlaps_with_NONE_v47	chr10	71195555	71225013	SE_UNTR_H3K27ac_unique	overlaps_with_NONE	SE_UNTR_H3K27ac_unique	overlaps_with_NONE	TSPAN15	-945
SE_MG24H_H3K27ac_unique___overlaps_with_DOCR_MG24H_LOST_v1	chr14	65678524	65726101	SE_MG24H_H3K27ac_unique	overlaps_with_DOCR_MG24H_LOST	SE_MG24H_H3K27ac_unique	overlaps_with_DOCR_MG24H_LOST	AL355076.3	-494
SE_BOTH_H3K27ac_overlapping___overlaps_with_DOCR_MG24H_GAIN_v7	chr11	85532416	85564422	SE_BOTH_H3K27ac_overlapping	overlaps_with_DOCR_MG24H_GAIN	SE_BOTH_H3K27ac_overlapping	overlaps_with_DOCR_MG24H_GAIN	AP000974.1	17566
SE_UNTR_H3K27ac_unique___overlaps_with_NONE_v3	chr8	40194192	40265341	SE_UNTR_H3K27ac_unique	overlaps_with_NONE	SE_UNTR_H3K27ac_unique	overlaps_with_NONE	AC105999.1	2219
SE_MG24H_H3K27ac_unique___overlaps_with_NONE_v12	chr21	41685928	41712989	SE_MG24H_H3K27ac_unique	overlaps_with_NONE	SE_MG24H_H3K27ac_unique	overlaps_with_NONE	DSCAM	26121
SE_MG24H_H3K27ac_unique___overlaps_with_NONE_v20	chr21	41738616	41759629	SE_MG24H_H3K27ac_unique	overlaps_with_NONE	SE_MG24H_H3K27ac_unique	overlaps_with_NONE	DSCAM-AS1	-5887
SE_UNTR_H3K27ac_unique___overlaps_with_NONE_v22	chr21	30745622	30786183	SE_UNTR_H3K27ac_unique	overlaps_with_NONE	SE_UNTR_H3K27ac_unique	overlaps_with_NONE	snoU13	-4093
SE_UNTR_H3K27ac_unique___overlaps_with_NONE_v64	chr1	857145	878495	SE_UNTR_H3K27ac_unique	overlaps_with_NONE	SE_UNTR_H3K27ac_unique	overlaps_with_NONE	AL645608.1	-1376
SE_MG24H_H3K27ac_unique___overlaps_with_NONE_v2	chr15	62367651	62417455	SE_MG24H_H3K27ac_unique	overlaps_with_NONE	SE_MG24H_H3K27ac_unique	overlaps_with_NONE	NPM1P47	-17050
SE_MG24H_H3K27ac_unique___overlaps_with_DOCR_MG24H_GAIN_v13	chr15	70784471	70802578	SE_MG24H_H3K27ac_unique	overlaps_with_DOCR_MG24H_GAIN	SE_MG24H_H3K27ac_unique	overlaps_with_DOCR_MG24H_GAIN	LINC02205	4741
SE_BOTH_H3K27ac_overlapping___overlaps_with_DOCR_MG24H_GAIN_v13	chr15	67396739	67445664	SE_BOTH_H3K27ac_overlapping	overlaps_with_DOCR_MG24H_GAIN	SE_BOTH_H3K27ac_overlapping	overlaps_with_DOCR_MG24H_GAIN	SMAD3	760
SE_UNTR_H3K27ac_unique___overlaps_with_NONE_v41	chr16	88973979	89005462	SE_UNTR_H3K27ac_unique	overlaps_with_NONE	SE_UNTR_H3K27ac_unique	overlaps_with_NONE	AC092384.3	14442
SE_UNTR_H3K27ac_unique___overlaps_with_NONE_v55	chr21	46169062	46195264	SE_UNTR_H3K27ac_unique	overlaps_with_NONE	SE_UNTR_H3K27ac_unique	overlaps_with_NONE	UBE2G2	13187
SE_UNTR_H3K27ac_unique___overlaps_with_NONE_v89	chr21	46925060	46937428	SE_UNTR_H3K27ac_unique	overlaps_with_NONE	SE_UNTR_H3K27ac_unique	overlaps_with_NONE	SLC19A1	3802
SE_BOTH_H3K27ac_overlapping___overlaps_with_DOCR_MG24H_LOST_v40	chr21	44735264	44774548	SE_BOTH_H3K27ac_overlapping	overlaps_with_DOCR_MG24H_LOST	SE_BOTH_H3K27ac_overlapping	overlaps_with_DOCR_MG24H_LOST	LINC00322	-2988
SE_MG24H_H3K27ac_unique___overlaps_with_NONE_v28	chr20	46016431	46023242	SE_MG24H_H3K27ac_unique	overlaps_with_NONE	SE_MG24H_H3K27ac_unique	overlaps_with_NONE	LINC01754	21233
SE_UNTR_H3K27ac_unique___overlaps_with_DOCR_MG24H_LOST_v43	chr20	50448521	50453351	SE_UNTR_H3K27ac_unique	overlaps_with_DOCR_MG24H_LOST	SE_UNTR_H3K27ac_unique	overlaps_with_DOCR_MG24H_LOST	LINC01429	28514
SE_BOTH_H3K27ac_overlapping___overlaps_with_DOCR_MG24H_GAIN_v28	chr20	50350344	50383724	SE_BOTH_H3K27ac_overlapping	overlaps_with_DOCR_MG24H_GAIN	SE_BOTH_H3K27ac_overlapping	overlaps_with_DOCR_MG24H_GAIN	AL138807.1	15962
SE_UNTR_H3K27ac_unique___overlaps_with_DOCR_MG24H_LOST_v27	chr17	64938061	64958871	SE_UNTR_H3K27ac_unique	overlaps_with_DOCR_MG24H_LOST	SE_UNTR_H3K27ac_unique	overlaps_with_DOCR_MG24H_LOST	CACNG4	-12560
SE_BOTH_H3K27ac_overlapping___overlaps_with_DOCR_MG24H_GAIN_v22	chr17	60778491	60805879	SE_BOTH_H3K27ac_overlapping	overlaps_with_DOCR_MG24H_GAIN	SE_BOTH_H3K27ac_overlapping	overlaps_with_DOCR_MG24H_GAIN	AC005821.1	8491
SE_BOTH_H3K27ac_overlapping___overlaps_with_DOCR_MG24H_LOST_v25	chr17	60778491	60805879	SE_BOTH_H3K27ac_overlapping	overlaps_with_DOCR_MG24H_LOST	SE_BOTH_H3K27ac_overlapping	overlaps_with_DOCR_MG24H_LOST	AC005821.1	8491
SE_MG24H_H3K27ac_unique___overlaps_with_DOCR_MG24H_GAIN_v2	chr17	60855129	60897295	SE_MG24H_H3K27ac_unique	overlaps_with_DOCR_MG24H_GAIN	SE_MG24H_H3K27ac_unique	overlaps_with_DOCR_MG24H_GAIN	2022-03-10	7788
SE_BOTH_H3K27ac_overlapping___overlaps_with_DOCR_MG24H_GAIN_v23	chr17	60937282	60972221	SE_BOTH_H3K27ac_overlapping	overlaps_with_DOCR_MG24H_GAIN	SE_BOTH_H3K27ac_overlapping	overlaps_with_DOCR_MG24H_GAIN	PRELID3BP3	36289
SE_BOTH_H3K27ac_overlapping___overlaps_with_DOCR_MG24H_LOST_v26	chr17	60937282	60972221	SE_BOTH_H3K27ac_overlapping	overlaps_with_DOCR_MG24H_LOST	SE_BOTH_H3K27ac_overlapping	overlaps_with_DOCR_MG24H_LOST	PRELID3BP3	36289
SE_MG24H_H3K27ac_unique___overlaps_with_NONE_v33	chr17	59644512	59647296	SE_MG24H_H3K27ac_unique	overlaps_with_NONE	SE_MG24H_H3K27ac_unique	overlaps_with_NONE	AC002994.1	22636
SE_BOTH_H3K27ac_overlapping___overlaps_with_NONE_v9	chr17	59429772	59435552	SE_BOTH_H3K27ac_overlapping	overlaps_with_NONE	SE_BOTH_H3K27ac_overlapping	overlaps_with_NONE	AC005746.3	-147
SE_UNTR_H3K27ac_unique___overlaps_with_DOCR_MG24H_LOST_v8	chr6	151972085	152008842	SE_UNTR_H3K27ac_unique	overlaps_with_DOCR_MG24H_LOST	SE_UNTR_H3K27ac_unique	overlaps_with_DOCR_MG24H_LOST	ESR1	12637
SE_UNTR_H3K27ac_unique___overlaps_with_NONE_v65	chr6	151937362	151957886	SE_UNTR_H3K27ac_unique	overlaps_with_NONE	SE_UNTR_H3K27ac_unique	overlaps_with_NONE	RNU6-813P	-10611
SE_UNTR_H3K27ac_unique___overlaps_with_DOCR_MG24H_LOST_v33	chr15	93178904	93197445	SE_UNTR_H3K27ac_unique	overlaps_with_DOCR_MG24H_LOST	SE_UNTR_H3K27ac_unique	overlaps_with_DOCR_MG24H_LOST	FAM174B	652
SE_BOTH_H3K27ac_overlapping___overlaps_with_DOCR_MG24H_GAIN_v11	chr14	38035800	38071451	SE_BOTH_H3K27ac_overlapping	overlaps_with_DOCR_MG24H_GAIN	SE_BOTH_H3K27ac_overlapping	overlaps_with_DOCR_MG24H_GAIN	FOXA1	9840
SE_UNTR_H3K27ac_unique___overlaps_with_NONE_v43	chr14	100476795	100507009	SE_UNTR_H3K27ac_unique	overlaps_with_NONE	SE_UNTR_H3K27ac_unique	overlaps_with_NONE	EVL	5989
SE_UNTR_H3K27ac_unique___overlaps_with_DOCR_MG24H_LOST_v26	chr2	237720251	237741309	SE_UNTR_H3K27ac_unique	overlaps_with_DOCR_MG24H_LOST	SE_UNTR_H3K27ac_unique	overlaps_with_DOCR_MG24H_LOST	AC084030.1	69363
SE_BOTH_H3K27ac_overlapping___overlaps_with_NONE_v14	chr2	238373814	238421338	SE_BOTH_H3K27ac_overlapping	overlaps_with_NONE	SE_BOTH_H3K27ac_overlapping	overlaps_with_NONE	MLPH	1657
SE_UNTR_H3K27ac_unique___overlaps_with_DOCR_MG24H_LOST_v36	chr20	46607540	46619589	SE_UNTR_H3K27ac_unique	overlaps_with_DOCR_MG24H_LOST	SE_UNTR_H3K27ac_unique	overlaps_with_DOCR_MG24H_LOST	LINC01523	1416
SE_MG24H_H3K27ac_unique___overlaps_with_DOCR_MG24H_GAIN_v21	chr20	47313777	47322882	SE_MG24H_H3K27ac_unique	overlaps_with_DOCR_MG24H_GAIN	SE_MG24H_H3K27ac_unique	overlaps_with_DOCR_MG24H_GAIN	PREX1	-9108

## Sheet: Cluster_B
rowname	chr	start	end	Region	Overlap	Region2	Overlap2	Closest_TSS	Location_Relative_to_TSS
SE_MG24H_H3K27ac_unique___overlaps_with_DOCR_MG24H_GAIN_v28	chr20	52811528	52813088	SE_MG24H_H3K27ac_unique	overlaps_with_DOCR_MG24H_GAIN	SE_MG24H_H3K27ac_unique	overlaps_with_DOCR_MG24H_GAIN	PFDN4	-12078
SE_UNTR_H3K27ac_unique___overlaps_with_DOCR_MG24H_GAIN_v13	chr20	52684435	52687502	SE_UNTR_H3K27ac_unique	overlaps_with_DOCR_MG24H_GAIN	SE_UNTR_H3K27ac_unique	overlaps_with_DOCR_MG24H_GAIN	MIR4756	-945
SE_UNTR_H3K27ac_unique___overlaps_with_DOCR_MG24H_LOST_v44	chr20	52684435	52687502	SE_UNTR_H3K27ac_unique	overlaps_with_DOCR_MG24H_LOST	SE_UNTR_H3K27ac_unique	overlaps_with_DOCR_MG24H_LOST	MIR4756	-945
SE_MG24H_H3K27ac_unique___overlaps_with_DOCR_MG24H_GAIN_v19	chr20	55838175	55850328	SE_MG24H_H3K27ac_unique	overlaps_with_DOCR_MG24H_GAIN	SE_MG24H_H3K27ac_unique	overlaps_with_DOCR_MG24H_GAIN	AL122058.1	2393
SE_BOTH_H3K27ac_overlapping___overlaps_with_DOCR_MG24H_GAIN_v30	chr20	52726101	52752057	SE_BOTH_H3K27ac_overlapping	overlaps_with_DOCR_MG24H_GAIN	SE_BOTH_H3K27ac_overlapping	overlaps_with_DOCR_MG24H_GAIN	CYP24A1	34757
SE_MG24H_H3K27ac_unique___overlaps_with_DOCR_MG24H_GAIN_v25	chr20	52236719	52240876	SE_MG24H_H3K27ac_unique	overlaps_with_DOCR_MG24H_GAIN	SE_MG24H_H3K27ac_unique	overlaps_with_DOCR_MG24H_GAIN	ZNF217	-12352
SE_MG24H_H3K27ac_unique___overlaps_with_DOCR_MG24H_GAIN_v26	chr20	52305717	52309690	SE_MG24H_H3K27ac_unique	overlaps_with_DOCR_MG24H_GAIN	SE_MG24H_H3K27ac_unique	overlaps_with_DOCR_MG24H_GAIN	RNU7-14P	-22407
SE_BOTH_H3K27ac_overlapping___overlaps_with_DOCR_MG24H_GAIN_v29	chr20	52386440	52405799	SE_BOTH_H3K27ac_overlapping	overlaps_with_DOCR_MG24H_GAIN	SE_BOTH_H3K27ac_overlapping	overlaps_with_DOCR_MG24H_GAIN	AC006076.1	21736
SE_BOTH_H3K27ac_overlapping___overlaps_with_DOCR_MG24H_LOST_v36	chr20	52386440	52405799	SE_BOTH_H3K27ac_overlapping	overlaps_with_DOCR_MG24H_LOST	SE_BOTH_H3K27ac_overlapping	overlaps_with_DOCR_MG24H_LOST	AC006076.1	21736
SE_BOTH_H3K27ac_overlapping___overlaps_with_DOCR_MG24H_LOST_v37	chr20	52455270	52487443	SE_BOTH_H3K27ac_overlapping	overlaps_with_DOCR_MG24H_LOST	SE_BOTH_H3K27ac_overlapping	overlaps_with_DOCR_MG24H_LOST	SUMO1P1	20738
SE_BOTH_H3K27ac_overlapping___overlaps_with_NONE_v17	chr20	52208439	52211862	SE_BOTH_H3K27ac_overlapping	overlaps_with_NONE	SE_BOTH_H3K27ac_overlapping	overlaps_with_NONE	ZNF217	226
SE_BOTH_H3K27ac_overlapping___overlaps_with_DOCR_MG24H_GAIN_v32	chr20	56321186	56362884	SE_BOTH_H3K27ac_overlapping	overlaps_with_DOCR_MG24H_GAIN	SE_BOTH_H3K27ac_overlapping	overlaps_with_DOCR_MG24H_GAIN	PMEPA1	-55444
SE_BOTH_H3K27ac_overlapping___overlaps_with_DOCR_MG24H_LOST_v38	chr20	56321186	56362884	SE_BOTH_H3K27ac_overlapping	overlaps_with_DOCR_MG24H_LOST	SE_BOTH_H3K27ac_overlapping	overlaps_with_DOCR_MG24H_LOST	PMEPA1	-55444
SE_UNTR_H3K27ac_unique___overlaps_with_DOCR_MG24H_GAIN_v12	chr20	52419067	52422543	SE_UNTR_H3K27ac_unique	overlaps_with_DOCR_MG24H_GAIN	SE_UNTR_H3K27ac_unique	overlaps_with_DOCR_MG24H_GAIN	AC006076.1	-2949
SE_BOTH_H3K27ac_overlapping___overlaps_with_DOCR_MG24H_GAIN_v31	chr20	56265605	56294195	SE_BOTH_H3K27ac_overlapping	overlaps_with_DOCR_MG24H_GAIN	SE_BOTH_H3K27ac_overlapping	overlaps_with_DOCR_MG24H_GAIN	PMEPA1	4915

## Sheet: Cluster_C
rowname	chr	start	end	Region	Overlap	Region2	Overlap2	Closest_TSS	Location_Relative_to_TSS
SE_MG24H_H3K27ac_unique___overlaps_with_NONE_v1	chr9	33404159	33459776	SE_MG24H_H3K27ac_unique	overlaps_with_NONE	SE_MG24H_H3K27ac_unique	overlaps_with_NONE	AQP3	11138
SE_BOTH_H3K27ac_overlapping___overlaps_with_DOCR_MG24H_GAIN_v38	chr9	22081381	22138369	SE_BOTH_H3K27ac_overlapping	overlaps_with_DOCR_MG24H_GAIN	SE_BOTH_H3K27ac_overlapping	overlaps_with_DOCR_MG24H_GAIN	CDKN2B-AS1	-3802
SE_UNTR_H3K27ac_unique___overlaps_with_NONE_v18	chr21	46827373	46869762	SE_UNTR_H3K27ac_unique	overlaps_with_NONE	SE_UNTR_H3K27ac_unique	overlaps_with_NONE	COL18A1-AS1	-3583
SE_UNTR_H3K27ac_unique___overlaps_with_NONE_v72	chr21	46737756	46757149	SE_UNTR_H3K27ac_unique	overlaps_with_NONE	SE_UNTR_H3K27ac_unique	overlaps_with_NONE	BX322557.2	-9169
SE_UNTR_H3K27ac_unique___overlaps_with_DOCR_MG24H_LOST_v16	chr21	45131317	45161887	SE_UNTR_H3K27ac_unique	overlaps_with_DOCR_MG24H_LOST	SE_UNTR_H3K27ac_unique	overlaps_with_DOCR_MG24H_LOST	PDXK	-2009
SE_MG24H_H3K27ac_unique___overlaps_with_DOCR_MG24H_GAIN_v3	chr21	40186302	40226298	SE_MG24H_H3K27ac_unique	overlaps_with_DOCR_MG24H_GAIN	SE_MG24H_H3K27ac_unique	overlaps_with_DOCR_MG24H_GAIN	AP001042.1	-11871
SE_UNTR_H3K27ac_unique___overlaps_with_NONE_v46	chr12	131702666	131732137	SE_UNTR_H3K27ac_unique	overlaps_with_NONE	SE_UNTR_H3K27ac_unique	overlaps_with_NONE	AC126564.1	-2654
SE_UNTR_H3K27ac_unique___overlaps_with_NONE_v36	chr19	54096470	54129702	SE_UNTR_H3K27ac_unique	overlaps_with_NONE	SE_UNTR_H3K27ac_unique	overlaps_with_NONE	AC011487.2	-1382
SE_UNTR_H3K27ac_unique___overlaps_with_NONE_v58	chr8	95048714	95073950	SE_UNTR_H3K27ac_unique	overlaps_with_NONE	SE_UNTR_H3K27ac_unique	overlaps_with_NONE	AP003351.1	55217
SE_UNTR_H3K27ac_unique___overlaps_with_NONE_v42	chr3	192596381	192627693	SE_UNTR_H3K27ac_unique	overlaps_with_NONE	SE_UNTR_H3K27ac_unique	overlaps_with_NONE	MB21D2	23912
SE_MG24H_H3K27ac_unique___overlaps_with_DOCR_MG24H_GAIN_v6	chr7	101360111	101387594	SE_MG24H_H3K27ac_unique	overlaps_with_DOCR_MG24H_GAIN	SE_MG24H_H3K27ac_unique	overlaps_with_DOCR_MG24H_GAIN	CUX1	-85331
SE_MG24H_H3K27ac_unique___overlaps_with_NONE_v11	chr1	203480726	203508227	SE_MG24H_H3K27ac_unique	overlaps_with_NONE	SE_MG24H_H3K27ac_unique	overlaps_with_NONE	OPTC	29378
SE_UNTR_H3K27ac_unique___overlaps_with_DOCR_MG24H_LOST_v3	chr15	96414869	96465789	SE_UNTR_H3K27ac_unique	overlaps_with_DOCR_MG24H_LOST	SE_UNTR_H3K27ac_unique	overlaps_with_DOCR_MG24H_LOST	AC012409.2	-93482
SE_UNTR_H3K27ac_unique___overlaps_with_NONE_v24	chr15	90441506	90481170	SE_UNTR_H3K27ac_unique	overlaps_with_NONE	SE_UNTR_H3K27ac_unique	overlaps_with_NONE	ARPIN	-5151
SE_UNTR_H3K27ac_unique___overlaps_with_NONE_v32	chr13	46086668	46121039	SE_UNTR_H3K27ac_unique	overlaps_with_NONE	SE_UNTR_H3K27ac_unique	overlaps_with_NONE	COG3	13571
SE_UNTR_H3K27ac_unique___overlaps_with_NONE_v52	chr7	556201	583243	SE_UNTR_H3K27ac_unique	overlaps_with_NONE	SE_UNTR_H3K27ac_unique	overlaps_with_NONE	HRAT92	9694
SE_BOTH_H3K27ac_overlapping___overlaps_with_NONE_v3	chr10	33525800	33597636	SE_BOTH_H3K27ac_overlapping	overlaps_with_NONE	SE_BOTH_H3K27ac_overlapping	overlaps_with_NONE	NRP1	-9087
SE_UNTR_H3K27ac_unique___overlaps_with_NONE_v4	chr13	23518372	23586044	SE_UNTR_H3K27ac_unique	overlaps_with_NONE	SE_UNTR_H3K27ac_unique	overlaps_with_NONE	AL157931.1	-73
SE_MG24H_H3K27ac_unique___overlaps_with_NONE_v7	chr14	106350223	106381286	SE_MG24H_H3K27ac_unique	overlaps_with_NONE	SE_MG24H_H3K27ac_unique	overlaps_with_NONE	IGHD1-14	756
SE_MG24H_H3K27ac_unique___overlaps_with_NONE_v9	chr19	13948742	13977147	SE_MG24H_H3K27ac_unique	overlaps_with_NONE	SE_MG24H_H3K27ac_unique	overlaps_with_NONE	NANOS3	-9932
SE_UNTR_H3K27ac_unique___overlaps_with_DOCR_MG24H_LOST_v28	chr19	14172349	14193088	SE_UNTR_H3K27ac_unique	overlaps_with_DOCR_MG24H_LOST	SE_UNTR_H3K27ac_unique	overlaps_with_DOCR_MG24H_LOST	MISP3	-629
SE_BOTH_H3K27ac_overlapping___overlaps_with_DOCR_MG24H_LOST_v30	chr19	13263912	13284362	SE_BOTH_H3K27ac_overlapping	overlaps_with_DOCR_MG24H_LOST	SE_BOTH_H3K27ac_overlapping	overlaps_with_DOCR_MG24H_LOST	RPL12P42	-4536
SE_MG24H_H3K27ac_unique___overlaps_with_NONE_v16	chr19	16180768	16205236	SE_MG24H_H3K27ac_unique	overlaps_with_NONE	SE_MG24H_H3K27ac_unique	overlaps_with_NONE	TPM4	469
SE_BOTH_H3K27ac_overlapping___overlaps_with_DOCR_MG24H_LOST_v29	chr19	12888675	12905196	SE_BOTH_H3K27ac_overlapping	overlaps_with_DOCR_MG24H_LOST	SE_BOTH_H3K27ac_overlapping	overlaps_with_DOCR_MG24H_LOST	MIR5684	-1006
SE_BOTH_H3K27ac_overlapping___overlaps_with_DOCR_MG24H_LOST_v31	chr19	18389036	18429868	SE_BOTH_H3K27ac_overlapping	overlaps_with_DOCR_MG24H_LOST	SE_BOTH_H3K27ac_overlapping	overlaps_with_DOCR_MG24H_LOST	RPL39P38	-13148
SE_UNTR_H3K27ac_unique___overlaps_with_DOCR_MG24H_GAIN_v1	chr3	134027490	134101305	SE_UNTR_H3K27ac_unique	overlaps_with_DOCR_MG24H_GAIN	SE_UNTR_H3K27ac_unique	overlaps_with_DOCR_MG24H_GAIN	AC010207.1	3676
SE_UNTR_H3K27ac_unique___overlaps_with_DOCR_MG24H_LOST_v1	chr3	134027490	134101305	SE_UNTR_H3K27ac_unique	overlaps_with_DOCR_MG24H_LOST	SE_UNTR_H3K27ac_unique	overlaps_with_DOCR_MG24H_LOST	AC010207.1	3676
SE_MG24H_H3K27ac_unique___overlaps_with_DOCR_MG24H_GAIN_v8	chr20	50050620	50074106	SE_MG24H_H3K27ac_unique	overlaps_with_DOCR_MG24H_GAIN	SE_MG24H_H3K27ac_unique	overlaps_with_DOCR_MG24H_GAIN	MIR3194	7150
SE_UNTR_H3K27ac_unique___overlaps_with_DOCR_MG24H_GAIN_v9	chr20	48976219	48994148	SE_UNTR_H3K27ac_unique	overlaps_with_DOCR_MG24H_GAIN	SE_UNTR_H3K27ac_unique	overlaps_with_DOCR_MG24H_GAIN	LINC01271	-47305
SE_MG24H_H3K27ac_unique___overlaps_with_DOCR_MG24H_GAIN_v10	chr20	49054548	49077386	SE_MG24H_H3K27ac_unique	overlaps_with_DOCR_MG24H_GAIN	SE_MG24H_H3K27ac_unique	overlaps_with_DOCR_MG24H_GAIN	RN7SL636P	-19948
SE_MG24H_H3K27ac_unique___overlaps_with_DOCR_MG24H_GAIN_v4	chr20	48924277	48955801	SE_MG24H_H3K27ac_unique	overlaps_with_DOCR_MG24H_GAIN	SE_MG24H_H3K27ac_unique	overlaps_with_DOCR_MG24H_GAIN	LINC01271	-2161
SE_MG24H_H3K27ac_unique___overlaps_with_NONE_v6	chr22	30591305	30625461	SE_MG24H_H3K27ac_unique	overlaps_with_NONE	SE_MG24H_H3K27ac_unique	overlaps_with_NONE	AC002378.1	-5286
SE_UNTR_H3K27ac_unique___overlaps_with_DOCR_MG24H_GAIN_v8	chr12	52534100	52560228	SE_UNTR_H3K27ac_unique	overlaps_with_DOCR_MG24H_GAIN	SE_UNTR_H3K27ac_unique	overlaps_with_DOCR_MG24H_GAIN	LINC00592	-10735
SE_UNTR_H3K27ac_unique___overlaps_with_NONE_v21	chr1	23880358	23921695	SE_UNTR_H3K27ac_unique	overlaps_with_NONE	SE_UNTR_H3K27ac_unique	overlaps_with_NONE	MDS2	-6958
SE_UNTR_H3K27ac_unique___overlaps_with_NONE_v77	chr1	16493400	16511801	SE_UNTR_H3K27ac_unique	overlaps_with_NONE	SE_UNTR_H3K27ac_unique	overlaps_with_NONE	AL451042.1	16839
SE_UNTR_H3K27ac_unique___overlaps_with_NONE_v29	chr16	4342443	4379057	SE_UNTR_H3K27ac_unique	overlaps_with_NONE	SE_UNTR_H3K27ac_unique	overlaps_with_NONE	GLIS2	-4012
SE_UNTR_H3K27ac_unique___overlaps_with_NONE_v33	chr16	4418836	4452797	SE_UNTR_H3K27ac_unique	overlaps_with_NONE	SE_UNTR_H3K27ac_unique	overlaps_with_NONE	CORO7	9523
SE_UNTR_H3K27ac_unique___overlaps_with_DOCR_MG24H_GAIN_v3	chr3	107675754	107719194	SE_UNTR_H3K27ac_unique	overlaps_with_DOCR_MG24H_GAIN	SE_UNTR_H3K27ac_unique	overlaps_with_DOCR_MG24H_GAIN	AC012020.1	59817
SE_MG24H_H3K27ac_unique___overlaps_with_NONE_v3	chr14	103557535	103605631	SE_MG24H_H3K27ac_unique	overlaps_with_NONE	SE_MG24H_H3K27ac_unique	overlaps_with_NONE	EXOC3L4	7624
SE_UNTR_H3K27ac_unique___overlaps_with_NONE_v73	chr14	105330268	105349408	SE_UNTR_H3K27ac_unique	overlaps_with_NONE	SE_UNTR_H3K27ac_unique	overlaps_with_NONE	CEP170B	8188
SE_BOTH_H3K27ac_overlapping___overlaps_with_NONE_v8	chr14	105143886	105173362	SE_BOTH_H3K27ac_overlapping	overlaps_with_NONE	SE_BOTH_H3K27ac_overlapping	overlaps_with_NONE	AL583722.4	-1004
SE_BOTH_H3K27ac_overlapping___overlaps_with_DOCR_MG24H_GAIN_v34	chr3	63896958	63899491	SE_BOTH_H3K27ac_overlapping	overlaps_with_DOCR_MG24H_GAIN	SE_BOTH_H3K27ac_overlapping	overlaps_with_DOCR_MG24H_GAIN	ATXN7	619
SE_UNTR_H3K27ac_unique___overlaps_with_NONE_v86	chr19	35485092	35500474	SE_UNTR_H3K27ac_unique	overlaps_with_NONE	SE_UNTR_H3K27ac_unique	overlaps_with_NONE	GRAMD1A	739
SE_BOTH_H3K27ac_overlapping___overlaps_with_DOCR_MG24H_LOST_v21	chr17	7737291	7749181	SE_BOTH_H3K27ac_overlapping	overlaps_with_DOCR_MG24H_LOST	SE_BOTH_H3K27ac_overlapping	overlaps_with_DOCR_MG24H_LOST	KDM6B	14
SE_BOTH_H3K27ac_overlapping___overlaps_with_DOCR_MG24H_LOST_v22	chr17	17584382	17656643	SE_BOTH_H3K27ac_overlapping	overlaps_with_DOCR_MG24H_LOST	SE_BOTH_H3K27ac_overlapping	overlaps_with_DOCR_MG24H_LOST	RAI1	34703
SE_UNTR_H3K27ac_unique___overlaps_with_DOCR_MG24H_LOST_v21	chr19	4362520	4389314	SE_UNTR_H3K27ac_unique	overlaps_with_DOCR_MG24H_LOST	SE_UNTR_H3K27ac_unique	overlaps_with_DOCR_MG24H_LOST	SH3GL1	4371
SE_UNTR_H3K27ac_unique___overlaps_with_DOCR_MG24H_LOST_v25	chr19	4042107	4065891	SE_UNTR_H3K27ac_unique	overlaps_with_DOCR_MG24H_LOST	SE_UNTR_H3K27ac_unique	overlaps_with_DOCR_MG24H_LOST	AC016586.1	8747
SE_UNTR_H3K27ac_unique___overlaps_with_NONE_v14	chr2	232507757	232552523	SE_UNTR_H3K27ac_unique	overlaps_with_NONE	SE_UNTR_H3K27ac_unique	overlaps_with_NONE	RN7SL499P	-19157
SE_UNTR_H3K27ac_unique___overlaps_with_DOCR_MG24H_GAIN_v5	chr2	128144626	128181294	SE_UNTR_H3K27ac_unique	overlaps_with_DOCR_MG24H_GAIN	SE_UNTR_H3K27ac_unique	overlaps_with_DOCR_MG24H_GAIN	PROC	-13043
SE_UNTR_H3K27ac_unique___overlaps_with_NONE_v30	chr21	44815988	44852052	SE_UNTR_H3K27ac_unique	overlaps_with_NONE	SE_UNTR_H3K27ac_unique	overlaps_with_NONE	SIK1	7864
SE_MG24H_H3K27ac_unique___overlaps_with_DOCR_MG24H_LOST_v6	chr7_gl000195_random	30098	33797	SE_MG24H_H3K27ac_unique	overlaps_with_DOCR_MG24H_LOST	SE_MG24H_H3K27ac_unique	overlaps_with_DOCR_MG24H_LOST	NA	999999999
SE_BOTH_H3K27ac_overlapping___overlaps_with_NONE_v18	chr21	44902300	44942532	SE_BOTH_H3K27ac_overlapping	overlaps_with_NONE	SE_BOTH_H3K27ac_overlapping	overlaps_with_NONE	CU639417.3	1340
SE_BOTH_H3K27ac_overlapping___overlaps_with_DOCR_MG24H_GAIN_v24	chr2	161059916	161108378	SE_BOTH_H3K27ac_overlapping	overlaps_with_DOCR_MG24H_GAIN	SE_BOTH_H3K27ac_overlapping	overlaps_with_DOCR_MG24H_GAIN	ITGB6	26212
SE_UNTR_H3K27ac_unique___overlaps_with_DOCR_MG24H_LOST_v2	chr2	43642778	43713937	SE_UNTR_H3K27ac_unique	overlaps_with_DOCR_MG24H_LOST	SE_UNTR_H3K27ac_unique	overlaps_with_DOCR_MG24H_LOST	THADA	12039
SE_UNTR_H3K27ac_unique___overlaps_with_NONE_v31	chr2	219146353	219181499	SE_UNTR_H3K27ac_unique	overlaps_with_NONE	SE_UNTR_H3K27ac_unique	overlaps_with_NONE	TMBIM1	-6618
SE_UNTR_H3K27ac_unique___overlaps_with_NONE_v70	chr9	97672477	97692312	SE_UNTR_H3K27ac_unique	overlaps_with_NONE	SE_UNTR_H3K27ac_unique	overlaps_with_NONE	C9orf3	-102
SE_UNTR_H3K27ac_unique___overlaps_with_NONE_v63	chr17	3858187	3879840	SE_UNTR_H3K27ac_unique	overlaps_with_NONE	SE_UNTR_H3K27ac_unique	overlaps_with_NONE	ATP2A3	-1256
SE_UNTR_H3K27ac_unique___overlaps_with_NONE_v5	chr10	29388854	29451014	SE_UNTR_H3K27ac_unique	overlaps_with_NONE	SE_UNTR_H3K27ac_unique	overlaps_with_NONE	LYZL1	-158056
SE_BOTH_H3K27ac_overlapping___overlaps_with_DOCR_MG24H_GAIN_v2	chr1	201417149	201486823	SE_BOTH_H3K27ac_overlapping	overlaps_with_DOCR_MG24H_GAIN	SE_BOTH_H3K27ac_overlapping	overlaps_with_DOCR_MG24H_GAIN	CSRP1	9640
SE_UNTR_H3K27ac_unique___overlaps_with_NONE_v11	chr19	39140029	39188580	SE_UNTR_H3K27ac_unique	overlaps_with_NONE	SE_UNTR_H3K27ac_unique	overlaps_with_NONE	AC008649.2	19940
SE_BOTH_H3K27ac_overlapping___overlaps_with_NONE_v27	chr9	139434301	139463520	SE_BOTH_H3K27ac_overlapping	overlaps_with_NONE	SE_BOTH_H3K27ac_overlapping	overlaps_with_NONE	NALT1	5328
SE_UNTR_H3K27ac_unique___overlaps_with_NONE_v26	chr7	100397629	100434938	SE_UNTR_H3K27ac_unique	overlaps_with_NONE	SE_UNTR_H3K27ac_unique	overlaps_with_NONE	EPHB4	1819
SE_MG24H_H3K27ac_unique___overlaps_with_DOCR_MG24H_GAIN_v14	chr20	25204070	25220933	SE_MG24H_H3K27ac_unique	overlaps_with_DOCR_MG24H_GAIN	SE_MG24H_H3K27ac_unique	overlaps_with_DOCR_MG24H_GAIN	AL035252.3	2715
SE_UNTR_H3K27ac_unique___overlaps_with_NONE_v80	chr19	39644127	39661356	SE_UNTR_H3K27ac_unique	overlaps_with_NONE	SE_UNTR_H3K27ac_unique	overlaps_with_NONE	PAK4	5399
SE_MG24H_H3K27ac_unique___overlaps_with_NONE_v10	chr2	26214283	26242417	SE_MG24H_H3K27ac_unique	overlaps_with_NONE	SE_MG24H_H3K27ac_unique	overlaps_with_NONE	UQCRHP2	10687
SE_UNTR_H3K27ac_unique___overlaps_with_DOCR_MG24H_GAIN_v2	chr2	20379405	20432915	SE_UNTR_H3K27ac_unique	overlaps_with_DOCR_MG24H_GAIN	SE_UNTR_H3K27ac_unique	overlaps_with_DOCR_MG24H_GAIN	SDC1	16988
SE_UNTR_H3K27ac_unique___overlaps_with_NONE_v19	chr2	97531875	97573834	SE_UNTR_H3K27ac_unique	overlaps_with_NONE	SE_UNTR_H3K27ac_unique	overlaps_with_NONE	FAM178B	8023
SE_UNTR_H3K27ac_unique___overlaps_with_DOCR_MG24H_LOST_v32	chr17	79352876	79371604	SE_UNTR_H3K27ac_unique	overlaps_with_DOCR_MG24H_LOST	SE_UNTR_H3K27ac_unique	overlaps_with_DOCR_MG24H_LOST	AC110285.5	1025
SE_BOTH_H3K27ac_overlapping___overlaps_with_DOCR_MG24H_LOST_v28	chr17	79301434	79320922	SE_BOTH_H3K27ac_overlapping	overlaps_with_DOCR_MG24H_LOST	SE_BOTH_H3K27ac_overlapping	overlaps_with_DOCR_MG24H_LOST	AC027601.3	2312
SE_UNTR_H3K27ac_unique___overlaps_with_NONE_v82	chr5	170171322	170187596	SE_UNTR_H3K27ac_unique	overlaps_with_NONE	SE_UNTR_H3K27ac_unique	overlaps_with_NONE	AC008514.1	5723
SE_UNTR_H3K27ac_unique___overlaps_with_DOCR_MG24H_LOST_v12	chr6	54707781	54742953	SE_UNTR_H3K27ac_unique	overlaps_with_DOCR_MG24H_LOST	SE_UNTR_H3K27ac_unique	overlaps_with_DOCR_MG24H_LOST	FAM83B	13798
SE_UNTR_H3K27ac_unique___overlaps_with_NONE_v97	chr17	73716572	73720953	SE_UNTR_H3K27ac_unique	overlaps_with_NONE	SE_UNTR_H3K27ac_unique	overlaps_with_NONE	ITGB4	1173
SE_UNTR_H3K27ac_unique___overlaps_with_NONE_v49	chr1	218536429	218564792	SE_UNTR_H3K27ac_unique	overlaps_with_NONE	SE_UNTR_H3K27ac_unique	overlaps_with_NONE	TGFB2	30230
SE_BOTH_H3K27ac_overlapping___overlaps_with_DOCR_MG24H_GAIN_v4	chr1	218648298	218672247	SE_BOTH_H3K27ac_overlapping	overlaps_with_DOCR_MG24H_GAIN	SE_BOTH_H3K27ac_overlapping	overlaps_with_DOCR_MG24H_GAIN	C1orf143	-23165
SE_BOTH_H3K27ac_overlapping___overlaps_with_DOCR_MG24H_LOST_v6	chr1	218648298	218672247	SE_BOTH_H3K27ac_overlapping	overlaps_with_DOCR_MG24H_LOST	SE_BOTH_H3K27ac_overlapping	overlaps_with_DOCR_MG24H_LOST	C1orf143	-23165
SE_MG24H_H3K27ac_unique___overlaps_with_NONE_v24	chr1	204378371	204395696	SE_MG24H_H3K27ac_unique	overlaps_with_NONE	SE_MG24H_H3K27ac_unique	overlaps_with_NONE	PPP1R15B	-6115
SE_BOTH_H3K27ac_overlapping___overlaps_with_DOCR_MG24H_LOST_v2	chr1	150942253	150952052	SE_BOTH_H3K27ac_overlapping	overlaps_with_DOCR_MG24H_LOST	SE_BOTH_H3K27ac_overlapping	overlaps_with_DOCR_MG24H_LOST	CERS2	148
SE_MG24H_H3K27ac_unique___overlaps_with_NONE_v19	chr1	150576653	150597770	SE_MG24H_H3K27ac_unique	overlaps_with_NONE	SE_MG24H_H3K27ac_unique	overlaps_with_NONE	SNORA40	-14077
SE_BOTH_H3K27ac_overlapping___overlaps_with_DOCR_MG24H_LOST_v4	chr1	181057928	181111690	SE_BOTH_H3K27ac_overlapping	overlaps_with_DOCR_MG24H_LOST	SE_BOTH_H3K27ac_overlapping	overlaps_with_DOCR_MG24H_LOST	IER5	26961
SE_BOTH_H3K27ac_overlapping___overlaps_with_DOCR_MG24H_GAIN_v1	chr1	151960072	151973260	SE_BOTH_H3K27ac_overlapping	overlaps_with_DOCR_MG24H_GAIN	SE_BOTH_H3K27ac_overlapping	overlaps_with_DOCR_MG24H_GAIN	S100A10	199
SE_UNTR_H3K27ac_unique___overlaps_with_NONE_v94	chr1	150533054	150542055	SE_UNTR_H3K27ac_unique	overlaps_with_NONE	SE_UNTR_H3K27ac_unique	overlaps_with_NONE	RN7SL473P	1780
SE_BOTH_H3K27ac_overlapping___overlaps_with_DOCR_MG24H_LOST_v3	chr1	152006765	152021709	SE_BOTH_H3K27ac_overlapping	overlaps_with_DOCR_MG24H_LOST	SE_BOTH_H3K27ac_overlapping	overlaps_with_DOCR_MG24H_LOST	S100A11	-4727

## Sheet: Cluster_D
rowname	chr	start	end	Region	Overlap	Region2	Overlap2	Closest_TSS	Location_Relative_to_TSS
SE_BOTH_H3K27ac_overlapping___overlaps_with_DOCR_MG24H_GAIN_v36	chr8	96070277	96127269	SE_BOTH_H3K27ac_overlapping	overlaps_with_DOCR_MG24H_GAIN	SE_BOTH_H3K27ac_overlapping	overlaps_with_DOCR_MG24H_GAIN	AC068189.2	1378
SE_BOTH_H3K27ac_overlapping___overlaps_with_DOCR_MG24H_LOST_v43	chr8	96070277	96127269	SE_BOTH_H3K27ac_overlapping	overlaps_with_DOCR_MG24H_LOST	SE_BOTH_H3K27ac_overlapping	overlaps_with_DOCR_MG24H_LOST	AC068189.2	1378
SE_MG24H_H3K27ac_unique___overlaps_with_DOCR_MG24H_GAIN_v16	chr8	129179906	129195428	SE_MG24H_H3K27ac_unique	overlaps_with_DOCR_MG24H_GAIN	SE_MG24H_H3K27ac_unique	overlaps_with_DOCR_MG24H_GAIN	MIR1208	25305
SE_UNTR_H3K27ac_unique___overlaps_with_NONE_v91	chr8	144812710	144823908	SE_UNTR_H3K27ac_unique	overlaps_with_NONE	SE_UNTR_H3K27ac_unique	overlaps_with_NONE	IQANK1	1999
SE_BOTH_H3K27ac_overlapping___overlaps_with_DOCR_MG24H_LOST_v44	chr8	145006709	145059478	SE_BOTH_H3K27ac_overlapping	overlaps_with_DOCR_MG24H_LOST	SE_BOTH_H3K27ac_overlapping	overlaps_with_DOCR_MG24H_LOST	PLEC	-127
SE_UNTR_H3K27ac_unique___overlaps_with_NONE_v25	chr8	143838268	143877852	SE_UNTR_H3K27ac_unique	overlaps_with_NONE	SE_UNTR_H3K27ac_unique	overlaps_with_NONE	LYNX1	-49
SE_UNTR_H3K27ac_unique___overlaps_with_NONE_v93	chr8	143756004	143765420	SE_UNTR_H3K27ac_unique	overlaps_with_NONE	SE_UNTR_H3K27ac_unique	overlaps_with_NONE	PSCA	-1162
SE_UNTR_H3K27ac_unique___overlaps_with_DOCR_MG24H_LOST_v18	chr8	128794072	128823798	SE_UNTR_H3K27ac_unique	overlaps_with_DOCR_MG24H_LOST	SE_UNTR_H3K27ac_unique	overlaps_with_DOCR_MG24H_LOST	PVT1	656
SE_BOTH_H3K27ac_overlapping___overlaps_with_DOCR_MG24H_GAIN_v37	chr8	128861029	128884659	SE_BOTH_H3K27ac_overlapping	overlaps_with_DOCR_MG24H_GAIN	SE_BOTH_H3K27ac_overlapping	overlaps_with_DOCR_MG24H_GAIN	PVT1	5443
SE_MG24H_H3K27ac_unique___overlaps_with_DOCR_MG24H_GAIN_v23	chr8	126438971	126446250	SE_MG24H_H3K27ac_unique	overlaps_with_DOCR_MG24H_GAIN	SE_MG24H_H3K27ac_unique	overlaps_with_DOCR_MG24H_GAIN	TRIB1	47
SE_MG24H_H3K27ac_unique___overlaps_with_DOCR_MG24H_LOST_v5	chr8	126438971	126446250	SE_MG24H_H3K27ac_unique	overlaps_with_DOCR_MG24H_LOST	SE_MG24H_H3K27ac_unique	overlaps_with_DOCR_MG24H_LOST	TRIB1	47
SE_UNTR_H3K27ac_unique___overlaps_with_DOCR_MG24H_GAIN_v11	chr8	103817694	103823080	SE_UNTR_H3K27ac_unique	overlaps_with_DOCR_MG24H_GAIN	SE_UNTR_H3K27ac_unique	overlaps_with_DOCR_MG24H_GAIN	AP003356.1	1337
SE_MG24H_H3K27ac_unique___overlaps_with_DOCR_MG24H_GAIN_v24	chr8	101961654	101966231	SE_MG24H_H3K27ac_unique	overlaps_with_DOCR_MG24H_GAIN	SE_MG24H_H3K27ac_unique	overlaps_with_DOCR_MG24H_GAIN	YWHAZ	-120
SE_MG24H_H3K27ac_unique___overlaps_with_DOCR_MG24H_LOST_v4	chr8	102503957	102517652	SE_MG24H_H3K27ac_unique	overlaps_with_DOCR_MG24H_LOST	SE_MG24H_H3K27ac_unique	overlaps_with_DOCR_MG24H_LOST	GRHL2	5818

## Sheet: Cluster_E
rowname	chr	start	end	Region	Overlap	Region2	Overlap2	Closest_TSS	Location_Relative_to_TSS
SE_MG24H_H3K27ac_unique___overlaps_with_DOCR_MG24H_GAIN_v11	chr17	47169054	47191818	SE_MG24H_H3K27ac_unique	overlaps_with_DOCR_MG24H_GAIN	SE_MG24H_H3K27ac_unique	overlaps_with_DOCR_MG24H_GAIN	Metazoa_SRP	-6688
SE_UNTR_H3K27ac_unique___overlaps_with_DOCR_MG24H_LOST_v13	chr17	47957795	47991623	SE_UNTR_H3K27ac_unique	overlaps_with_DOCR_MG24H_LOST	SE_UNTR_H3K27ac_unique	overlaps_with_DOCR_MG24H_LOST	AC027801.2	9748
SE_BOTH_H3K27ac_overlapping___overlaps_with_DOCR_MG24H_GAIN_v19	chr17	48967675	49029703	SE_BOTH_H3K27ac_overlapping	overlaps_with_DOCR_MG24H_GAIN	SE_BOTH_H3K27ac_overlapping	overlaps_with_DOCR_MG24H_GAIN	AC005920.4	-11097
SE_UNTR_H3K27ac_unique___overlaps_with_DOCR_MG24H_LOST_v34	chr17	73544415	73561673	SE_UNTR_H3K27ac_unique	overlaps_with_DOCR_MG24H_LOST	SE_UNTR_H3K27ac_unique	overlaps_with_DOCR_MG24H_LOST	LLGL2	-842
SE_UNTR_H3K27ac_unique___overlaps_with_NONE_v67	chr17	72741036	72761273	SE_UNTR_H3K27ac_unique	overlaps_with_NONE	SE_UNTR_H3K27ac_unique	overlaps_with_NONE	AC016888.1	-6104
SE_MG24H_H3K27ac_unique___overlaps_with_DOCR_MG24H_GAIN_v18	chr15	90697490	90711288	SE_MG24H_H3K27ac_unique	overlaps_with_DOCR_MG24H_GAIN	SE_MG24H_H3K27ac_unique	overlaps_with_DOCR_MG24H_GAIN	SEMA4B	553
SE_MG24H_H3K27ac_unique___overlaps_with_DOCR_MG24H_LOST_v3	chr15	90697490	90711288	SE_MG24H_H3K27ac_unique	overlaps_with_DOCR_MG24H_LOST	SE_MG24H_H3K27ac_unique	overlaps_with_DOCR_MG24H_LOST	SEMA4B	553
SE_UNTR_H3K27ac_unique___overlaps_with_NONE_v10	chr17	38462913	38512519	SE_UNTR_H3K27ac_unique	overlaps_with_NONE	SE_UNTR_H3K27ac_unique	overlaps_with_NONE	RARA	8473
SE_MG24H_H3K27ac_unique___overlaps_with_NONE_v30	chr17	61509124	61514565	SE_MG24H_H3K27ac_unique	overlaps_with_NONE	SE_MG24H_H3K27ac_unique	overlaps_with_NONE	CYB561	699
SE_UNTR_H3K27ac_unique___overlaps_with_DOCR_MG24H_LOST_v42	chr17	61914298	61920171	SE_UNTR_H3K27ac_unique	overlaps_with_DOCR_MG24H_LOST	SE_UNTR_H3K27ac_unique	overlaps_with_DOCR_MG24H_LOST	RN7SL805P	-108
SE_MG24H_H3K27ac_unique___overlaps_with_NONE_v26	chr17	62150583	62163510	SE_MG24H_H3K27ac_unique	overlaps_with_NONE	SE_MG24H_H3K27ac_unique	overlaps_with_NONE	ERN1	786
SE_UNTR_H3K27ac_unique___overlaps_with_DOCR_MG24H_LOST_v10	chr9	136727073	136762768	SE_UNTR_H3K27ac_unique	overlaps_with_DOCR_MG24H_LOST	SE_UNTR_H3K27ac_unique	overlaps_with_DOCR_MG24H_LOST	VAV2	59501
SE_BOTH_H3K27ac_overlapping___overlaps_with_DOCR_MG24H_LOST_v47	chr9	140189466	140211706	SE_BOTH_H3K27ac_overlapping	overlaps_with_DOCR_MG24H_LOST	SE_BOTH_H3K27ac_overlapping	overlaps_with_DOCR_MG24H_LOST	NRARP	-3884
SE_UNTR_H3K27ac_unique___overlaps_with_NONE_v40	chr9	138973054	139004675	SE_UNTR_H3K27ac_unique	overlaps_with_NONE	SE_UNTR_H3K27ac_unique	overlaps_with_NONE	NACC2	-1734
SE_BOTH_H3K27ac_overlapping___overlaps_with_DOCR_MG24H_LOST_v46	chr9	137207000	137348922	SE_BOTH_H3K27ac_overlapping	overlaps_with_DOCR_MG24H_LOST	SE_BOTH_H3K27ac_overlapping	overlaps_with_DOCR_MG24H_LOST	MIR4669	6704
SE_UNTR_H3K27ac_unique___overlaps_with_NONE_v37	chr9	139559758	139592493	SE_UNTR_H3K27ac_unique	overlaps_with_NONE	SE_UNTR_H3K27ac_unique	overlaps_with_NONE	AGPAT2	-4294
SE_UNTR_H3K27ac_unique___overlaps_with_NONE_v92	chr9	140500082	140510454	SE_UNTR_H3K27ac_unique	overlaps_with_NONE	SE_UNTR_H3K27ac_unique	overlaps_with_NONE	ARRDC1	-635
SE_UNTR_H3K27ac_unique___overlaps_with_NONE_v15	chr17	77774534	77819092	SE_UNTR_H3K27ac_unique	overlaps_with_NONE	SE_UNTR_H3K27ac_unique	overlaps_with_NONE	LINC01977	-438
SE_UNTR_H3K27ac_unique___overlaps_with_NONE_v88	chr17	80051889	80065216	SE_UNTR_H3K27ac_unique	overlaps_with_NONE	SE_UNTR_H3K27ac_unique	overlaps_with_NONE	CCDC57	1172
SE_UNTR_H3K27ac_unique___overlaps_with_DOCR_MG24H_LOST_v5	chr17	76330951	76371582	SE_UNTR_H3K27ac_unique	overlaps_with_DOCR_MG24H_LOST	SE_UNTR_H3K27ac_unique	overlaps_with_DOCR_MG24H_LOST	SOCS3	4887
SE_BOTH_H3K27ac_overlapping___overlaps_with_NONE_v12	chr17	81005862	81071096	SE_BOTH_H3K27ac_overlapping	overlaps_with_NONE	SE_BOTH_H3K27ac_overlapping	overlaps_with_NONE	METRNL	404
SE_MG24H_H3K27ac_unique___overlaps_with_NONE_v25	chr17	79842941	79858801	SE_MG24H_H3K27ac_unique	overlaps_with_NONE	SE_MG24H_H3K27ac_unique	overlaps_with_NONE	ANAPC11	-560
SE_BOTH_H3K27ac_overlapping___overlaps_with_NONE_v11	chr17	79475638	79487729	SE_BOTH_H3K27ac_overlapping	overlaps_with_NONE	SE_BOTH_H3K27ac_overlapping	overlaps_with_NONE	ACTG1	-18
SE_UNTR_H3K27ac_unique___overlaps_with_NONE_v68	chr7	73153413	73173628	SE_UNTR_H3K27ac_unique	overlaps_with_NONE	SE_UNTR_H3K27ac_unique	overlaps_with_NONE	ABHD11	-10324
SE_BOTH_H3K27ac_overlapping___overlaps_with_DOCR_MG24H_GAIN_v35	chr7	73223637	73270393	SE_BOTH_H3K27ac_overlapping	overlaps_with_DOCR_MG24H_GAIN	SE_BOTH_H3K27ac_overlapping	overlaps_with_DOCR_MG24H_GAIN	CLDN4	1822
SE_BOTH_H3K27ac_overlapping___overlaps_with_NONE_v24	chr7	101499775	101529697	SE_BOTH_H3K27ac_overlapping	overlaps_with_NONE	SE_BOTH_H3K27ac_overlapping	overlaps_with_NONE	CUX1	-41648
SE_UNTR_H3K27ac_unique___overlaps_with_DOCR_MG24H_LOST_v30	chr11	60913927	60933119	SE_UNTR_H3K27ac_unique	overlaps_with_DOCR_MG24H_LOST	SE_UNTR_H3K27ac_unique	overlaps_with_DOCR_MG24H_LOST	VPS37C	5084
SE_BOTH_H3K27ac_overlapping___overlaps_with_NONE_v23	chr7	75911913	75948520	SE_BOTH_H3K27ac_overlapping	overlaps_with_NONE	SE_BOTH_H3K27ac_overlapping	overlaps_with_NONE	HSPB1	-1644
SE_UNTR_H3K27ac_unique___overlaps_with_DOCR_MG24H_GAIN_v10	chr17	55508492	55525575	SE_UNTR_H3K27ac_unique	overlaps_with_DOCR_MG24H_GAIN	SE_UNTR_H3K27ac_unique	overlaps_with_DOCR_MG24H_GAIN	MSI2	-1017
SE_MG24H_H3K27ac_unique___overlaps_with_DOCR_MG24H_GAIN_v9	chr12	80078098	80101439	SE_MG24H_H3K27ac_unique	overlaps_with_DOCR_MG24H_GAIN	SE_MG24H_H3K27ac_unique	overlaps_with_DOCR_MG24H_GAIN	PAWR	-4892
SE_UNTR_H3K27ac_unique___overlaps_with_NONE_v28	chr14	35799906	35836652	SE_UNTR_H3K27ac_unique	overlaps_with_NONE	SE_UNTR_H3K27ac_unique	overlaps_with_NONE	AL133163.2	14554
SE_MG24H_H3K27ac_unique___overlaps_with_NONE_v14	chr1	16921511	16947600	SE_MG24H_H3K27ac_unique	overlaps_with_NONE	SE_MG24H_H3K27ac_unique	overlaps_with_NONE	NBPF1	588
SE_UNTR_H3K27ac_unique___overlaps_with_DOCR_MG24H_LOST_v19	chr20	19737332	19766295	SE_UNTR_H3K27ac_unique	overlaps_with_DOCR_MG24H_LOST	SE_UNTR_H3K27ac_unique	overlaps_with_DOCR_MG24H_LOST	AL121761.1	13021
SE_UNTR_H3K27ac_unique___overlaps_with_NONE_v81	chr14	100607097	100623611	SE_UNTR_H3K27ac_unique	overlaps_with_NONE	SE_UNTR_H3K27ac_unique	overlaps_with_NONE	DEGS2	6699
SE_UNTR_H3K27ac_unique___overlaps_with_DOCR_MG24H_LOST_v39	chr14	105946766	105957106	SE_UNTR_H3K27ac_unique	overlaps_with_DOCR_MG24H_LOST	SE_UNTR_H3K27ac_unique	overlaps_with_DOCR_MG24H_LOST	CRIP1	-718
SE_UNTR_H3K27ac_unique___overlaps_with_DOCR_MG24H_LOST_v40	chr14	105937074	105943893	SE_UNTR_H3K27ac_unique	overlaps_with_DOCR_MG24H_LOST	SE_UNTR_H3K27ac_unique	overlaps_with_DOCR_MG24H_LOST	CRIP2	-3
SE_MG24H_H3K27ac_unique___overlaps_with_NONE_v4	chr3	14451079	14494433	SE_MG24H_H3K27ac_unique	overlaps_with_NONE	SE_MG24H_H3K27ac_unique	overlaps_with_NONE	SLC6A6	-1422
SE_UNTR_H3K27ac_unique___overlaps_with_DOCR_MG24H_LOST_v29	chr3	161120748	161141312	SE_UNTR_H3K27ac_unique	overlaps_with_DOCR_MG24H_LOST	SE_UNTR_H3K27ac_unique	overlaps_with_DOCR_MG24H_LOST	LINC02067	-13185
SE_UNTR_H3K27ac_unique___overlaps_with_NONE_v27	chr14	100026552	100063666	SE_UNTR_H3K27ac_unique	overlaps_with_NONE	SE_UNTR_H3K27ac_unique	overlaps_with_NONE	CCDC85C	1353
SE_MG24H_H3K27ac_unique___overlaps_with_DOCR_MG24H_GAIN_v1	chr14	61990954	62035941	SE_MG24H_H3K27ac_unique	overlaps_with_DOCR_MG24H_GAIN	SE_MG24H_H3K27ac_unique	overlaps_with_DOCR_MG24H_GAIN	AL355916.2	-1443
SE_UNTR_H3K27ac_unique___overlaps_with_NONE_v53	chr19	16553420	16580268	SE_UNTR_H3K27ac_unique	overlaps_with_NONE	SE_UNTR_H3K27ac_unique	overlaps_with_NONE	AC020917.2	15087
SE_UNTR_H3K27ac_unique___overlaps_with_DOCR_MG24H_LOST_v20	chr3	129201693	129229762	SE_UNTR_H3K27ac_unique	overlaps_with_DOCR_MG24H_LOST	SE_UNTR_H3K27ac_unique	overlaps_with_DOCR_MG24H_LOST	IFT122	1434
SE_UNTR_H3K27ac_unique___overlaps_with_NONE_v8	chr2	11670331	11724222	SE_UNTR_H3K27ac_unique	overlaps_with_NONE	SE_UNTR_H3K27ac_unique	overlaps_with_NONE	GREB1	532
SE_UNTR_H3K27ac_unique___overlaps_with_DOCR_MG24H_LOST_v14	chr9	129403787	129437138	SE_UNTR_H3K27ac_unique	overlaps_with_DOCR_MG24H_LOST	SE_UNTR_H3K27ac_unique	overlaps_with_DOCR_MG24H_LOST	AL161908.2	17427
SE_BOTH_H3K27ac_overlapping___overlaps_with_DOCR_MG24H_LOST_v45	chr9	130298459	130339241	SE_BOTH_H3K27ac_overlapping	overlaps_with_DOCR_MG24H_LOST	SE_BOTH_H3K27ac_overlapping	overlaps_with_DOCR_MG24H_LOST	FAM129B	12313
SE_BOTH_H3K27ac_overlapping___overlaps_with_NONE_v25	chr9	130716422	130770787	SE_BOTH_H3K27ac_overlapping	overlaps_with_NONE	SE_BOTH_H3K27ac_overlapping	overlaps_with_NONE	FAM102A	-813
SE_MG24H_H3K27ac_unique___overlaps_with_NONE_v21	chr15	52578113	52598513	SE_MG24H_H3K27ac_unique	overlaps_with_NONE	SE_MG24H_H3K27ac_unique	overlaps_with_NONE	MYO5C	-319
SE_UNTR_H3K27ac_unique___overlaps_with_NONE_v7	chr10	79604625	79659005	SE_UNTR_H3K27ac_unique	overlaps_with_NONE	SE_UNTR_H3K27ac_unique	overlaps_with_NONE	DLG5	-2867
SE_UNTR_H3K27ac_unique___overlaps_with_NONE_v38	chr2	129048769	129080484	SE_UNTR_H3K27ac_unique	overlaps_with_NONE	SE_UNTR_H3K27ac_unique	overlaps_with_NONE	HS6ST1	11342
SE_BOTH_H3K27ac_overlapping___overlaps_with_DOCR_MG24H_GAIN_v3	chr1	201976571	202033721	SE_BOTH_H3K27ac_overlapping	overlaps_with_DOCR_MG24H_GAIN	SE_BOTH_H3K27ac_overlapping	overlaps_with_DOCR_MG24H_GAIN	AL691482.2	-3833
SE_BOTH_H3K27ac_overlapping___overlaps_with_DOCR_MG24H_LOST_v5	chr1	201976571	202033721	SE_BOTH_H3K27ac_overlapping	overlaps_with_DOCR_MG24H_LOST	SE_BOTH_H3K27ac_overlapping	overlaps_with_DOCR_MG24H_LOST	AL691482.2	-3833
SE_UNTR_H3K27ac_unique___overlaps_with_NONE_v50	chr17	39677340	39705622	SE_UNTR_H3K27ac_unique	overlaps_with_NONE	SE_UNTR_H3K27ac_unique	overlaps_with_NONE	KRT19	-6922
SE_MG24H_H3K27ac_unique___overlaps_with_DOCR_MG24H_LOST_v2	chr17	39927780	39957828	SE_MG24H_H3K27ac_unique	overlaps_with_DOCR_MG24H_LOST	SE_MG24H_H3K27ac_unique	overlaps_with_DOCR_MG24H_LOST	JUP	145
SE_UNTR_H3K27ac_unique___overlaps_with_NONE_v20	chr19	49046214	49087555	SE_UNTR_H3K27ac_unique	overlaps_with_NONE	SE_UNTR_H3K27ac_unique	overlaps_with_NONE	SULT2B1	11552
SE_UNTR_H3K27ac_unique___overlaps_with_NONE_v85	chr12	53439699	53455294	SE_UNTR_H3K27ac_unique	overlaps_with_NONE	SE_UNTR_H3K27ac_unique	overlaps_with_NONE	TNS2	-314
SE_BOTH_H3K27ac_overlapping___overlaps_with_DOCR_MG24H_GAIN_v9	chr12	53335962	53372852	SE_BOTH_H3K27ac_overlapping	overlaps_with_DOCR_MG24H_GAIN	SE_BOTH_H3K27ac_overlapping	overlaps_with_DOCR_MG24H_GAIN	AC107016.1	-7722
SE_BOTH_H3K27ac_overlapping___overlaps_with_DOCR_MG24H_LOST_v14	chr12	53253790	53322836	SE_BOTH_H3K27ac_overlapping	overlaps_with_DOCR_MG24H_LOST	SE_BOTH_H3K27ac_overlapping	overlaps_with_DOCR_MG24H_LOST	KRT8	7337
SE_UNTR_H3K27ac_unique___overlaps_with_NONE_v95	chr17	55970161	55978751	SE_UNTR_H3K27ac_unique	overlaps_with_NONE	SE_UNTR_H3K27ac_unique	overlaps_with_NONE	CUEDC1	-4408
SE_UNTR_H3K27ac_unique___overlaps_with_NONE_v54	chr22	29193485	29219967	SE_UNTR_H3K27ac_unique	overlaps_with_NONE	SE_UNTR_H3K27ac_unique	overlaps_with_NONE	Z93930.3	-4176
SE_UNTR_H3K27ac_unique___overlaps_with_NONE_v69	chr6	34501669	34521652	SE_UNTR_H3K27ac_unique	overlaps_with_NONE	SE_UNTR_H3K27ac_unique	overlaps_with_NONE	SPDEF	12429
SE_BOTH_H3K27ac_overlapping___overlaps_with_DOCR_MG24H_LOST_v12	chr11	69451624	69473238	SE_BOTH_H3K27ac_overlapping	overlaps_with_DOCR_MG24H_LOST	SE_BOTH_H3K27ac_overlapping	overlaps_with_DOCR_MG24H_LOST	CCND1	-294
SE_MG24H_H3K27ac_unique___overlaps_with_DOCR_MG24H_GAIN_v22	chr11	69061743	69070669	SE_MG24H_H3K27ac_unique	overlaps_with_DOCR_MG24H_GAIN	SE_MG24H_H3K27ac_unique	overlaps_with_DOCR_MG24H_GAIN	MYEOV	-535
SE_UNTR_H3K27ac_unique___overlaps_with_DOCR_MG24H_LOST_v11	chr11	68869202	68904420	SE_UNTR_H3K27ac_unique	overlaps_with_DOCR_MG24H_LOST	SE_UNTR_H3K27ac_unique	overlaps_with_DOCR_MG24H_LOST	AP003071.1	15850
SE_UNTR_H3K27ac_unique___overlaps_with_NONE_v45	chr11	69235191	69264739	SE_UNTR_H3K27ac_unique	overlaps_with_NONE	SE_UNTR_H3K27ac_unique	overlaps_with_NONE	AP000439.3	9507
SE_UNTR_H3K27ac_unique___overlaps_with_DOCR_MG24H_LOST_v17	chr11	67007563	67037823	SE_UNTR_H3K27ac_unique	overlaps_with_DOCR_MG24H_LOST	SE_UNTR_H3K27ac_unique	overlaps_with_DOCR_MG24H_LOST	KDM2A	2884
SE_BOTH_H3K27ac_overlapping___overlaps_with_DOCR_MG24H_GAIN_v6	chr11	67137631	67149531	SE_BOTH_H3K27ac_overlapping	overlaps_with_DOCR_MG24H_GAIN	SE_BOTH_H3K27ac_overlapping	overlaps_with_DOCR_MG24H_GAIN	RAD9A	97
SE_UNTR_H3K27ac_unique___overlaps_with_NONE_v9	chr11	66751208	66801486	SE_UNTR_H3K27ac_unique	overlaps_with_NONE	SE_UNTR_H3K27ac_unique	overlaps_with_NONE	SYT12	2098
SE_BOTH_H3K27ac_overlapping___overlaps_with_DOCR_MG24H_LOST_v11	chr11	66817939	66846300	SE_BOTH_H3K27ac_overlapping	overlaps_with_DOCR_MG24H_LOST	SE_BOTH_H3K27ac_overlapping	overlaps_with_DOCR_MG24H_LOST	RHOD	7759
SE_MG24H_H3K27ac_unique___overlaps_with_DOCR_MG24H_GAIN_v20	chr20	49276316	49287047	SE_MG24H_H3K27ac_unique	overlaps_with_DOCR_MG24H_GAIN	SE_MG24H_H3K27ac_unique	overlaps_with_DOCR_MG24H_GAIN	AL353653.1	11942
SE_BOTH_H3K27ac_overlapping___overlaps_with_DOCR_MG24H_GAIN_v27	chr20	49375115	49382102	SE_BOTH_H3K27ac_overlapping	overlaps_with_DOCR_MG24H_GAIN	SE_BOTH_H3K27ac_overlapping	overlaps_with_DOCR_MG24H_GAIN	PARD6B	30406
SE_BOTH_H3K27ac_overlapping___overlaps_with_DOCR_MG24H_LOST_v35	chr20	49375115	49382102	SE_BOTH_H3K27ac_overlapping	overlaps_with_DOCR_MG24H_LOST	SE_BOTH_H3K27ac_overlapping	overlaps_with_DOCR_MG24H_LOST	PARD6B	30406
SE_BOTH_H3K27ac_overlapping___overlaps_with_DOCR_MG24H_GAIN_v26	chr20	49340101	49362444	SE_BOTH_H3K27ac_overlapping	overlaps_with_DOCR_MG24H_GAIN	SE_BOTH_H3K27ac_overlapping	overlaps_with_DOCR_MG24H_GAIN	PARD6B	3070
SE_BOTH_H3K27ac_overlapping___overlaps_with_NONE_v16	chr20	49404980	49410534	SE_BOTH_H3K27ac_overlapping	overlaps_with_NONE	SE_BOTH_H3K27ac_overlapping	overlaps_with_NONE	BCAS4	-3674
SE_MG24H_H3K27ac_unique___overlaps_with_NONE_v17	chr20	43964419	43987303	SE_MG24H_H3K27ac_unique	overlaps_with_NONE	SE_MG24H_H3K27ac_unique	overlaps_with_NONE	SDC4	1202
SE_BOTH_H3K27ac_overlapping___overlaps_with_DOCR_MG24H_LOST_v32	chr20	45942829	45954392	SE_BOTH_H3K27ac_overlapping	overlaps_with_DOCR_MG24H_LOST	SE_BOTH_H3K27ac_overlapping	overlaps_with_DOCR_MG24H_LOST	ZMYND8	-806
SE_BOTH_H3K27ac_overlapping___overlaps_with_DOCR_MG24H_LOST_v33	chr20	45980586	45991870	SE_BOTH_H3K27ac_overlapping	overlaps_with_DOCR_MG24H_LOST	SE_BOTH_H3K27ac_overlapping	overlaps_with_DOCR_MG24H_LOST	ZMYND8	-596
SE_MG24H_H3K27ac_unique___overlaps_with_NONE_v31	chr20	48530671	48534637	SE_MG24H_H3K27ac_unique	overlaps_with_NONE	SE_MG24H_H3K27ac_unique	overlaps_with_NONE	SPATA2	-610
SE_UNTR_H3K27ac_unique___overlaps_with_NONE_v96	chr20	48803999	48811867	SE_UNTR_H3K27ac_unique	overlaps_with_NONE	SE_UNTR_H3K27ac_unique	overlaps_with_NONE	CEBPB-AS1	101
SE_BOTH_H3K27ac_overlapping___overlaps_with_NONE_v15	chr20	48753103	48783997	SE_BOTH_H3K27ac_overlapping	overlaps_with_NONE	SE_BOTH_H3K27ac_overlapping	overlaps_with_NONE	TMEM189-UBE2V1	1623
SE_BOTH_H3K27ac_overlapping___overlaps_with_DOCR_MG24H_GAIN_v25	chr20	46412180	46439121	SE_BOTH_H3K27ac_overlapping	overlaps_with_DOCR_MG24H_GAIN	SE_BOTH_H3K27ac_overlapping	overlaps_with_DOCR_MG24H_GAIN	SULF2	-10291
SE_BOTH_H3K27ac_overlapping___overlaps_with_DOCR_MG24H_LOST_v34	chr20	46412180	46439121	SE_BOTH_H3K27ac_overlapping	overlaps_with_DOCR_MG24H_LOST	SE_BOTH_H3K27ac_overlapping	overlaps_with_DOCR_MG24H_LOST	SULF2	-10291
SE_BOTH_H3K27ac_overlapping___overlaps_with_DOCR_MG24H_GAIN_v33	chr20	60924952	60956946	SE_BOTH_H3K27ac_overlapping	overlaps_with_DOCR_MG24H_GAIN	SE_BOTH_H3K27ac_overlapping	overlaps_with_DOCR_MG24H_GAIN	LAMA5	1376
SE_BOTH_H3K27ac_overlapping___overlaps_with_DOCR_MG24H_LOST_v39	chr20	60924952	60956946	SE_BOTH_H3K27ac_overlapping	overlaps_with_DOCR_MG24H_LOST	SE_BOTH_H3K27ac_overlapping	overlaps_with_DOCR_MG24H_LOST	LAMA5	1376
SE_UNTR_H3K27ac_unique___overlaps_with_NONE_v76	chr20	61449471	61468267	SE_UNTR_H3K27ac_unique	overlaps_with_NONE	SE_UNTR_H3K27ac_unique	overlaps_with_NONE	COL9A3	3095
SE_MG24H_H3K27ac_unique___overlaps_with_NONE_v29	chr20	61425125	61430723	SE_MG24H_H3K27ac_unique	overlaps_with_NONE	SE_MG24H_H3K27ac_unique	overlaps_with_NONE	MRGBP	119
SE_UNTR_H3K27ac_unique___overlaps_with_NONE_v59	chr20	62154384	62177797	SE_UNTR_H3K27ac_unique	overlaps_with_NONE	SE_UNTR_H3K27ac_unique	overlaps_with_NONE	PTK6	2615
SE_UNTR_H3K27ac_unique___overlaps_with_DOCR_MG24H_LOST_v38	chr20	60802301	60813173	SE_UNTR_H3K27ac_unique	overlaps_with_DOCR_MG24H_LOST	SE_UNTR_H3K27ac_unique	overlaps_with_DOCR_MG24H_LOST	OSBPL2	759
SE_UNTR_H3K27ac_unique___overlaps_with_NONE_v48	chr20	62461494	62490414	SE_UNTR_H3K27ac_unique	overlaps_with_NONE	SE_UNTR_H3K27ac_unique	overlaps_with_NONE	AL158091.1	-682
SE_UNTR_H3K27ac_unique___overlaps_with_NONE_v34	chr6	107220582	107254131	SE_UNTR_H3K27ac_unique	overlaps_with_NONE	SE_UNTR_H3K27ac_unique	overlaps_with_NONE	LINC02532	-1941
SE_MG24H_H3K27ac_unique___overlaps_with_DOCR_MG24H_GAIN_v27	chr20	46061200	46064336	SE_MG24H_H3K27ac_unique	overlaps_with_DOCR_MG24H_GAIN	SE_MG24H_H3K27ac_unique	overlaps_with_DOCR_MG24H_GAIN	LINC01754	-21698
SE_MG24H_H3K27ac_unique___overlaps_with_DOCR_MG24H_GAIN_v12	chr10	54195099	54215040	SE_MG24H_H3K27ac_unique	overlaps_with_DOCR_MG24H_GAIN	SE_MG24H_H3K27ac_unique	overlaps_with_DOCR_MG24H_GAIN	LINC01468	9961
SE_MG24H_H3K27ac_unique___overlaps_with_NONE_v15	chr7	98798164	98824021	SE_MG24H_H3K27ac_unique	overlaps_with_NONE	SE_MG24H_H3K27ac_unique	overlaps_with_NONE	KPNA7	-5964
SE_UNTR_H3K27ac_unique___overlaps_with_DOCR_MG24H_LOST_v4	chr10	5527882	5571586	SE_UNTR_H3K27ac_unique	overlaps_with_DOCR_MG24H_LOST	SE_UNTR_H3K27ac_unique	overlaps_with_DOCR_MG24H_LOST	CALML5	-8217
SE_UNTR_H3K27ac_unique___overlaps_with_NONE_v78	chr10	5586151	5604485	SE_UNTR_H3K27ac_unique	overlaps_with_NONE	SE_UNTR_H3K27ac_unique	overlaps_with_NONE	CALML3-AS1	-27110
SE_UNTR_H3K27ac_unique___overlaps_with_NONE_v79	chr7	157068675	157086258	SE_UNTR_H3K27ac_unique	overlaps_with_NONE	SE_UNTR_H3K27ac_unique	overlaps_with_NONE	AC004975.2	-2087
SE_BOTH_H3K27ac_overlapping___overlaps_with_DOCR_MG24H_LOST_v13	chr12	13023526	13047007	SE_BOTH_H3K27ac_overlapping	overlaps_with_DOCR_MG24H_LOST	SE_BOTH_H3K27ac_overlapping	overlaps_with_DOCR_MG24H_LOST	RPL13AP20	6833

## Sheet: Cluster_F
rowname	chr	start	end	Region	Overlap	Region2	Overlap2	Closest_TSS	Location_Relative_to_TSS
SE_BOTH_H3K27ac_overlapping___overlaps_with_DOCR_MG24H_GAIN_v16	chr16	68766077	68799376	SE_BOTH_H3K27ac_overlapping	overlaps_with_DOCR_MG24H_GAIN	SE_BOTH_H3K27ac_overlapping	overlaps_with_DOCR_MG24H_GAIN	RNA5SP429	6343
SE_BOTH_H3K27ac_overlapping___overlaps_with_DOCR_MG24H_LOST_v17	chr16	68766077	68799376	SE_BOTH_H3K27ac_overlapping	overlaps_with_DOCR_MG24H_LOST	SE_BOTH_H3K27ac_overlapping	overlaps_with_DOCR_MG24H_LOST	RNA5SP429	6343
SE_UNTR_H3K27ac_unique___overlaps_with_DOCR_MG24H_LOST_v9	chr16	73018117	73054240	SE_UNTR_H3K27ac_unique	overlaps_with_DOCR_MG24H_LOST	SE_UNTR_H3K27ac_unique	overlaps_with_DOCR_MG24H_LOST	AC002044.3	3860
SE_BOTH_H3K27ac_overlapping___overlaps_with_DOCR_MG24H_LOST_v18	chr16	70714975	70751268	SE_BOTH_H3K27ac_overlapping	overlaps_with_DOCR_MG24H_LOST	SE_BOTH_H3K27ac_overlapping	overlaps_with_DOCR_MG24H_LOST	VAC14	1025
SE_BOTH_H3K27ac_overlapping___overlaps_with_DOCR_MG24H_GAIN_v18	chr16	85635777	85651643	SE_BOTH_H3K27ac_overlapping	overlaps_with_DOCR_MG24H_GAIN	SE_BOTH_H3K27ac_overlapping	overlaps_with_DOCR_MG24H_GAIN	GSE1	-1305
SE_BOTH_H3K27ac_overlapping___overlaps_with_DOCR_MG24H_LOST_v19	chr16	85635777	85651643	SE_BOTH_H3K27ac_overlapping	overlaps_with_DOCR_MG24H_LOST	SE_BOTH_H3K27ac_overlapping	overlaps_with_DOCR_MG24H_LOST	GSE1	-1305
SE_BOTH_H3K27ac_overlapping___overlaps_with_DOCR_MG24H_LOST_v20	chr16	88805821	88852333	SE_BOTH_H3K27ac_overlapping	overlaps_with_DOCR_MG24H_LOST	SE_BOTH_H3K27ac_overlapping	overlaps_with_DOCR_MG24H_LOST	AC138028.1	19848
SE_UNTR_H3K27ac_unique___overlaps_with_NONE_v12	chr16	85382926	85429224	SE_UNTR_H3K27ac_unique	overlaps_with_NONE	SE_UNTR_H3K27ac_unique	overlaps_with_NONE	GSE1	15006
SE_BOTH_H3K27ac_overlapping___overlaps_with_DOCR_MG24H_GAIN_v17	chr16	75268329	75339393	SE_BOTH_H3K27ac_overlapping	overlaps_with_DOCR_MG24H_GAIN	SE_BOTH_H3K27ac_overlapping	overlaps_with_DOCR_MG24H_GAIN	BCAR1	-1911
SE_UNTR_H3K27ac_unique___overlaps_with_DOCR_MG24H_LOST_v23	chr16	84128415	84153090	SE_UNTR_H3K27ac_unique	overlaps_with_DOCR_MG24H_LOST	SE_UNTR_H3K27ac_unique	overlaps_with_DOCR_MG24H_LOST	MBTPS1	9646
SE_UNTR_H3K27ac_unique___overlaps_with_DOCR_MG24H_LOST_v24	chr16	85025788	85050361	SE_UNTR_H3K27ac_unique	overlaps_with_DOCR_MG24H_LOST	SE_UNTR_H3K27ac_unique	overlaps_with_DOCR_MG24H_LOST	ZDHHC7	540
SE_UNTR_H3K27ac_unique___overlaps_with_NONE_v56	chr16	89888668	89914714	SE_UNTR_H3K27ac_unique	overlaps_with_NONE	SE_UNTR_H3K27ac_unique	overlaps_with_NONE	SPIRE2	6585
SE_UNTR_H3K27ac_unique___overlaps_with_NONE_v66	chr16	85584414	85604895	SE_UNTR_H3K27ac_unique	overlaps_with_NONE	SE_UNTR_H3K27ac_unique	overlaps_with_NONE	GSE1	5081
SE_UNTR_H3K27ac_unique___overlaps_with_DOCR_MG24H_LOST_v35	chr16	85545389	85561747	SE_UNTR_H3K27ac_unique	overlaps_with_DOCR_MG24H_LOST	SE_UNTR_H3K27ac_unique	overlaps_with_DOCR_MG24H_LOST	AC133540.1	30149
SE_UNTR_H3K27ac_unique___overlaps_with_NONE_v2	chr16	85449865	85526992	SE_UNTR_H3K27ac_unique	overlaps_with_NONE	SE_UNTR_H3K27ac_unique	overlaps_with_NONE	AC092377.1	-13331
SE_MG24H_H3K27ac_unique___overlaps_with_NONE_v23	chr5	172192004	172210697	SE_MG24H_H3K27ac_unique	overlaps_with_NONE	SE_MG24H_H3K27ac_unique	overlaps_with_NONE	DUSP1	-3153
SE_UNTR_H3K27ac_unique___overlaps_with_NONE_v39	chr19	1154805	1186518	SE_UNTR_H3K27ac_unique	overlaps_with_NONE	SE_UNTR_H3K27ac_unique	overlaps_with_NONE	SBNO2	-1517
SE_UNTR_H3K27ac_unique___overlaps_with_NONE_v62	chr19	1244690	1267333	SE_UNTR_H3K27ac_unique	overlaps_with_NONE	SE_UNTR_H3K27ac_unique	overlaps_with_NONE	MIDN	2328
SE_BOTH_H3K27ac_overlapping___overlaps_with_DOCR_MG24H_LOST_v1	chr1	37913878	37963504	SE_BOTH_H3K27ac_overlapping	overlaps_with_DOCR_MG24H_LOST	SE_BOTH_H3K27ac_overlapping	overlaps_with_DOCR_MG24H_LOST	LINC01137	1320
SE_BOTH_H3K27ac_overlapping___overlaps_with_NONE_v26	chr9	132217444	132261530	SE_BOTH_H3K27ac_overlapping	overlaps_with_NONE	SE_BOTH_H3K27ac_overlapping	overlaps_with_NONE	AL353803.1	-1348
SE_UNTR_H3K27ac_unique___overlaps_with_DOCR_MG24H_GAIN_v4	chr1	109781679	109820810	SE_UNTR_H3K27ac_unique	overlaps_with_DOCR_MG24H_GAIN	SE_UNTR_H3K27ac_unique	overlaps_with_DOCR_MG24H_GAIN	CELSR2	-6646
SE_BOTH_H3K27ac_overlapping___overlaps_with_NONE_v13	chr19	45594070	45668043	SE_BOTH_H3K27ac_overlapping	overlaps_with_NONE	SE_BOTH_H3K27ac_overlapping	overlaps_with_NONE	EIF5AP3	-770
SE_UNTR_H3K27ac_unique___overlaps_with_DOCR_MG24H_LOST_v15	chr19	42754667	42786092	SE_UNTR_H3K27ac_unique	overlaps_with_DOCR_MG24H_LOST	SE_UNTR_H3K27ac_unique	overlaps_with_DOCR_MG24H_LOST	CIC	-2309
SE_UNTR_H3K27ac_unique___overlaps_with_NONE_v74	chr19	47597353	47616360	SE_UNTR_H3K27ac_unique	overlaps_with_NONE	SE_UNTR_H3K27ac_unique	overlaps_with_NONE	ZC3H4	8628
SE_BOTH_H3K27ac_overlapping___overlaps_with_DOCR_MG24H_LOST_v15	chr14	74205979	74231850	SE_BOTH_H3K27ac_overlapping	overlaps_with_DOCR_MG24H_LOST	SE_BOTH_H3K27ac_overlapping	overlaps_with_DOCR_MG24H_LOST	ELMSAN1	2803
SE_MG24H_H3K27ac_unique___overlaps_with_DOCR_MG24H_GAIN_v15	chr14	77412875	77429574	SE_MG24H_H3K27ac_unique	overlaps_with_DOCR_MG24H_GAIN	SE_MG24H_H3K27ac_unique	overlaps_with_DOCR_MG24H_GAIN	LINC01629	-4756
SE_BOTH_H3K27ac_overlapping___overlaps_with_DOCR_MG24H_LOST_v16	chr14	77470098	77519588	SE_BOTH_H3K27ac_overlapping	overlaps_with_DOCR_MG24H_LOST	SE_BOTH_H3K27ac_overlapping	overlaps_with_DOCR_MG24H_LOST	IRF2BPL	198
SE_BOTH_H3K27ac_overlapping___overlaps_with_DOCR_MG24H_GAIN_v12	chr14	77767647	77784812	SE_BOTH_H3K27ac_overlapping	overlaps_with_DOCR_MG24H_GAIN	SE_BOTH_H3K27ac_overlapping	overlaps_with_DOCR_MG24H_GAIN	POMT2	2491
SE_BOTH_H3K27ac_overlapping___overlaps_with_DOCR_MG24H_LOST_v8	chr10	95193989	95236288	SE_BOTH_H3K27ac_overlapping	overlaps_with_DOCR_MG24H_LOST	SE_BOTH_H3K27ac_overlapping	overlaps_with_DOCR_MG24H_LOST	MYOF	26811
SE_MG24H_H3K27ac_unique___overlaps_with_NONE_v8	chr1	8241023	8272045	SE_MG24H_H3K27ac_unique	overlaps_with_NONE	SE_MG24H_H3K27ac_unique	overlaps_with_NONE	LINC01714	-5955
SE_UNTR_H3K27ac_unique___overlaps_with_NONE_v16	chr1	1057228	1101070	SE_UNTR_H3K27ac_unique	overlaps_with_NONE	SE_UNTR_H3K27ac_unique	overlaps_with_NONE	LINC01342	6752
SE_UNTR_H3K27ac_unique___overlaps_with_NONE_v60	chr1	993855	1016754	SE_UNTR_H3K27ac_unique	overlaps_with_NONE	SE_UNTR_H3K27ac_unique	overlaps_with_NONE	RNF223	4381
SE_BOTH_H3K27ac_overlapping___overlaps_with_NONE_v21	chr7	1546859	1606648	SE_BOTH_H3K27ac_overlapping	overlaps_with_NONE	SE_BOTH_H3K27ac_overlapping	overlaps_with_NONE	MAFK	-369
SE_UNTR_H3K27ac_unique___overlaps_with_DOCR_MG24H_LOST_v7	chr7	1052046	1089876	SE_UNTR_H3K27ac_unique	overlaps_with_DOCR_MG24H_LOST	SE_UNTR_H3K27ac_unique	overlaps_with_DOCR_MG24H_LOST	AC073957.1	2300
SE_UNTR_H3K27ac_unique___overlaps_with_DOCR_MG24H_LOST_v22	chr7	1487382	1514149	SE_UNTR_H3K27ac_unique	overlaps_with_DOCR_MG24H_LOST	SE_UNTR_H3K27ac_unique	overlaps_with_DOCR_MG24H_LOST	AC102953.1	1192
SE_UNTR_H3K27ac_unique___overlaps_with_NONE_v35	chr10	134259307	134292617	SE_UNTR_H3K27ac_unique	overlaps_with_NONE	SE_UNTR_H3K27ac_unique	overlaps_with_NONE	C10orf91	17269
SE_BOTH_H3K27ac_overlapping___overlaps_with_DOCR_MG24H_LOST_v9	chr10	134200006	134236138	SE_BOTH_H3K27ac_overlapping	overlaps_with_DOCR_MG24H_LOST	SE_BOTH_H3K27ac_overlapping	overlaps_with_DOCR_MG24H_LOST	PWWP2B	7400
SE_UNTR_H3K27ac_unique___overlaps_with_DOCR_MG24H_LOST_v6	chr7	47610556	47650725	SE_UNTR_H3K27ac_unique	overlaps_with_DOCR_MG24H_LOST	SE_UNTR_H3K27ac_unique	overlaps_with_DOCR_MG24H_LOST	TNS3	-8485
SE_UNTR_H3K27ac_unique___overlaps_with_NONE_v44	chr10	80996324	81026105	SE_UNTR_H3K27ac_unique	overlaps_with_NONE	SE_UNTR_H3K27ac_unique	overlaps_with_NONE	ZMIZ1	7788
SE_BOTH_H3K27ac_overlapping___overlaps_with_DOCR_MG24H_GAIN_v10	chr12	132336041	132397708	SE_BOTH_H3K27ac_overlapping	overlaps_with_DOCR_MG24H_GAIN	SE_BOTH_H3K27ac_overlapping	overlaps_with_DOCR_MG24H_GAIN	ULK1	-12321
SE_BOTH_H3K27ac_overlapping___overlaps_with_NONE_v5	chr12	120665442	120685386	SE_BOTH_H3K27ac_overlapping	overlaps_with_NONE	SE_BOTH_H3K27ac_overlapping	overlaps_with_NONE	AC004263.1	-9849
SE_MG24H_H3K27ac_unique___overlaps_with_DOCR_MG24H_GAIN_v5	chr12	125395805	125425811	SE_MG24H_H3K27ac_unique	overlaps_with_DOCR_MG24H_GAIN	SE_MG24H_H3K27ac_unique	overlaps_with_DOCR_MG24H_GAIN	UBC	-8895
SE_BOTH_H3K27ac_overlapping___overlaps_with_NONE_v6	chr12	122233286	122251385	SE_BOTH_H3K27ac_overlapping	overlaps_with_NONE	SE_BOTH_H3K27ac_overlapping	overlaps_with_NONE	SETD1B	249
SE_UNTR_H3K27ac_unique___overlaps_with_NONE_v90	chr2	219260371	219272148	SE_UNTR_H3K27ac_unique	overlaps_with_NONE	SE_UNTR_H3K27ac_unique	overlaps_with_NONE	CTDSP1	368
SE_BOTH_H3K27ac_overlapping___overlaps_with_NONE_v7	chr14	69256130	69286532	SE_BOTH_H3K27ac_overlapping	overlaps_with_NONE	SE_BOTH_H3K27ac_overlapping	overlaps_with_NONE	ZFP36L1	-8362
SE_UNTR_H3K27ac_unique___overlaps_with_NONE_v57	chr22	50720215	50746036	SE_UNTR_H3K27ac_unique	overlaps_with_NONE	SE_UNTR_H3K27ac_unique	overlaps_with_NONE	PLXNB2	-5136
SE_BOTH_H3K27ac_overlapping___overlaps_with_NONE_v19	chr22	50322991	50364141	SE_BOTH_H3K27ac_overlapping	overlaps_with_NONE	SE_BOTH_H3K27ac_overlapping	overlaps_with_NONE	PIM3	-10595
SE_MG24H_H3K27ac_unique___overlaps_with_NONE_v13	chr10	73605232	73631800	SE_MG24H_H3K27ac_unique	overlaps_with_NONE	SE_MG24H_H3K27ac_unique	overlaps_with_NONE	PSAP	-7385
SE_BOTH_H3K27ac_overlapping___overlaps_with_DOCR_MG24H_GAIN_v5	chr10	74003460	74037642	SE_BOTH_H3K27ac_overlapping	overlaps_with_DOCR_MG24H_GAIN	SE_BOTH_H3K27ac_overlapping	overlaps_with_DOCR_MG24H_GAIN	DDIT4	-13127
SE_BOTH_H3K27ac_overlapping___overlaps_with_DOCR_MG24H_LOST_v7	chr10	74051297	74096989	SE_BOTH_H3K27ac_overlapping	overlaps_with_DOCR_MG24H_LOST	SE_BOTH_H3K27ac_overlapping	overlaps_with_DOCR_MG24H_LOST	DNAJB12	22479
SE_MG24H_H3K27ac_unique___overlaps_with_DOCR_MG24H_GAIN_v7	chr15	89166635	89193051	SE_MG24H_H3K27ac_unique	overlaps_with_DOCR_MG24H_GAIN	SE_MG24H_H3K27ac_unique	overlaps_with_DOCR_MG24H_GAIN	ISG20	442
SE_BOTH_H3K27ac_overlapping___overlaps_with_DOCR_MG24H_GAIN_v14	chr15	93344546	93383262	SE_BOTH_H3K27ac_overlapping	overlaps_with_DOCR_MG24H_GAIN	SE_BOTH_H3K27ac_overlapping	overlaps_with_DOCR_MG24H_GAIN	AC106028.5	1076
SE_BOTH_H3K27ac_overlapping___overlaps_with_DOCR_MG24H_GAIN_v15	chr15	99394401	99448464	SE_BOTH_H3K27ac_overlapping	overlaps_with_DOCR_MG24H_GAIN	SE_BOTH_H3K27ac_overlapping	overlaps_with_DOCR_MG24H_GAIN	IGF1R	4484
SE_UNTR_H3K27ac_unique___overlaps_with_DOCR_MG24H_GAIN_v6	chr15	96866602	96900683	SE_UNTR_H3K27ac_unique	overlaps_with_DOCR_MG24H_GAIN	SE_UNTR_H3K27ac_unique	overlaps_with_DOCR_MG24H_GAIN	AC103746.1	-2539
SE_MG24H_H3K27ac_unique___overlaps_with_NONE_v27	chr15	72518962	72530606	SE_MG24H_H3K27ac_unique	overlaps_with_NONE	SE_MG24H_H3K27ac_unique	overlaps_with_NONE	PKM	-622
SE_BOTH_H3K27ac_overlapping___overlaps_with_DOCR_MG24H_LOST_v10	chr11	65237886	65276535	SE_BOTH_H3K27ac_overlapping	overlaps_with_DOCR_MG24H_LOST	SE_BOTH_H3K27ac_overlapping	overlaps_with_DOCR_MG24H_LOST	AP000769.3	-1604
SE_BOTH_H3K27ac_overlapping___overlaps_with_NONE_v4	chr11	65184073	65196233	SE_BOTH_H3K27ac_overlapping	overlaps_with_NONE	SE_BOTH_H3K27ac_overlapping	overlaps_with_NONE	NEAT1	-92
SE_UNTR_H3K27ac_unique___overlaps_with_NONE_v84	chr7	5557335	5572970	SE_UNTR_H3K27ac_unique	overlaps_with_NONE	SE_UNTR_H3K27ac_unique	overlaps_with_NONE	ACTB	2575
SE_UNTR_H3K27ac_unique___overlaps_with_NONE_v75	chr2	28599811	28618812	SE_UNTR_H3K27ac_unique	overlaps_with_NONE	SE_UNTR_H3K27ac_unique	overlaps_with_NONE	FOSL2	-6003
SE_BOTH_H3K27ac_overlapping___overlaps_with_NONE_v22	chr7	5457292	5470554	SE_BOTH_H3K27ac_overlapping	overlaps_with_NONE	SE_BOTH_H3K27ac_overlapping	overlaps_with_NONE	TNRC18	-747
SE_BOTH_H3K27ac_overlapping___overlaps_with_DOCR_MG24H_GAIN_v8	chr11	118777973	118801731	SE_BOTH_H3K27ac_overlapping	overlaps_with_DOCR_MG24H_GAIN	SE_BOTH_H3K27ac_overlapping	overlaps_with_DOCR_MG24H_GAIN	UPK2	-6021
SE_UNTR_H3K27ac_unique___overlaps_with_DOCR_MG24H_LOST_v31	chr11	62305396	62324471	SE_UNTR_H3K27ac_unique	overlaps_with_DOCR_MG24H_LOST	SE_UNTR_H3K27ac_unique	overlaps_with_DOCR_MG24H_LOST	AHNAK	-627
SE_MG24H_H3K27ac_unique___overlaps_with_NONE_v5	chr11	61719020	61754255	SE_MG24H_H3K27ac_unique	overlaps_with_NONE	SE_MG24H_H3K27ac_unique	overlaps_with_NONE	AP003733.1	1184
SE_MG24H_H3K27ac_unique___overlaps_with_DOCR_MG24H_GAIN_v17	chr1	234735236	234749408	SE_MG24H_H3K27ac_unique	overlaps_with_DOCR_MG24H_GAIN	SE_MG24H_H3K27ac_unique	overlaps_with_DOCR_MG24H_GAIN	AL160408.2	-432
SE_BOTH_H3K27ac_overlapping___overlaps_with_NONE_v1	chr1	235092627	235136470	SE_BOTH_H3K27ac_overlapping	overlaps_with_NONE	SE_BOTH_H3K27ac_overlapping	overlaps_with_NONE	AL391832.3	2001
SE_UNTR_H3K27ac_unique___overlaps_with_NONE_v61	chr6	10404166	10426933	SE_UNTR_H3K27ac_unique	overlaps_with_NONE	SE_UNTR_H3K27ac_unique	overlaps_with_NONE	TFAP2A	-69
SE_MG24H_H3K27ac_unique___overlaps_with_NONE_v22	chr3	149101594	149120535	SE_MG24H_H3K27ac_unique	overlaps_with_NONE	SE_MG24H_H3K27ac_unique	overlaps_with_NONE	AC108751.4	-7478
SE_BOTH_H3K27ac_overlapping___overlaps_with_DOCR_MG24H_LOST_v41	chr3	193837686	193860811	SE_BOTH_H3K27ac_overlapping	overlaps_with_DOCR_MG24H_LOST	SE_BOTH_H3K27ac_overlapping	overlaps_with_DOCR_MG24H_LOST	AC080129.2	-259
SE_UNTR_H3K27ac_unique___overlaps_with_NONE_v71	chr1	154971738	154991388	SE_UNTR_H3K27ac_unique	overlaps_with_NONE	SE_UNTR_H3K27ac_unique	overlaps_with_NONE	ZBTB7B	-5361
SE_UNTR_H3K27ac_unique___overlaps_with_NONE_v87	chr16	31139803	31154571	SE_UNTR_H3K27ac_unique	overlaps_with_NONE	SE_UNTR_H3K27ac_unique	overlaps_with_NONE	PRSS8	-105
SE_UNTR_H3K27ac_unique___overlaps_with_NONE_v51	chr16	1458447	1486669	SE_UNTR_H3K27ac_unique	overlaps_with_NONE	SE_UNTR_H3K27ac_unique	overlaps_with_NONE	C16orf91	-1758
SE_MG24H_H3K27ac_unique___overlaps_with_NONE_v18	chr20	342894	364781	SE_MG24H_H3K27ac_unique	overlaps_with_NONE	SE_MG24H_H3K27ac_unique	overlaps_with_NONE	TRIB3	-7423
